# Supplementary material for: Crystal structure and catalytic activity of tetra­kis­(μ2-ethyl 2,6-di-tert-butyl-4-methyl­phenyl phos­phato-κ2 O:O′)bis­(ethyl 2,6-di-tert-butyl-4-methyl­phenyl phosphato-κ2 O,O′)dilutetium n-heptane disolvate
Source: Acta Crystallogr E Crystallogr Commun. 2018 Mar 23;74(Pt 4):543–7. doi: 10.1107/S2056989018004565 (PMC5946985; doi:10.1107/S2056989018004565)
Supplement: Supplementary file 1 [file e-74-00543-sup1.cif]

##############################################################################
#                                                                            #
# This CIF contains the data in a paper accepted for publication in          #
# Acta Crystallographica Section E. It conforms to the requirements of       #
# Notes for Authors for Acta Crystallographica Section E, and has been       #
# peer reviewed under the auspices of the IUCr Commission on Journals.       #
#                                                                            #
# Full details of the Crystallographic Information File format               #
# are given in the paper "The Crystallographic Information File (CIF):       #
# a New Standard Archive File for Crystallography" by S. R. Hall, F. H.      #
# Allen and I. D. Brown [Acta Cryst. (1991), A47, 655-685].                  #
#                                                                            #
# The current version of the core CIF dictionary is obtainable from          #
# ftp://ftp.iucr.org/pub/cif_core.dic.                                       #
#                                                                            #
# Software is freely available for graphical display of the structure(s)     #
# in this CIF. For information consult the CIF software page                 #
# http://www.iucr.org/resources/cif/software.                                #
#                                                                            #
# This file may be used for bona fide research purposes within the           #
# scientific community so long as proper attribution is given to the journal # 
# article from which it was obtained.                                        #
#                                                                            #
##############################################################################
data_I
_database_code_depnum_ccdc_archive 'CCDC 1830858'
_audit_creation_method     'SHELXL-2017/1'
_journal_date_recd_electronic     2018-03-16
_journal_date_accepted     2018-03-19
_journal_name_full     'Acta Crystallographica, Section E'
_journal_year     2018
_journal_volume     74
_journal_issue      4
_journal_page_first     543
_journal_page_last     547
_journal_paper_category     GM
_journal_paper_doi     10.1107/S2056989018004565
_journal_coeditor_code     SU5432
_publ_contact_author_name     'Mikhail E. Minyaev'
_publ_contact_author_address
;
A.V.Topchiev Institute of Petrochemical Synthesis,
Russian Academy of Sciences,
 29 Leninsky prospect, 119991, Moscow, Russian Federation
;
_publ_contact_author_email     'mminyaev@mail.ru'
_publ_contact_author_fax     '+7-495-633-8520'
_publ_contact_author_phone     '+7-926-811-5391'
_publ_section_title
;\
Crystal structure and catalytic activity of tetrakis(\m~2~-ethyl
2,6-di-<i>tert</i>-butyl-4-methylphenyl phosphato-\k^2^<i>O</i>:<i>O</i>')\
bis(ethyl 2,6-di-<i>tert</i>-butyl-4-methylphenyl
phosphato-\k^2^<i>O</i>,<i>O</i>')dilutetium <i>n</i>-heptane disolvate
;
loop_
    _publ_author_name
    _publ_author_footnote
    _publ_author_address
    'Minyaev, Mikhail E.' .
;
A.V. Topchiev Institute of Petrochemical Synthesis, Russian Academy of Sciences,
29 Leninsky prospect, 119991, Moscow,
Russian Federation
;
    'Tavtorkin, Alexander N.' .
;
A.V. Topchiev Institute of Petrochemical Synthesis, Russian Academy of Sciences,
29 Leninsky prospect, 119991, Moscow,
Russian Federation
Chemistry Department, M.V. Lomonosov Moscow State University,
1 Leninskie Gory Str., Building 3, Moscow 119991,
Russian Federation
;
    'Korchagina, Sof'ya A.' .
;
A.V. Topchiev Institute of Petrochemical Synthesis, Russian Academy of Sciences,
29 Leninsky prospect, 119991, Moscow,
Russian Federation
Chemistry Department, M.V. Lomonosov Moscow State University,
1 Leninskie Gory Str., Building 3, Moscow 119991,
Russian Federation
;
    'Nifant'ev, Ilya E.' .
;
A.V. Topchiev Institute of Petrochemical Synthesis, Russian Academy of Sciences,
29 Leninsky prospect, 119991, Moscow,
Russian Federation
Chemistry Department, M.V. Lomonosov Moscow State University,
1 Leninskie Gory Str., Building 3, Moscow 119991,
Russian Federation
;
    'Churakov, Andrei V.' .
;
N.S. Kurnakov Institute of General and Inorganic Chemistry,
Russian Academy of Sciences, 31 Leninsky Prospect, Moscow 119991,
Russian Federation
;
_publ_section_synopsis
;\
The title complex
{Lu~2~[(2,6-<i>^t^</i>Bu~2~-4-MeC~6~H~2~-O)(EtO)PO~2~]~6~}\\cdot2(<i>n</i>-\
heptane) contains the binuclear [Lu~2~(\m-OPO)~4~] core and the phosphate
ligands display \k^2^<i>O</i>,<i>O</i>' terminal and
\m~2~-\k^1^<i>O</i>:\k^1^<i>O</i>' bridging coordination modes. It
demonstrates good catalytic activity in acrylonitrile polymerization.
;
_chemical_name_systematic
;
Tetrakis(\m~2~-ethyl
2,6-di-<i>tert</i>-butyl-4-methylphenyl phosphato-\k^2^<i>O</i>:<i>O</i>')\
bis(ethyl
2,6-di-<i>tert</i>-butyl-4-methylphenyl phosphato-\k^2^<i>O</i>,<i>O</i>')\
dilutetium <i>n</i>-heptane disolvate
;
_chemical_name_common     ?
_chemical_formula_moiety     'C102 H168 Lu2 O24 P6, 2(C7 H16)'
_chemical_formula_sum     'C116 H200 Lu2 O24 P6'
_chemical_formula_iupac     '[Lu2 (C17 H28 O4 P1)6], 2C7 H16'
_chemical_formula_weight     2514.51
_chemical_melting_point     ?
_shelx_space_group_comment
;
The symmetry employed for this shelxl refinement is uniquely defined
by the following loop, which should always be used as a source of
symmetry information in preference to the above space-group names.
They are only intended as comments.
;
_space_group_crystal_system     triclinic
_space_group_name_H-M_alt     'P -1'
_space_group_name_Hall     '-P 1'
loop_
    _space_group_symop_operation_xyz
    'x, y, z'
    '-x, -y, -z'
_cell_length_a     14.8828(15)
_cell_length_b     19.983(2)
_cell_length_c     22.392(2)
_cell_angle_alpha     80.469(2)
_cell_angle_beta     87.417(2)
_cell_angle_gamma     74.798(2)
_cell_volume     6337.8(11)
_cell_formula_units_Z     2
_cell_measurement_reflns_used     3700
_cell_measurement_theta_min     2.170
_cell_measurement_theta_max     19.966
_cell_measurement_temperature     120(2)
_exptl_crystal_description     needle
_exptl_crystal_colour     colourless
_exptl_crystal_size_max     0.15
_exptl_crystal_size_mid     0.02
_exptl_crystal_size_min     0.01
_exptl_crystal_density_diffrn     1.318
_exptl_crystal_density_meas     ?
_exptl_crystal_density_method     'not measured'
_exptl_crystal_F_000     2640
_exptl_absorpt_coefficient_mu     1.688
_exptl_absorpt_correction_type     multi-scan
_exptl_absorpt_process_details
;
(SADABS; Bruker, 2008)
;
_shelx_estimated_absorpt_T_min     0.786
_shelx_estimated_absorpt_T_max     0.983
_exptl_absorpt_correction_T_min     0.7858
_exptl_absorpt_correction_T_max     0.9833
_exptl_special_details     ?
_diffrn_ambient_temperature     120(2)
_diffrn_radiation_type     MoK\a
_diffrn_radiation_wavelength     0.71073
_diffrn_radiation_source     'fine-focus sealed tube'
_diffrn_radiation_monochromator     graphite
_diffrn_measurement_device_type     'Bruker SMART APEXII'
_diffrn_measurement_method     \w
_diffrn_detector_area_resol_mean     ?
_diffrn_reflns_number     46151
_diffrn_reflns_av_R_equivalents     0.0988
_diffrn_reflns_theta_min     1.418
_diffrn_reflns_theta_max     26.000
_diffrn_reflns_theta_full     25.242
_diffrn_measured_fraction_theta_max     0.975
_diffrn_measured_fraction_theta_full     0.979
_diffrn_reflns_limit_h_min     -18
_diffrn_reflns_limit_h_max     16
_diffrn_reflns_limit_k_min     -24
_diffrn_reflns_limit_k_max     24
_diffrn_reflns_limit_l_min     -27
_diffrn_reflns_limit_l_max     26
_refine_special_details
;
 Refinement of F^2^ against ALL reflections.  The weighted R-factor wR and
 goodness of fit S are based on F^2^, conventional R-factors R are based
 on F, with F set to zero for negative F^2^. The threshold expression of
 F^2^ > 2sigma(F^2^) is used only for calculating R-factors(gt) etc. and is
 not relevant to the choice of reflections for refinement.  R-factors based
 on F^2^ are statistically about twice as large as those based on F, and R-
 factors based on ALL data will be even larger.
;
_reflns_number_total     24296
_reflns_number_gt     13178
_reflns_threshold_expression     'I > 2\s(I)'
_refine_ls_structure_factor_coef     Fsqd
_refine_ls_matrix_type     full
_refine_ls_R_factor_all     0.1434
_refine_ls_R_factor_gt     0.0628
_refine_ls_wR_factor_gt     0.1196
_refine_ls_wR_factor_ref     0.1468
_refine_ls_goodness_of_fit_ref     0.955
_refine_ls_restrained_S_all     0.958
_refine_ls_number_reflns     24296
_refine_ls_number_parameters     1386
_refine_ls_number_restraints     74
_refine_ls_hydrogen_treatment     constr
_refine_ls_weighting_scheme     calc
_refine_ls_weighting_details
                      'w=1/[\s^2^(Fo^2^)+(0.0535P)^2^] where P=(Fo^2^+2Fc^2^)/3'
_atom_sites_solution_hydrogens     geom
_atom_sites_solution_primary     direct
_atom_sites_solution_secondary     difmap
_refine_ls_shift/su_max     0.001
_refine_ls_shift/su_mean     0.000
_refine_diff_density_max     1.423
_refine_diff_density_min     -1.504
_refine_ls_extinction_method
;
(SHELXL-2017/1; Sheldrick, 2015b)
;
_refine_ls_extinction_coef     0.00024(6)
_refine_ls_extinction_expression
                                  'Fc^*^=kFc[1+0.001xFc^2^\l^3^/sin(2\q)]^-1/4^'
loop_
    _atom_type_symbol
    _atom_type_description
    _atom_type_scat_dispersion_real
    _atom_type_scat_dispersion_imag
    _atom_type_scat_source
    'C' 'C' 0.0033 0.0016
                         'International Tables Vol C Tables 4.2.6.8 and 6.1.1.4'
    'H' 'H' 0.0000 0.0000
                         'International Tables Vol C Tables 4.2.6.8 and 6.1.1.4'
    'O' 'O' 0.0106 0.0060
                         'International Tables Vol C Tables 4.2.6.8 and 6.1.1.4'
    'P' 'P' 0.1023 0.0942
                         'International Tables Vol C Tables 4.2.6.8 and 6.1.1.4'
    'Lu' 'Lu' -0.4720 5.8584
                         'International Tables Vol C Tables 4.2.6.8 and 6.1.1.4'
_computing_data_collection
;
APEX2 (Bruker, 2008)
;
_computing_cell_refinement
;
SAINT (Bruker, 2008)
;
_computing_data_reduction
;
SAINT (Bruker, 2008)
;
_computing_structure_solution
;
SHELXT (Sheldrick, 2015a)
;
_computing_structure_refinement
;
<i>SHELXL2017/1</i> (Sheldrick, 2015b)
;
_computing_molecular_graphics
;
SHELXTL (Sheldrick, 2008)
;
_computing_publication_material
;
SHELXTL (Sheldrick, 2008) and publCIF (Westrip, 2010)
;
loop_
    _atom_site_type_symbol
    _atom_site_label
    _atom_site_fract_x
    _atom_site_fract_y
    _atom_site_fract_z
    _atom_site_U_iso_or_equiv
    _atom_site_adp_type
    _atom_site_calc_flag
    _atom_site_occupancy
    _atom_site_disorder_assembly
    _atom_site_disorder_group
    Lu Lu1 0.84389(3) 0.20120(2) 0.15532(2) 0.02069(11) Uani d 1 . .
    Lu Lu2 0.65941(3) 0.20699(2) 0.29484(2) 0.02032(11) Uani d 1 . .
    P P1 0.83582(16) 0.05847(12) 0.25062(10) 0.0258(5) Uani d 1 . .
    P P2 0.60763(16) 0.17844(12) 0.16119(10) 0.0244(5) Uani d 1 . .
    P P3 0.69659(18) 0.34982(12) 0.18281(11) 0.0305(6) Uani d 1 . .
    P P4 0.87138(18) 0.22576(14) 0.30977(11) 0.0355(6) Uani d 1 . .
    P P5 0.96535(16) 0.20706(12) 0.05347(10) 0.0260(6) Uani d 1 . .
    P P6 0.53335(16) 0.21743(12) 0.39372(10) 0.0242(5) Uani d 1 . .
    O O1 0.8890(4) 0.0901(3) 0.2003(3) 0.0280(14) Uani d 1 . .
    O O2 0.7598(4) 0.1105(3) 0.2769(2) 0.0290(14) Uani d 1 . .
    O O3 0.7924(4) 0.0041(3) 0.2286(3) 0.0275(14) Uani d 1 . .
    O O4 0.9042(4) 0.0166(3) 0.3045(2) 0.0297(15) Uani d 1 . .
    O O5 0.7058(4) 0.1826(3) 0.1496(3) 0.0281(14) Uani d 1 . .
    O O6 0.5784(4) 0.1802(3) 0.2258(2) 0.0258(14) Uani d 1 . .
    O O7 0.5398(4) 0.2377(3) 0.1184(3) 0.0296(15) Uani d 1 . .
    O O8 0.5991(4) 0.1085(3) 0.1402(2) 0.0253(14) Uani d 1 . .
    O O9 0.7678(4) 0.3125(3) 0.1416(3) 0.0309(15) Uani d 1 . .
    O O10 0.6615(4) 0.3022(3) 0.2320(3) 0.0314(15) Uani d 1 . .
    O O11 0.7352(4) 0.4019(3) 0.2134(3) 0.0351(16) Uani d 1 . .
    O O12 0.6080(4) 0.3956(3) 0.1443(3) 0.0304(15) Uani d 1 . .
    O O13 0.8756(4) 0.2209(3) 0.2435(3) 0.0352(16) Uani d 1 . .
    O O14 0.7780(4) 0.2263(3) 0.3382(2) 0.0291(15) Uani d 1 . .
    O O15 0.9508(4) 0.1649(4) 0.3435(3) 0.051(2) Uani d 1 . .
    O O16 0.8977(5) 0.2943(4) 0.3153(3) 0.0443(18) Uani d 1 . .
    O O17 0.8781(4) 0.1818(3) 0.0584(2) 0.0253(14) Uani d 1 . .
    O O18 0.9759(4) 0.2266(3) 0.1142(2) 0.0289(14) Uani d 1 . .
    O O19 1.0542(4) 0.1521(3) 0.0350(3) 0.0296(15) Uani d 1 . .
    O O20 0.9555(4) 0.2702(3) 0.0007(2) 0.0262(14) Uani d 1 . .
    O O21 0.6107(4) 0.1548(3) 0.3834(2) 0.0263(14) Uani d 1 . .
    O O22 0.5349(4) 0.2728(3) 0.3401(2) 0.0264(14) Uani d 1 . .
    O O23 0.4355(4) 0.1997(3) 0.4048(2) 0.0279(14) Uani d 1 . .
    O O24 0.5478(4) 0.2435(3) 0.4540(2) 0.0267(14) Uani d 1 . .
    C C1 0.8424(6) -0.0465(4) 0.1899(4) 0.032(2) Uani d 1 . .
    H H1A 0.902150 -0.074524 0.208944 0.039 Uiso calc 1 . .
    H H1B 0.855837 -0.021398 0.149965 0.039 Uiso calc 1 . .
    C C2 0.7824(7) -0.0932(5) 0.1824(4) 0.043(3) Uani d 1 . .
    H H2A 0.810135 -0.123105 0.152316 0.065 Uiso calc 1 . .
    H H2B 0.720450 -0.064646 0.168707 0.065 Uiso calc 1 . .
    H H2C 0.776799 -0.122746 0.221241 0.065 Uiso calc 1 . .
    C C3 0.9307(6) -0.0581(4) 0.3247(4) 0.024(2) Uani d 1 . .
    C C4 1.0203(6) -0.0934(5) 0.3100(4) 0.028(2) Uani d 1 . .
    C C5 1.0389(7) -0.1661(5) 0.3210(4) 0.035(2) Uani d 1 . .
    H H5 1.099060 -0.192777 0.311524 0.042 Uiso calc 1 . .
    C C6 0.9741(7) -0.2015(5) 0.3452(4) 0.038(2) Uani d 1 . .
    C C7 0.8913(6) -0.1625(4) 0.3646(4) 0.032(2) Uani d 1 . .
    H H7 0.848524 -0.187064 0.384066 0.038 Uiso calc 1 . .
    C C8 0.8654(6) -0.0896(4) 0.3579(4) 0.028(2) Uani d 1 . .
    C C9 1.0990(6) -0.0584(5) 0.2866(4) 0.034(2) Uani d 1 . .
    C C10 1.0878(7) -0.0328(5) 0.2178(4) 0.047(3) Uani d 1 . .
    H H10A 1.143698 -0.018827 0.201712 0.071 Uiso calc 1 . .
    H H10B 1.033379 0.007566 0.210217 0.071 Uiso calc 1 . .
    H H10C 1.079365 -0.070799 0.197884 0.071 Uiso calc 1 . .
    C C11 1.1942(6) -0.1116(5) 0.2955(5) 0.045(3) Uani d 1 . .
    H H11A 1.242786 -0.089215 0.278176 0.067 Uiso calc 1 . .
    H H11B 1.195034 -0.151610 0.275172 0.067 Uiso calc 1 . .
    H H11C 1.205795 -0.128124 0.338855 0.067 Uiso calc 1 . .
    C C12 1.1023(7) 0.0010(5) 0.3201(5) 0.056(3) Uani d 1 . .
    H H12A 1.160246 0.015003 0.310069 0.084 Uiso calc 1 . .
    H H12B 1.099845 -0.014864 0.363865 0.084 Uiso calc 1 . .
    H H12C 1.049010 0.041219 0.308174 0.084 Uiso calc 1 . .
    C C13 0.9962(8) -0.2806(5) 0.3515(5) 0.061(3) Uani d 1 . .
    H H13A 0.993436 -0.300740 0.394279 0.092 Uiso calc 1 . .
    H H13B 1.058879 -0.298629 0.335666 0.092 Uiso calc 1 . .
    H H13C 0.950730 -0.293716 0.328520 0.092 Uiso calc 1 . .
    C C14 0.7770(6) -0.0530(5) 0.3906(4) 0.033(2) Uani d 1 . .
    C C15 0.7909(6) 0.0093(5) 0.4155(4) 0.033(2) Uani d 1 . .
    H H15A 0.804626 0.043732 0.382225 0.049 Uiso calc 1 . .
    H H15B 0.842958 -0.006307 0.444150 0.049 Uiso calc 1 . .
    H H15C 0.734083 0.031052 0.436401 0.049 Uiso calc 1 . .
    C C16 0.7563(7) -0.1035(5) 0.4461(4) 0.041(3) Uani d 1 . .
    H H16A 0.710091 -0.077104 0.471914 0.062 Uiso calc 1 . .
    H H16B 0.813727 -0.126083 0.469068 0.062 Uiso calc 1 . .
    H H16C 0.731758 -0.139504 0.432596 0.062 Uiso calc 1 . .
    C C17 0.6904(6) -0.0308(5) 0.3505(4) 0.034(2) Uani d 1 . .
    H H17A 0.696603 0.007120 0.317921 0.051 Uiso calc 1 . .
    H H17B 0.635210 -0.014157 0.374872 0.051 Uiso calc 1 . .
    H H17C 0.683854 -0.070993 0.332845 0.051 Uiso calc 1 . .
    C C18 0.4678(7) 0.2937(6) 0.1360(5) 0.050(3) Uani d 1 . .
    H H18A 0.487632 0.337831 0.126817 0.061 Uiso calc 1 . .
    H H18B 0.458126 0.283969 0.180336 0.061 Uiso calc 1 . .
    C C19 0.3807(8) 0.3029(6) 0.1056(5) 0.066(4) Uani d 1 . .
    H H19A 0.333099 0.340777 0.120070 0.098 Uiso calc 1 . .
    H H19B 0.361003 0.259138 0.114255 0.098 Uiso calc 1 . .
    H H19C 0.389056 0.314910 0.061830 0.098 Uiso calc 1 . .
    C C20 0.5338(6) 0.1031(4) 0.0988(4) 0.023(2) Uani d 1 . .
    C C21 0.5565(6) 0.1102(4) 0.0373(4) 0.025(2) Uani d 1 . .
    C C22 0.4849(7) 0.1181(5) -0.0027(4) 0.036(2) Uani d 1 . .
    H H22 0.497648 0.125309 -0.044861 0.044 Uiso calc 1 . .
    C C23 0.3967(7) 0.1159(5) 0.0155(4) 0.037(2) Uani d 1 . .
    C C24 0.3803(6) 0.1003(5) 0.0772(4) 0.034(2) Uani d 1 . .
    H H24 0.320038 0.096609 0.090487 0.040 Uiso calc 1 . .
    C C25 0.4495(6) 0.0899(5) 0.1204(4) 0.027(2) Uani d 1 . .
    C C26 0.6565(6) 0.1098(5) 0.0106(4) 0.031(2) Uani d 1 . .
    C C27 0.6684(6) 0.1848(4) -0.0007(4) 0.033(2) Uani d 1 . .
    H H27A 0.732352 0.183804 -0.013995 0.049 Uiso calc 1 . .
    H H27B 0.655796 0.204856 0.036837 0.049 Uiso calc 1 . .
    H H27C 0.624791 0.213658 -0.032138 0.049 Uiso calc 1 . .
    C C28 0.7343(6) 0.0615(5) 0.0511(4) 0.037(2) Uani d 1 . .
    H H28A 0.793430 0.055486 0.028955 0.056 Uiso calc 1 . .
    H H28B 0.720884 0.015693 0.063249 0.056 Uiso calc 1 . .
    H H28C 0.738618 0.082261 0.087233 0.056 Uiso calc 1 . .
    C C29 0.6683(7) 0.0821(5) -0.0500(4) 0.042(3) Uani d 1 . .
    H H29A 0.732315 0.078142 -0.064615 0.063 Uiso calc 1 . .
    H H29B 0.624846 0.114756 -0.079725 0.063 Uiso calc 1 . .
    H H29C 0.655441 0.035864 -0.044414 0.063 Uiso calc 1 . .
    C C30 0.3187(7) 0.1296(6) -0.0298(4) 0.051(3) Uani d 1 . .
    H H30A 0.332916 0.093061 -0.055565 0.076 Uiso calc 1 . .
    H H30B 0.312673 0.175646 -0.054935 0.076 Uiso calc 1 . .
    H H30C 0.260185 0.129073 -0.008084 0.076 Uiso calc 1 . .
    C C31 0.4268(6) 0.0666(5) 0.1879(4) 0.034(2) Uani d 1 . .
    C C32 0.3607(7) 0.0185(5) 0.1903(4) 0.047(3) Uani d 1 . .
    H H32A 0.353718 -0.002824 0.232348 0.071 Uiso calc 1 . .
    H H32B 0.386545 -0.018496 0.165873 0.071 Uiso calc 1 . .
    H H32C 0.299727 0.046281 0.174210 0.071 Uiso calc 1 . .
    C C33 0.3757(7) 0.1302(6) 0.2167(5) 0.055(3) Uani d 1 . .
    H H33A 0.416934 0.161084 0.217565 0.082 Uiso calc 1 . .
    H H33B 0.357268 0.114478 0.258106 0.082 Uiso calc 1 . .
    H H33C 0.320107 0.155996 0.192834 0.082 Uiso calc 1 . .
    C C34 0.5124(7) 0.0250(6) 0.2244(4) 0.053(3) Uani d 1 . .
    H H34A 0.547131 0.057152 0.234258 0.079 Uiso calc 1 . .
    H H34B 0.552009 -0.008470 0.200700 0.079 Uiso calc 1 . .
    H H34C 0.493308 -0.000595 0.261959 0.079 Uiso calc 1 . .
    C C35 0.7983(7) 0.4396(5) 0.1820(5) 0.046(3) Uani d 1 . .
    H H35A 0.771663 0.464331 0.142210 0.055 Uiso calc 1 . .
    H H35B 0.858148 0.405900 0.174839 0.055 Uiso calc 1 . .
    C C36 0.8154(10) 0.4919(7) 0.2183(7) 0.108(5) Uani d 1 . .
    H H36A 0.849780 0.522140 0.193511 0.162 Uiso calc 1 . .
    H H36B 0.851954 0.466926 0.254335 0.162 Uiso calc 1 . .
    H H36C 0.755685 0.520675 0.230621 0.162 Uiso calc 1 . .
    C C37 0.5900(6) 0.4687(4) 0.1233(4) 0.026(2) Uani d 1 . .
    C C38 0.6229(6) 0.4907(4) 0.0646(4) 0.026(2) Uani d 1 . .
    C C39 0.6142(6) 0.5629(5) 0.0507(4) 0.032(2) Uani d 1 . .
    H H39 0.636160 0.580523 0.012373 0.038 Uiso calc 1 . .
    C C40 0.5758(7) 0.6105(5) 0.0893(4) 0.036(2) Uani d 1 . .
    C C41 0.5370(7) 0.5857(4) 0.1428(4) 0.037(3) Uani d 1 . .
    H H41 0.507827 0.618175 0.168752 0.045 Uiso calc 1 . .
    C C42 0.5386(6) 0.5156(5) 0.1604(4) 0.033(2) Uani d 1 . .
    C C43 0.6628(6) 0.4448(4) 0.0168(4) 0.029(2) Uani d 1 . .
    C C44 0.6274(6) 0.3784(4) 0.0206(4) 0.032(2) Uani d 1 . .
    H H44A 0.559408 0.391002 0.024423 0.049 Uiso calc 1 . .
    H H44B 0.654808 0.344498 0.056026 0.049 Uiso calc 1 . .
    H H44C 0.645460 0.357477 -0.016148 0.049 Uiso calc 1 . .
    C C45 0.7703(6) 0.4244(4) 0.0211(4) 0.031(2) Uani d 1 . .
    H H45A 0.792304 0.467134 0.016722 0.046 Uiso calc 1 . .
    H H45B 0.796952 0.397658 -0.011322 0.046 Uiso calc 1 . .
    H H45C 0.789796 0.395668 0.060444 0.046 Uiso calc 1 . .
    C C46 0.6368(7) 0.4860(5) -0.0469(4) 0.038(2) Uani d 1 . .
    H H46A 0.568858 0.500883 -0.050993 0.057 Uiso calc 1 . .
    H H46B 0.663221 0.455937 -0.077165 0.057 Uiso calc 1 . .
    H H46C 0.661687 0.527412 -0.053290 0.057 Uiso calc 1 . .
    C C47 0.5721(8) 0.6866(5) 0.0715(5) 0.054(3) Uani d 1 . .
    H H47A 0.537811 0.712931 0.102315 0.082 Uiso calc 1 . .
    H H47B 0.540582 0.704395 0.032395 0.082 Uiso calc 1 . .
    H H47C 0.635607 0.692468 0.068179 0.082 Uiso calc 1 . .
    C C48 0.4841(7) 0.4956(5) 0.2188(4) 0.038(2) Uani d 1 . .
    C C49 0.3979(7) 0.5554(5) 0.2232(5) 0.052(3) Uani d 1 . .
    H H49A 0.357244 0.540481 0.255453 0.079 Uiso calc 1 . .
    H H49B 0.364402 0.568084 0.184563 0.079 Uiso calc 1 . .
    H H49C 0.416344 0.596175 0.232392 0.079 Uiso calc 1 . .
    C C50 0.5427(8) 0.4850(6) 0.2746(5) 0.064(4) Uani d 1 . .
    H H50A 0.504436 0.478653 0.310869 0.097 Uiso calc 1 . .
    H H50B 0.566582 0.526314 0.274571 0.097 Uiso calc 1 . .
    H H50C 0.594926 0.443306 0.274696 0.097 Uiso calc 1 . .
    C C51 0.4496(7) 0.4296(5) 0.2173(5) 0.050(3) Uani d 1 . .
    H H51A 0.407618 0.423540 0.251579 0.076 Uiso calc 1 . .
    H H51B 0.502957 0.388318 0.219950 0.076 Uiso calc 1 . .
    H H51C 0.416150 0.435056 0.179314 0.076 Uiso calc 1 . .
    C C52 0.9445(8) 0.1236(6) 0.4063(5) 0.061(3) Uani d 1 . .
    H H52A 0.885155 0.144586 0.425937 0.073 Uiso calc 1 . .
    H H52B 0.946396 0.074392 0.403294 0.073 Uiso calc 1 . .
    C C53 1.0243(9) 0.1257(7) 0.4425(6) 0.086(5) Uani d 1 . .
    H H53A 1.020801 0.100062 0.483482 0.129 Uiso calc 1 . .
    H H53B 1.022321 0.174656 0.444801 0.129 Uiso calc 1 . .
    H H53C 1.082680 0.103847 0.423296 0.129 Uiso calc 1 . .
    C C54 0.9674(7) 0.3003(5) 0.3551(4) 0.041(3) Uani d 1 . .
    C C55 1.0617(6) 0.2896(5) 0.3354(5) 0.040(3) Uani d 1 . .
    C C56 1.1223(6) 0.2930(5) 0.3796(4) 0.034(2) Uani d 1 . .
    H H56 1.185904 0.287310 0.368480 0.041 Uiso calc 1 . .
    C C57 1.0994(7) 0.3034(5) 0.4364(4) 0.035(2) Uani d 1 . .
    C C58 1.0067(8) 0.3193(6) 0.4520(5) 0.053(3) Uani d 1 . .
    H H58 0.989925 0.328096 0.491923 0.063 Uiso calc 1 . .
    C C59 0.9355(7) 0.3230(6) 0.4113(5) 0.046(3) Uani d 1 . .
    C C60 1.0964(6) 0.2790(5) 0.2713(4) 0.035(2) Uani d 1 . .
    C C61 1.0278(7) 0.3276(5) 0.2230(4) 0.046(3) Uani d 1 . .
    H H61A 0.968021 0.315277 0.227150 0.069 Uiso calc 1 . .
    H H61B 1.053415 0.321827 0.182506 0.069 Uiso calc 1 . .
    H H61C 1.018442 0.376549 0.228641 0.069 Uiso calc 1 . .
    C C62 1.1134(7) 0.2024(5) 0.2612(4) 0.045(3) Uani d 1 . .
    H H62A 1.053582 0.190727 0.260167 0.067 Uiso calc 1 . .
    H H62B 1.151348 0.171146 0.294417 0.067 Uiso calc 1 . .
    H H62C 1.146135 0.196530 0.222730 0.067 Uiso calc 1 . .
    C C63 1.1899(7) 0.2986(6) 0.2588(5) 0.054(3) Uani d 1 . .
    H H63A 1.238854 0.264163 0.283629 0.081 Uiso calc 1 . .
    H H63B 1.184220 0.345425 0.268929 0.081 Uiso calc 1 . .
    H H63C 1.206120 0.298759 0.215854 0.081 Uiso calc 1 . .
    C C64 1.1695(8) 0.3047(6) 0.4815(5) 0.053(3) Uani d 1 . .
    H H64A 1.230814 0.276578 0.470931 0.079 Uiso calc 1 . .
    H H64B 1.151592 0.285123 0.521930 0.079 Uiso calc 1 . .
    H H64C 1.172050 0.353266 0.481160 0.079 Uiso calc 1 . .
    C C65 0.8319(7) 0.3478(6) 0.4287(5) 0.050(3) Uani d 1 . .
    C C66 0.7984(7) 0.2830(6) 0.4635(5) 0.054(3) Uani d 1 . .
    H H66A 0.797884 0.250242 0.435528 0.081 Uiso calc 1 . .
    H H66B 0.735543 0.299569 0.479493 0.081 Uiso calc 1 . .
    H H66C 0.841129 0.259108 0.497004 0.081 Uiso calc 1 . .
    C C67 0.7704(7) 0.3870(6) 0.3761(5) 0.060(3) Uani d 1 . .
    H H67A 0.791714 0.428285 0.357923 0.090 Uiso calc 1 . .
    H H67B 0.706110 0.402108 0.390223 0.090 Uiso calc 1 . .
    H H67C 0.773408 0.356244 0.345847 0.090 Uiso calc 1 . .
    C C68 0.8228(10) 0.3982(7) 0.4766(7) 0.095(5) Uani d 1 . .
    H H68A 0.850547 0.436854 0.460300 0.143 Uiso calc 1 . .
    H H68B 0.855279 0.372072 0.513774 0.143 Uiso calc 1 . .
    H H68C 0.756836 0.417247 0.485580 0.143 Uiso calc 1 . .
    C C69 1.0917(7) 0.0871(5) 0.0743(4) 0.039(3) Uani d 1 . .
    H H69A 1.075826 0.092699 0.116903 0.047 Uiso calc 1 . .
    H H69B 1.160376 0.073105 0.070444 0.047 Uiso calc 1 . .
    C C70 1.0517(7) 0.0327(5) 0.0570(5) 0.051(3) Uani d 1 . .
    H H70A 1.074935 -0.011665 0.084490 0.077 Uiso calc 1 . .
    H H70B 1.070061 0.025966 0.015390 0.077 Uiso calc 1 . .
    H H70C 0.983671 0.047579 0.059728 0.077 Uiso calc 1 . .
    C C71 1.0134(6) 0.2818(4) -0.0495(4) 0.026(2) Uani d 1 . .
    C C72 0.9917(6) 0.2653(4) -0.1050(4) 0.031(2) Uani d 1 . .
    C C73 1.0527(7) 0.2730(4) -0.1528(4) 0.037(2) Uani d 1 . .
    H H73 1.042073 0.259462 -0.190048 0.044 Uiso calc 1 . .
    C C74 1.1280(8) 0.2996(5) -0.1482(5) 0.044(3) Uani d 1 . .
    C C75 1.1420(6) 0.3204(5) -0.0943(5) 0.038(3) Uani d 1 . .
    H H75 1.193577 0.339199 -0.091062 0.046 Uiso calc 1 . .
    C C76 1.0829(6) 0.3147(5) -0.0443(4) 0.033(2) Uani d 1 . .
    C C77 0.9036(6) 0.2416(5) -0.1166(4) 0.033(2) Uani d 1 . .
    C C78 0.8147(6) 0.2877(5) -0.0907(4) 0.035(2) Uani d 1 . .
    H H78A 0.810544 0.337353 -0.105563 0.052 Uiso calc 1 . .
    H H78B 0.817514 0.279041 -0.046407 0.052 Uiso calc 1 . .
    H H78C 0.759700 0.275738 -0.103920 0.052 Uiso calc 1 . .
    C C79 0.8871(8) 0.2479(6) -0.1846(4) 0.048(3) Uani d 1 . .
    H H79A 0.889644 0.294701 -0.204979 0.072 Uiso calc 1 . .
    H H79B 0.825743 0.240804 -0.191010 0.072 Uiso calc 1 . .
    H H79C 0.935332 0.212171 -0.201310 0.072 Uiso calc 1 . .
    C C80 0.9163(7) 0.1633(4) -0.0895(4) 0.038(2) Uani d 1 . .
    H H80A 0.864104 0.147275 -0.101772 0.057 Uiso calc 1 . .
    H H80B 0.918179 0.157686 -0.045227 0.057 Uiso calc 1 . .
    H H80C 0.974741 0.135280 -0.104367 0.057 Uiso calc 1 . .
    C C81 1.1943(7) 0.3064(6) -0.2018(4) 0.053(3) Uani d 1 . .
    H H81A 1.219160 0.260382 -0.214485 0.080 Uiso calc 1 . .
    H H81B 1.245698 0.323397 -0.189719 0.080 Uiso calc 1 . .
    H H81C 1.160443 0.339681 -0.235588 0.080 Uiso calc 1 . .
    C C82 1.1036(6) 0.3432(5) 0.0127(4) 0.035(2) Uani d 1 . .
    C C83 1.1596(6) 0.2834(5) 0.0592(4) 0.039(2) Uani d 1 . .
    H H83A 1.168604 0.301855 0.095751 0.058 Uiso calc 1 . .
    H H83B 1.220329 0.262968 0.041941 0.058 Uiso calc 1 . .
    H H83C 1.125579 0.247168 0.069567 0.058 Uiso calc 1 . .
    C C84 1.1600(7) 0.3967(5) -0.0031(5) 0.047(3) Uani d 1 . .
    H H84A 1.164020 0.418618 0.032434 0.071 Uiso calc 1 . .
    H H84B 1.129685 0.432915 -0.036311 0.071 Uiso calc 1 . .
    H H84C 1.222759 0.373357 -0.015584 0.071 Uiso calc 1 . .
    C C85 1.0129(6) 0.3813(5) 0.0410(4) 0.038(2) Uani d 1 . .
    H H85A 1.027348 0.405876 0.072325 0.058 Uiso calc 1 . .
    H H85B 0.979013 0.347044 0.059282 0.058 Uiso calc 1 . .
    H H85C 0.974315 0.415423 0.009652 0.058 Uiso calc 1 . .
    C C86 0.4057(6) 0.1639(6) 0.3622(4) 0.041(3) Uani d 1 . .
    H H86A 0.459056 0.127670 0.349601 0.049 Uiso calc 1 . .
    H H86B 0.379496 0.197594 0.325716 0.049 Uiso calc 1 . .
    C C87 0.3325(6) 0.1303(5) 0.3929(4) 0.039(3) Uani d 1 . .
    H H87A 0.308107 0.107460 0.364105 0.059 Uiso calc 1 . .
    H H87B 0.281652 0.166331 0.407045 0.059 Uiso calc 1 . .
    H H87C 0.360193 0.095128 0.427517 0.059 Uiso calc 1 . .
    C C88 0.4850(6) 0.2517(5) 0.5047(4) 0.025(2) Uani d 1 . .
    C C89 0.4951(6) 0.1942(5) 0.5514(4) 0.026(2) Uani d 1 . .
    C C90 0.4280(6) 0.2027(4) 0.5968(4) 0.028(2) Uani d 1 . .
    H H90 0.427824 0.164313 0.628120 0.034 Uiso calc 1 . .
    C C91 0.3613(6) 0.2660(6) 0.5976(4) 0.037(3) Uani d 1 . .
    C C92 0.3630(6) 0.3212(5) 0.5547(4) 0.031(2) Uani d 1 . .
    H H92 0.318800 0.364650 0.557000 0.037 Uiso calc 1 . .
    C C93 0.4267(6) 0.3176(4) 0.5070(4) 0.026(2) Uani d 1 . .
    C C94 0.5730(6) 0.1247(5) 0.5560(4) 0.032(2) Uani d 1 . .
    C C95 0.6675(6) 0.1372(5) 0.5382(4) 0.040(3) Uani d 1 . .
    H H95A 0.669057 0.152744 0.494361 0.059 Uiso calc 1 . .
    H H95B 0.716039 0.093427 0.549168 0.059 Uiso calc 1 . .
    H H95C 0.678393 0.173394 0.559446 0.059 Uiso calc 1 . .
    C C96 0.5821(7) 0.0863(5) 0.6233(4) 0.047(3) Uani d 1 . .
    H H96A 0.633948 0.043943 0.626607 0.070 Uiso calc 1 . .
    H H96B 0.524198 0.073223 0.635802 0.070 Uiso calc 1 . .
    H H96C 0.593696 0.117804 0.649553 0.070 Uiso calc 1 . .
    C C97 0.5482(7) 0.0748(4) 0.5184(4) 0.040(3) Uani d 1 . .
    H H97A 0.549989 0.093933 0.475271 0.060 Uiso calc 1 . .
    H H97B 0.485492 0.069734 0.529241 0.060 Uiso calc 1 . .
    H H97C 0.593157 0.028755 0.526575 0.060 Uiso calc 1 . .
    C C98 0.2884(7) 0.2728(6) 0.6488(4) 0.047(3) Uani d 1 . .
    H H98A 0.225884 0.290638 0.631277 0.071 Uiso calc 1 . .
    H H98B 0.299236 0.305517 0.674150 0.071 Uiso calc 1 . .
    H H98C 0.293806 0.226691 0.673608 0.071 Uiso calc 1 . .
    C C99 0.4251(7) 0.3849(5) 0.4606(4) 0.039(2) Uani d 1 . .
    C C100 0.3710(7) 0.3885(5) 0.4039(4) 0.041(3) Uani d 1 . .
    H H10D 0.398942 0.347213 0.384647 0.062 Uiso calc 1 . .
    H H10E 0.372820 0.431191 0.375726 0.062 Uiso calc 1 . .
    H H10F 0.306182 0.389310 0.414700 0.062 Uiso calc 1 . .
    C C101 0.3761(9) 0.4520(5) 0.4879(5) 0.064(4) Uani d 1 . .
    H H10G 0.380932 0.493790 0.459351 0.096 Uiso calc 1 . .
    H H10H 0.406164 0.451277 0.526124 0.096 Uiso calc 1 . .
    H H10I 0.310306 0.453334 0.495327 0.096 Uiso calc 1 . .
    C C102 0.5242(7) 0.3926(5) 0.4446(4) 0.046(3) Uani d 1 . .
    H H10J 0.549989 0.365244 0.412458 0.069 Uiso calc 1 . .
    H H10K 0.563903 0.375240 0.480585 0.069 Uiso calc 1 . .
    H H10L 0.521659 0.442193 0.430683 0.069 Uiso calc 1 . .
    C C103 0.7304(9) 0.3673(9) 0.6413(6) 0.107(6) Uani d 1 . .
    H H13D 0.785922 0.368061 0.616159 0.161 Uiso calc 1 . .
    H H13E 0.748763 0.337029 0.680207 0.161 Uiso calc 1 . .
    H H13F 0.699317 0.415024 0.648173 0.161 Uiso calc 1 . .
    C C104 0.6660(9) 0.3395(7) 0.6099(6) 0.087(5) Uani d 1 . .
    H H14D 0.701228 0.294554 0.597675 0.104 Uiso calc 1 . .
    H H14E 0.643824 0.372888 0.572491 0.104 Uiso calc 1 . .
    C C105 0.5830(9) 0.3274(6) 0.6458(5) 0.075(4) Uani d 1 . .
    H H15D 0.548536 0.372367 0.658413 0.089 Uiso calc 1 . .
    H H15E 0.541647 0.314647 0.618698 0.089 Uiso calc 1 . .
    C C106 0.6007(7) 0.2728(5) 0.7006(5) 0.058(3) Uani d 1 . .
    H H16D 0.637640 0.287810 0.729049 0.070 Uiso calc 1 . .
    H H16E 0.640111 0.229031 0.688414 0.070 Uiso calc 1 . .
    C C107 0.5190(7) 0.2555(5) 0.7344(4) 0.056(3) Uani d 1 . .
    H H17D 0.484164 0.297560 0.751437 0.068 Uiso calc 1 . .
    H H17E 0.477495 0.246835 0.704828 0.068 Uiso calc 1 . .
    C C108 0.5373(8) 0.1946(6) 0.7845(5) 0.072(4) Uani d 1 . .
    H H18D 0.578036 0.153644 0.768648 0.086 Uiso calc 1 . .
    H H18E 0.572394 0.205603 0.816422 0.086 Uiso calc 1 . .
    C C109 0.4545(8) 0.1737(7) 0.8130(6) 0.078(4) Uani d 1 . .
    H H19D 0.474794 0.133648 0.845444 0.118 Uiso calc 1 . .
    H H19E 0.420287 0.160385 0.782425 0.118 Uiso calc 1 . .
    H H19F 0.413870 0.213221 0.829851 0.118 Uiso calc 1 . .
    C C110 0.0023(18) 0.5193(13) 0.4373(9) 0.252(8) Uani d 1 . .
    H H10M -0.007577 0.478107 0.464508 0.378 Uiso calc 1 . .
    H H10N -0.041076 0.561851 0.447776 0.378 Uiso calc 1 . .
    H H10O 0.066441 0.522143 0.441453 0.378 Uiso calc 1 . .
    C C111 -0.0145(13) 0.5127(14) 0.3718(8) 0.224(7) Uani d 1 . .
    H H11D -0.031274 0.468365 0.369814 0.269 Uiso calc 1 . .
    H H11E -0.064575 0.552761 0.352880 0.269 Uiso calc 1 . .
    C C112 0.0790(11) 0.5132(13) 0.3412(7) 0.212(7) Uani d 1 . .
    H H12D 0.105726 0.548618 0.354657 0.255 Uiso calc 1 . .
    H H12E 0.123789 0.466463 0.350235 0.255 Uiso calc 1 . .
    C C113 0.0558(11) 0.5319(12) 0.2743(7) 0.227(7) Uani d 1 . .
    H H13G 0.003583 0.513112 0.265207 0.272 Uiso calc 1 . .
    H H13H 0.038084 0.583526 0.261809 0.272 Uiso calc 1 . .
    C C114 0.1423(14) 0.4991(10) 0.2421(6) 0.228(7) Uani d 1 . .
    H H14G 0.198173 0.498125 0.264986 0.273 Uiso calc 1 . .
    H H14H 0.143363 0.450384 0.237975 0.273 Uiso calc 1 . .
    C C115 0.1409(14) 0.5431(10) 0.1813(8) 0.212(7) Uani d 1 . .
    H H15G 0.101665 0.591265 0.182298 0.254 Uiso calc 1 . .
    H H15H 0.204700 0.545830 0.169075 0.254 Uiso calc 1 . .
    C C116 0.1020(16) 0.5095(10) 0.1376(8) 0.184(7) Uani d 1 . .
    H H16G 0.097601 0.538370 0.097422 0.276 Uiso calc 1 . .
    H H16H 0.039836 0.505215 0.151024 0.276 Uiso calc 1 . .
    H H16I 0.142876 0.462656 0.135533 0.276 Uiso calc 1 . .
loop_
    _atom_site_aniso_label
    _atom_site_aniso_U_11
    _atom_site_aniso_U_22
    _atom_site_aniso_U_33
    _atom_site_aniso_U_12
    _atom_site_aniso_U_13
    _atom_site_aniso_U_23
    Lu1 0.0200(2) 0.0269(2) 0.0177(2) -0.01156(18) 0.00297(17) -0.00276(17)
    Lu2 0.0197(2) 0.0240(2) 0.0181(2) -0.00758(17) 0.00353(17) -0.00374(17)
    P1 0.0249(14) 0.0231(13) 0.0270(13) -0.0044(10) 0.0046(10) -0.0017(10)
    P2 0.0199(13) 0.0325(13) 0.0247(13) -0.0124(10) 0.0036(10) -0.0075(10)
    P3 0.0367(16) 0.0247(13) 0.0287(14) -0.0088(11) 0.0059(12) -0.0005(11)
    P4 0.0332(16) 0.0568(18) 0.0258(14) -0.0258(14) 0.0023(11) -0.0107(12)
    P5 0.0248(14) 0.0312(14) 0.0236(13) -0.0119(11) 0.0056(10) -0.0030(10)
    P6 0.0232(13) 0.0288(13) 0.0198(12) -0.0070(10) 0.0050(10) -0.0022(10)
    O1 0.018(3) 0.030(3) 0.032(4) -0.002(3) 0.007(3) -0.004(3)
    O2 0.032(4) 0.024(3) 0.027(3) -0.006(3) 0.010(3) 0.000(3)
    O3 0.023(3) 0.027(3) 0.031(4) -0.006(3) 0.007(3) -0.005(3)
    O4 0.035(4) 0.030(4) 0.023(3) -0.006(3) 0.000(3) -0.004(3)
    O5 0.022(3) 0.037(4) 0.029(4) -0.012(3) 0.002(3) -0.010(3)
    O6 0.020(3) 0.033(3) 0.027(3) -0.011(3) 0.008(3) -0.009(3)
    O7 0.029(4) 0.027(3) 0.030(4) -0.002(3) 0.004(3) -0.007(3)
    O8 0.023(3) 0.030(3) 0.023(3) -0.007(3) -0.001(3) -0.001(3)
    O9 0.030(4) 0.029(3) 0.035(4) -0.012(3) 0.009(3) -0.004(3)
    O10 0.024(4) 0.036(4) 0.031(4) -0.009(3) 0.014(3) 0.002(3)
    O11 0.041(4) 0.032(4) 0.034(4) -0.014(3) 0.002(3) -0.004(3)
    O12 0.027(4) 0.029(4) 0.033(4) -0.008(3) 0.010(3) -0.003(3)
    O13 0.033(4) 0.059(4) 0.021(3) -0.023(3) 0.006(3) -0.007(3)
    O14 0.032(4) 0.043(4) 0.022(3) -0.023(3) 0.003(3) -0.014(3)
    O15 0.027(4) 0.094(6) 0.031(4) -0.015(4) -0.003(3) -0.008(4)
    O16 0.054(5) 0.063(5) 0.031(4) -0.035(4) 0.000(3) -0.018(3)
    O17 0.017(3) 0.036(3) 0.027(3) -0.014(3) 0.009(3) -0.004(3)
    O18 0.033(4) 0.039(4) 0.019(3) -0.016(3) 0.003(3) -0.006(3)
    O19 0.025(4) 0.028(3) 0.030(3) -0.001(3) 0.008(3) 0.003(3)
    O20 0.027(4) 0.033(3) 0.019(3) -0.012(3) 0.012(3) 0.000(3)
    O21 0.028(4) 0.029(3) 0.019(3) -0.005(3) 0.007(3) -0.004(3)
    O22 0.024(3) 0.038(4) 0.015(3) -0.005(3) 0.007(3) -0.005(3)
    O23 0.016(3) 0.046(4) 0.024(3) -0.010(3) 0.002(3) -0.012(3)
    O24 0.021(3) 0.038(4) 0.023(3) -0.010(3) 0.004(3) -0.006(3)
    C1 0.036(6) 0.029(5) 0.032(5) -0.002(4) 0.001(4) -0.014(4)
    C2 0.049(7) 0.042(6) 0.045(6) -0.017(5) -0.006(5) -0.015(5)
    C3 0.028(5) 0.027(5) 0.020(5) -0.007(4) 0.002(4) -0.009(4)
    C4 0.024(5) 0.036(6) 0.025(5) -0.007(4) 0.001(4) -0.005(4)
    C5 0.037(6) 0.029(5) 0.031(6) 0.001(5) 0.000(5) 0.000(4)
    C6 0.043(7) 0.028(5) 0.037(6) -0.007(5) 0.015(5) 0.004(4)
    C7 0.029(6) 0.030(5) 0.034(6) -0.008(4) 0.015(4) 0.000(4)
    C8 0.031(6) 0.028(5) 0.019(5) -0.003(4) 0.002(4) 0.003(4)
    C9 0.036(6) 0.034(5) 0.032(6) -0.015(5) 0.007(4) 0.002(4)
    C10 0.026(6) 0.060(7) 0.051(7) -0.014(5) 0.009(5) 0.011(6)
    C11 0.017(5) 0.052(7) 0.059(7) -0.004(5) 0.000(5) 0.003(5)
    C12 0.039(7) 0.049(7) 0.087(9) -0.016(5) 0.004(6) -0.024(6)
    C13 0.053(8) 0.039(7) 0.077(9) -0.002(6) 0.021(6) 0.013(6)
    C14 0.027(6) 0.032(5) 0.034(6) -0.006(4) 0.009(4) 0.005(4)
    C15 0.028(6) 0.038(6) 0.025(5) -0.001(4) 0.010(4) 0.001(4)
    C16 0.037(6) 0.032(6) 0.045(6) -0.005(5) 0.013(5) 0.008(5)
    C17 0.033(6) 0.039(6) 0.034(6) -0.020(5) 0.015(5) -0.006(4)
    C18 0.034(7) 0.060(7) 0.043(7) 0.012(5) -0.007(5) -0.006(6)
    C19 0.069(9) 0.048(7) 0.070(9) -0.005(6) -0.030(7) 0.008(6)
    C20 0.018(5) 0.027(5) 0.028(5) -0.011(4) 0.001(4) -0.008(4)
    C21 0.035(6) 0.024(5) 0.021(5) -0.013(4) -0.002(4) -0.003(4)
    C22 0.044(7) 0.053(6) 0.026(5) -0.033(5) 0.006(5) -0.015(5)
    C23 0.044(7) 0.041(6) 0.033(6) -0.023(5) -0.008(5) -0.004(5)
    C24 0.027(6) 0.048(6) 0.031(6) -0.017(5) 0.007(4) -0.009(5)
    C25 0.036(6) 0.039(6) 0.015(5) -0.020(5) 0.000(4) -0.007(4)
    C26 0.039(6) 0.034(5) 0.022(5) -0.013(5) 0.005(4) -0.007(4)
    C27 0.029(6) 0.039(6) 0.034(5) -0.017(4) 0.011(4) -0.007(4)
    C28 0.038(6) 0.046(6) 0.028(5) -0.010(5) 0.003(5) -0.004(5)
    C29 0.043(7) 0.054(7) 0.031(6) -0.013(5) 0.008(5) -0.010(5)
    C30 0.047(7) 0.081(8) 0.033(6) -0.040(6) -0.011(5) 0.003(6)
    C31 0.029(6) 0.051(6) 0.031(5) -0.023(5) -0.001(4) -0.006(5)
    C32 0.059(7) 0.058(7) 0.035(6) -0.040(6) 0.016(5) -0.002(5)
    C33 0.042(7) 0.100(9) 0.042(7) -0.042(7) 0.017(5) -0.032(6)
    C34 0.058(8) 0.073(8) 0.028(6) -0.035(6) -0.001(5) 0.018(5)
    C35 0.039(7) 0.042(6) 0.056(7) -0.011(5) 0.004(5) -0.009(5)
    C36 0.113(11) 0.094(10) 0.143(12) -0.057(9) 0.050(10) -0.056(9)
    C37 0.028(5) 0.018(5) 0.029(5) -0.005(4) 0.004(4) -0.001(4)
    C38 0.017(5) 0.029(5) 0.034(5) -0.002(4) -0.008(4) -0.011(4)
    C39 0.033(6) 0.033(5) 0.030(5) -0.011(4) -0.001(4) -0.001(4)
    C40 0.034(6) 0.037(6) 0.035(6) -0.004(5) 0.002(5) -0.005(5)
    C41 0.049(7) 0.022(5) 0.037(6) 0.005(5) 0.002(5) -0.016(4)
    C42 0.025(5) 0.029(5) 0.040(6) 0.001(4) 0.005(4) -0.007(4)
    C43 0.027(5) 0.031(5) 0.032(5) -0.011(4) 0.013(4) -0.007(4)
    C44 0.031(6) 0.032(5) 0.035(6) -0.007(4) 0.006(4) -0.010(4)
    C45 0.028(6) 0.032(5) 0.034(5) -0.009(4) 0.009(4) -0.010(4)
    C46 0.052(7) 0.036(6) 0.024(5) -0.009(5) -0.001(5) -0.003(4)
    C47 0.056(8) 0.037(6) 0.070(8) -0.009(6) 0.001(6) -0.012(6)
    C48 0.040(6) 0.038(6) 0.033(6) -0.002(5) 0.007(5) -0.013(5)
    C49 0.044(7) 0.055(7) 0.052(7) 0.005(6) 0.005(6) -0.021(6)
    C50 0.058(8) 0.096(10) 0.035(7) -0.014(7) 0.012(6) -0.012(6)
    C51 0.039(7) 0.059(7) 0.042(6) -0.003(5) 0.026(5) 0.000(5)
    C52 0.056(8) 0.060(8) 0.062(8) -0.005(6) -0.012(7) -0.008(6)
    C53 0.097(11) 0.087(10) 0.071(9) -0.022(9) -0.054(8) 0.006(8)
    C54 0.040(7) 0.053(7) 0.034(6) -0.011(5) -0.003(5) -0.017(5)
    C55 0.020(6) 0.050(7) 0.054(7) -0.012(5) 0.003(5) -0.015(5)
    C56 0.020(5) 0.037(6) 0.042(6) -0.006(4) -0.005(5) -0.002(5)
    C57 0.031(6) 0.052(7) 0.033(6) -0.026(5) -0.005(5) -0.009(5)
    C58 0.053(8) 0.074(8) 0.040(7) -0.033(6) 0.003(6) -0.007(6)
    C59 0.044(7) 0.059(7) 0.041(7) -0.021(6) -0.003(5) -0.010(5)
    C60 0.025(6) 0.047(6) 0.038(6) -0.010(5) 0.011(4) -0.019(5)
    C61 0.041(7) 0.055(7) 0.049(7) -0.022(5) 0.002(5) -0.014(5)
    C62 0.036(6) 0.055(7) 0.038(6) -0.004(5) 0.005(5) -0.007(5)
    C63 0.024(6) 0.087(9) 0.051(7) -0.018(6) 0.017(5) -0.010(6)
    C64 0.056(8) 0.068(8) 0.044(7) -0.030(6) -0.018(6) -0.006(6)
    C65 0.025(6) 0.065(8) 0.061(8) -0.005(5) 0.011(5) -0.025(6)
    C66 0.053(8) 0.072(8) 0.047(7) -0.034(6) 0.022(6) -0.017(6)
    C67 0.036(7) 0.063(8) 0.064(8) 0.005(6) 0.009(6) 0.005(6)
    C68 0.089(11) 0.093(11) 0.124(13) -0.026(9) 0.016(10) -0.074(10)
    C69 0.037(6) 0.034(6) 0.040(6) -0.003(5) -0.003(5) 0.001(5)
    C70 0.046(7) 0.045(7) 0.054(7) 0.003(5) 0.004(6) -0.009(6)
    C71 0.027(5) 0.021(5) 0.026(5) -0.007(4) 0.012(4) 0.000(4)
    C72 0.036(6) 0.015(5) 0.034(6) -0.001(4) 0.009(4) 0.006(4)
    C73 0.051(7) 0.022(5) 0.029(5) -0.002(5) 0.013(5) 0.002(4)
    C74 0.055(7) 0.037(6) 0.039(7) -0.015(5) 0.020(5) -0.001(5)
    C75 0.026(6) 0.028(5) 0.055(7) -0.007(4) 0.014(5) 0.004(5)
    C76 0.032(6) 0.029(5) 0.036(6) -0.006(4) 0.006(5) -0.001(4)
    C77 0.038(6) 0.039(6) 0.023(5) -0.018(5) 0.009(4) 0.003(4)
    C78 0.040(6) 0.030(5) 0.037(6) -0.015(5) -0.001(5) -0.004(4)
    C79 0.061(8) 0.065(7) 0.018(5) -0.022(6) 0.004(5) -0.002(5)
    C80 0.046(7) 0.032(6) 0.037(6) -0.013(5) 0.013(5) -0.006(5)
    C81 0.059(8) 0.065(8) 0.034(6) -0.017(6) 0.032(5) -0.009(5)
    C82 0.024(5) 0.046(6) 0.038(6) -0.022(5) 0.007(4) 0.000(5)
    C83 0.033(6) 0.052(7) 0.037(6) -0.021(5) 0.003(5) -0.009(5)
    C84 0.044(7) 0.051(7) 0.053(7) -0.032(5) 0.010(5) 0.004(5)
    C85 0.040(6) 0.044(6) 0.038(6) -0.020(5) 0.004(5) -0.013(5)
    C86 0.029(6) 0.080(8) 0.024(5) -0.028(5) 0.010(4) -0.019(5)
    C87 0.032(6) 0.046(6) 0.037(6) -0.007(5) 0.000(5) -0.005(5)
    C88 0.026(5) 0.037(5) 0.015(5) -0.009(4) 0.006(4) -0.009(4)
    C89 0.025(5) 0.036(5) 0.019(5) -0.010(4) 0.003(4) -0.009(4)
    C90 0.032(6) 0.029(5) 0.025(5) -0.014(4) 0.002(4) 0.001(4)
    C91 0.028(6) 0.068(7) 0.021(5) -0.021(5) 0.012(4) -0.012(5)
    C92 0.017(5) 0.051(6) 0.026(5) -0.006(4) -0.002(4) -0.011(5)
    C93 0.017(5) 0.032(5) 0.029(5) -0.005(4) 0.005(4) -0.007(4)
    C94 0.035(6) 0.029(5) 0.034(6) -0.009(4) -0.004(4) -0.004(4)
    C95 0.035(6) 0.046(6) 0.035(6) -0.005(5) -0.008(5) -0.003(5)
    C96 0.062(8) 0.038(6) 0.035(6) -0.009(5) -0.010(5) 0.002(5)
    C97 0.055(7) 0.023(5) 0.036(6) -0.006(5) 0.010(5) 0.000(4)
    C98 0.035(6) 0.072(8) 0.036(6) -0.015(6) 0.015(5) -0.014(6)
    C99 0.044(7) 0.039(6) 0.033(6) -0.009(5) 0.006(5) -0.011(5)
    C100 0.034(6) 0.042(6) 0.037(6) 0.003(5) -0.005(5) 0.006(5)
    C101 0.090(10) 0.032(6) 0.065(8) -0.005(6) 0.016(7) -0.015(6)
    C102 0.053(7) 0.054(7) 0.035(6) -0.021(6) 0.002(5) -0.008(5)
    C103 0.078(11) 0.176(17) 0.076(11) -0.041(11) 0.011(9) -0.032(11)
    C104 0.129(14) 0.077(10) 0.057(9) -0.032(10) -0.005(9) -0.010(8)
    C105 0.088(11) 0.074(9) 0.064(9) -0.022(8) -0.018(8) -0.010(8)
    C106 0.047(8) 0.058(8) 0.072(9) -0.008(6) -0.013(7) -0.023(7)
    C107 0.060(8) 0.058(8) 0.052(8) -0.008(6) -0.011(6) -0.020(6)
    C108 0.075(10) 0.093(10) 0.042(7) -0.014(8) -0.012(7) -0.008(7)
    C109 0.072(10) 0.087(10) 0.072(10) -0.015(8) 0.009(8) -0.011(8)
    C110 0.351(19) 0.195(13) 0.226(17) -0.100(15) -0.050(17) -0.022(15)
    C111 0.325(17) 0.177(11) 0.196(15) -0.105(13) -0.051(15) -0.026(13)
    C112 0.289(16) 0.160(10) 0.210(14) -0.089(12) -0.049(14) -0.026(12)
    C113 0.277(16) 0.172(11) 0.237(15) -0.079(12) -0.016(14) -0.008(12)
    C114 0.266(15) 0.179(12) 0.247(15) -0.091(11) -0.006(13) -0.006(11)
    C115 0.244(15) 0.175(12) 0.230(15) -0.100(11) 0.018(13) -0.005(11)
    C116 0.231(16) 0.154(13) 0.207(16) -0.129(11) 0.031(14) -0.022(12)
_geom_special_details
;
 All esds (except the esd in the dihedral angle between two l.s. planes)
 are estimated using the full covariance matrix.  The cell esds are taken
 into account individually in the estimation of esds in distances, angles
 and torsion angles; correlations between esds in cell parameters are only
 used when they are defined by crystal symmetry.  An approximate (isotropic)
 treatment of cell esds is used for estimating esds involving l.s. planes.
;
loop_
    _geom_bond_atom_site_label_1
    _geom_bond_atom_site_label_2
    _geom_bond_site_symmetry_2
    _geom_bond_distance
    _geom_bond_publ_flag
    Lu1 O1 . 2.222(5) y
    Lu1 O5 . 2.196(5) y
    Lu1 O9 . 2.193(6) y
    Lu1 O13 . 2.172(6) y
    Lu1 O17 . 2.280(5) y
    Lu1 O18 . 2.274(6) y
    Lu2 O2 . 2.192(5) y
    Lu2 O6 . 2.216(6) y
    Lu2 O10 . 2.178(5) y
    Lu2 O14 . 2.200(6) y
    Lu2 O21 . 2.264(5) y
    Lu2 O22 . 2.276(5) y
    P1 O2 . 1.494(6) ?
    P1 O1 . 1.496(6) ?
    P1 O3 . 1.554(6) ?
    P1 O4 . 1.589(6) ?
    P2 O5 . 1.493(6) ?
    P2 O6 . 1.496(6) ?
    P2 O7 . 1.557(6) ?
    P2 O8 . 1.583(6) ?
    P3 O10 . 1.500(6) ?
    P3 O9 . 1.501(6) ?
    P3 O11 . 1.571(6) ?
    P3 O12 . 1.590(6) ?
    P4 O14 . 1.500(6) ?
    P4 O13 . 1.500(6) ?
    P4 O16 . 1.544(7) ?
    P4 O15 . 1.571(7) ?
    P5 O18 . 1.502(6) ?
    P5 O17 . 1.505(6) ?
    P5 O20 . 1.561(6) ?
    P5 O19 . 1.570(6) ?
    P6 O22 . 1.496(6) ?
    P6 O21 . 1.504(6) ?
    P6 O24 . 1.568(6) ?
    P6 O23 . 1.587(6) ?
    O3 C1 . 1.471(9) ?
    O4 C3 . 1.439(10) ?
    O7 C18 . 1.427(10) ?
    O8 C20 . 1.409(10) ?
    O11 C35 . 1.442(11) ?
    O12 C37 . 1.416(9) ?
    O15 C52 . 1.520(12) ?
    O16 C54 . 1.440(11) ?
    O19 C69 . 1.435(10) ?
    O20 C71 . 1.411(9) ?
    O23 C86 . 1.430(10) ?
    O24 C88 . 1.439(9) ?
    C1 C2 . 1.483(12) ?
    C1 H1A . 0.9900 ?
    C1 H1B . 0.9900 ?
    C2 H2A . 0.9800 ?
    C2 H2B . 0.9800 ?
    C2 H2C . 0.9800 ?
    C3 C4 . 1.388(11) ?
    C3 C8 . 1.412(11) ?
    C4 C5 . 1.387(12) ?
    C4 C9 . 1.546(12) ?
    C5 C6 . 1.380(12) ?
    C5 H5 . 0.9500 ?
    C6 C7 . 1.370(12) ?
    C6 C13 . 1.512(12) ?
    C7 C8 . 1.391(11) ?
    C7 H7 . 0.9500 ?
    C8 C14 . 1.545(12) ?
    C9 C12 . 1.519(13) ?
    C9 C11 . 1.531(12) ?
    C9 C10 . 1.541(13) ?
    C10 H10A . 0.9800 ?
    C10 H10B . 0.9800 ?
    C10 H10C . 0.9800 ?
    C11 H11A . 0.9800 ?
    C11 H11B . 0.9800 ?
    C11 H11C . 0.9800 ?
    C12 H12A . 0.9800 ?
    C12 H12B . 0.9800 ?
    C12 H12C . 0.9800 ?
    C13 H13A . 0.9800 ?
    C13 H13B . 0.9800 ?
    C13 H13C . 0.9800 ?
    C14 C15 . 1.512(12) ?
    C14 C17 . 1.529(12) ?
    C14 C16 . 1.540(11) ?
    C15 H15A . 0.9800 ?
    C15 H15B . 0.9800 ?
    C15 H15C . 0.9800 ?
    C16 H16A . 0.9800 ?
    C16 H16B . 0.9800 ?
    C16 H16C . 0.9800 ?
    C17 H17A . 0.9800 ?
    C17 H17B . 0.9800 ?
    C17 H17C . 0.9800 ?
    C18 C19 . 1.446(14) ?
    C18 H18A . 0.9900 ?
    C18 H18B . 0.9900 ?
    C19 H19A . 0.9800 ?
    C19 H19B . 0.9800 ?
    C19 H19C . 0.9800 ?
    C20 C21 . 1.396(11) ?
    C20 C25 . 1.398(11) ?
    C21 C22 . 1.384(12) ?
    C21 C26 . 1.577(12) ?
    C22 C23 . 1.366(13) ?
    C22 H22 . 0.9500 ?
    C23 C24 . 1.391(12) ?
    C23 C30 . 1.514(13) ?
    C24 C25 . 1.396(12) ?
    C24 H24 . 0.9500 ?
    C25 C31 . 1.555(12) ?
    C26 C28 . 1.521(12) ?
    C26 C29 . 1.533(12) ?
    C26 C27 . 1.534(11) ?
    C27 H27A . 0.9800 ?
    C27 H27B . 0.9800 ?
    C27 H27C . 0.9800 ?
    C28 H28A . 0.9800 ?
    C28 H28B . 0.9800 ?
    C28 H28C . 0.9800 ?
    C29 H29A . 0.9800 ?
    C29 H29B . 0.9800 ?
    C29 H29C . 0.9800 ?
    C30 H30A . 0.9800 ?
    C30 H30B . 0.9800 ?
    C30 H30C . 0.9800 ?
    C31 C34 . 1.514(13) ?
    C31 C33 . 1.527(13) ?
    C31 C32 . 1.539(12) ?
    C32 H32A . 0.9800 ?
    C32 H32B . 0.9800 ?
    C32 H32C . 0.9800 ?
    C33 H33A . 0.9800 ?
    C33 H33B . 0.9800 ?
    C33 H33C . 0.9800 ?
    C34 H34A . 0.9800 ?
    C34 H34B . 0.9800 ?
    C34 H34C . 0.9800 ?
    C35 C36 . 1.501(7) ?
    C35 H35A . 0.9900 ?
    C35 H35B . 0.9900 ?
    C36 H36A . 0.9800 ?
    C36 H36B . 0.9800 ?
    C36 H36C . 0.9800 ?
    C37 C42 . 1.407(11) ?
    C37 C38 . 1.422(12) ?
    C38 C39 . 1.398(11) ?
    C38 C43 . 1.524(11) ?
    C39 C40 . 1.385(12) ?
    C39 H39 . 0.9500 ?
    C40 C41 . 1.380(12) ?
    C40 C47 . 1.495(12) ?
    C41 C42 . 1.385(12) ?
    C41 H41 . 0.9500 ?
    C42 C48 . 1.558(12) ?
    C43 C46 . 1.536(12) ?
    C43 C44 . 1.538(11) ?
    C43 C45 . 1.548(12) ?
    C44 H44A . 0.9800 ?
    C44 H44B . 0.9800 ?
    C44 H44C . 0.9800 ?
    C45 H45A . 0.9800 ?
    C45 H45B . 0.9800 ?
    C45 H45C . 0.9800 ?
    C46 H46A . 0.9800 ?
    C46 H46B . 0.9800 ?
    C46 H46C . 0.9800 ?
    C47 H47A . 0.9800 ?
    C47 H47B . 0.9800 ?
    C47 H47C . 0.9800 ?
    C48 C50 . 1.511(14) ?
    C48 C49 . 1.519(12) ?
    C48 C51 . 1.542(13) ?
    C49 H49A . 0.9800 ?
    C49 H49B . 0.9800 ?
    C49 H49C . 0.9800 ?
    C50 H50A . 0.9800 ?
    C50 H50B . 0.9800 ?
    C50 H50C . 0.9800 ?
    C51 H51A . 0.9800 ?
    C51 H51B . 0.9800 ?
    C51 H51C . 0.9800 ?
    C52 C53 . 1.483(15) ?
    C52 H52A . 0.9900 ?
    C52 H52B . 0.9900 ?
    C53 H53A . 0.9800 ?
    C53 H53B . 0.9800 ?
    C53 H53C . 0.9800 ?
    C54 C55 . 1.425(13) ?
    C54 C59 . 1.426(13) ?
    C55 C56 . 1.391(13) ?
    C55 C60 . 1.532(13) ?
    C56 C57 . 1.337(12) ?
    C56 H56 . 0.9500 ?
    C57 C58 . 1.375(13) ?
    C57 C64 . 1.492(13) ?
    C58 C59 . 1.408(14) ?
    C58 H58 . 0.9500 ?
    C59 C65 . 1.544(14) ?
    C60 C62 . 1.536(12) ?
    C60 C61 . 1.545(13) ?
    C60 C63 . 1.546(12) ?
    C61 H61A . 0.9800 ?
    C61 H61B . 0.9800 ?
    C61 H61C . 0.9800 ?
    C62 H62A . 0.9800 ?
    C62 H62B . 0.9800 ?
    C62 H62C . 0.9800 ?
    C63 H63A . 0.9800 ?
    C63 H63B . 0.9800 ?
    C63 H63C . 0.9800 ?
    C64 H64A . 0.9800 ?
    C64 H64B . 0.9800 ?
    C64 H64C . 0.9800 ?
    C65 C67 . 1.501(14) ?
    C65 C68 . 1.567(15) ?
    C65 C66 . 1.581(14) ?
    C66 H66A . 0.9800 ?
    C66 H66B . 0.9800 ?
    C66 H66C . 0.9800 ?
    C67 H67A . 0.9800 ?
    C67 H67B . 0.9800 ?
    C67 H67C . 0.9800 ?
    C68 H68A . 0.9800 ?
    C68 H68B . 0.9800 ?
    C68 H68C . 0.9800 ?
    C69 C70 . 1.479(13) ?
    C69 H69A . 0.9900 ?
    C69 H69B . 0.9900 ?
    C70 H70A . 0.9800 ?
    C70 H70B . 0.9800 ?
    C70 H70C . 0.9800 ?
    C71 C76 . 1.382(12) ?
    C71 C72 . 1.410(12) ?
    C72 C73 . 1.387(12) ?
    C72 C77 . 1.551(13) ?
    C73 C74 . 1.375(14) ?
    C73 H73 . 0.9500 ?
    C74 C75 . 1.380(14) ?
    C74 C81 . 1.530(12) ?
    C75 C76 . 1.401(12) ?
    C75 H75 . 0.9500 ?
    C76 C82 . 1.555(13) ?
    C77 C79 . 1.533(12) ?
    C77 C80 . 1.547(12) ?
    C77 C78 . 1.549(12) ?
    C78 H78A . 0.9800 ?
    C78 H78B . 0.9800 ?
    C78 H78C . 0.9800 ?
    C79 H79A . 0.9800 ?
    C79 H79B . 0.9800 ?
    C79 H79C . 0.9800 ?
    C80 H80A . 0.9800 ?
    C80 H80B . 0.9800 ?
    C80 H80C . 0.9800 ?
    C81 H81A . 0.9800 ?
    C81 H81B . 0.9800 ?
    C81 H81C . 0.9800 ?
    C82 C84 . 1.514(12) ?
    C82 C85 . 1.533(12) ?
    C82 C83 . 1.534(12) ?
    C83 H83A . 0.9800 ?
    C83 H83B . 0.9800 ?
    C83 H83C . 0.9800 ?
    C84 H84A . 0.9800 ?
    C84 H84B . 0.9800 ?
    C84 H84C . 0.9800 ?
    C85 H85A . 0.9800 ?
    C85 H85B . 0.9800 ?
    C85 H85C . 0.9800 ?
    C86 C87 . 1.509(12) ?
    C86 H86A . 0.9900 ?
    C86 H86B . 0.9900 ?
    C87 H87A . 0.9800 ?
    C87 H87B . 0.9800 ?
    C87 H87C . 0.9800 ?
    C88 C93 . 1.380(11) ?
    C88 C89 . 1.403(11) ?
    C89 C90 . 1.391(11) ?
    C89 C94 . 1.549(12) ?
    C90 C91 . 1.390(12) ?
    C90 H90 . 0.9500 ?
    C91 C92 . 1.342(12) ?
    C91 C98 . 1.540(12) ?
    C92 C93 . 1.395(11) ?
    C92 H92 . 0.9500 ?
    C93 C99 . 1.553(12) ?
    C94 C95 . 1.517(12) ?
    C94 C97 . 1.529(12) ?
    C94 C96 . 1.567(12) ?
    C95 H95A . 0.9800 ?
    C95 H95B . 0.9800 ?
    C95 H95C . 0.9800 ?
    C96 H96A . 0.9800 ?
    C96 H96B . 0.9800 ?
    C96 H96C . 0.9800 ?
    C97 H97A . 0.9800 ?
    C97 H97B . 0.9800 ?
    C97 H97C . 0.9800 ?
    C98 H98A . 0.9800 ?
    C98 H98B . 0.9800 ?
    C98 H98C . 0.9800 ?
    C99 C100 . 1.517(13) ?
    C99 C102 . 1.543(13) ?
    C99 C101 . 1.557(12) ?
    C100 H10D . 0.9800 ?
    C100 H10E . 0.9800 ?
    C100 H10F . 0.9800 ?
    C101 H10G . 0.9800 ?
    C101 H10H . 0.9800 ?
    C101 H10I . 0.9800 ?
    C102 H10J . 0.9800 ?
    C102 H10K . 0.9800 ?
    C102 H10L . 0.9800 ?
    C103 C104 . 1.479(8) ?
    C103 H13D . 0.9800 ?
    C103 H13E . 0.9800 ?
    C103 H13F . 0.9800 ?
    C104 C105 . 1.494(8) ?
    C104 H14D . 0.9900 ?
    C104 H14E . 0.9900 ?
    C105 C106 . 1.482(8) ?
    C105 H15D . 0.9900 ?
    C105 H15E . 0.9900 ?
    C106 C107 . 1.491(8) ?
    C106 H16D . 0.9900 ?
    C106 H16E . 0.9900 ?
    C107 C108 . 1.488(8) ?
    C107 H17D . 0.9900 ?
    C107 H17E . 0.9900 ?
    C108 C109 . 1.487(8) ?
    C108 H18D . 0.9900 ?
    C108 H18E . 0.9900 ?
    C109 H19D . 0.9800 ?
    C109 H19E . 0.9800 ?
    C109 H19F . 0.9800 ?
    C110 C111 . 1.530(7) ?
    C110 H10M . 0.9800 ?
    C110 H10N . 0.9800 ?
    C110 H10O . 0.9800 ?
    C111 C112 . 1.524(7) ?
    C111 H11D . 0.9900 ?
    C111 H11E . 0.9900 ?
    C112 C113 . 1.515(7) ?
    C112 H12D . 0.9900 ?
    C112 H12E . 0.9900 ?
    C113 C114 . 1.495(7) ?
    C113 H13G . 0.9900 ?
    C113 H13H . 0.9900 ?
    C114 C115 . 1.491(7) ?
    C114 H14G . 0.9900 ?
    C114 H14H . 0.9900 ?
    C115 C116 . 1.489(7) ?
    C115 H15G . 0.9900 ?
    C115 H15H . 0.9900 ?
    C116 H16G . 0.9800 ?
    C116 H16H . 0.9800 ?
    C116 H16I . 0.9800 ?
loop_
    _geom_angle_atom_site_label_1
    _geom_angle_atom_site_label_2
    _geom_angle_atom_site_label_3
    _geom_angle_site_symmetry_1
    _geom_angle_site_symmetry_3
    _geom_angle
    _geom_angle_publ_flag
    O13 Lu1 O9 . . 84.0(2) ?
    O13 Lu1 O5 . . 114.0(2) ?
    O9 Lu1 O5 . . 84.5(2) ?
    O13 Lu1 O1 . . 82.3(2) ?
    O9 Lu1 O1 . . 158.5(2) ?
    O5 Lu1 O1 . . 86.0(2) ?
    O13 Lu1 O18 . . 91.9(2) ?
    O9 Lu1 O18 . . 91.9(2) ?
    O5 Lu1 O18 . . 153.2(2) ?
    O1 Lu1 O18 . . 105.0(2) ?
    O13 Lu1 O17 . . 154.3(2) ?
    O9 Lu1 O17 . . 102.0(2) ?
    O5 Lu1 O17 . . 91.5(2) ?
    O1 Lu1 O17 . . 97.5(2) ?
    O18 Lu1 O17 . . 63.25(19) ?
    O10 Lu2 O2 . . 116.1(2) ?
    O10 Lu2 O14 . . 85.0(2) ?
    O2 Lu2 O14 . . 84.6(2) ?
    O10 Lu2 O6 . . 87.3(2) ?
    O2 Lu2 O6 . . 81.7(2) ?
    O14 Lu2 O6 . . 159.44(19) ?
    O10 Lu2 O21 . . 149.6(2) ?
    O2 Lu2 O21 . . 93.77(19) ?
    O14 Lu2 O21 . . 92.6(2) ?
    O6 Lu2 O21 . . 103.4(2) ?
    O10 Lu2 O22 . . 87.3(2) ?
    O2 Lu2 O22 . . 156.3(2) ?
    O14 Lu2 O22 . . 102.5(2) ?
    O6 Lu2 O22 . . 96.2(2) ?
    O21 Lu2 O22 . . 63.56(19) ?
    O2 P1 O1 . . 114.5(3) ?
    O2 P1 O3 . . 108.2(3) ?
    O1 P1 O3 . . 110.3(3) ?
    O2 P1 O4 . . 107.0(3) ?
    O1 P1 O4 . . 110.0(3) ?
    O3 P1 O4 . . 106.4(3) ?
    O5 P2 O6 . . 113.3(3) ?
    O5 P2 O7 . . 110.5(3) ?
    O6 P2 O7 . . 110.6(3) ?
    O5 P2 O8 . . 107.0(3) ?
    O6 P2 O8 . . 111.1(3) ?
    O7 P2 O8 . . 103.8(3) ?
    O10 P3 O9 . . 114.6(3) ?
    O10 P3 O11 . . 107.9(3) ?
    O9 P3 O11 . . 111.3(4) ?
    O10 P3 O12 . . 106.3(3) ?
    O9 P3 O12 . . 109.4(3) ?
    O11 P3 O12 . . 107.0(3) ?
    O14 P4 O13 . . 114.0(4) ?
    O14 P4 O16 . . 110.2(4) ?
    O13 P4 O16 . . 106.1(4) ?
    O14 P4 O15 . . 111.6(4) ?
    O13 P4 O15 . . 109.1(4) ?
    O16 P4 O15 . . 105.4(4) ?
    O18 P5 O17 . . 105.1(3) ?
    O18 P5 O20 . . 112.9(3) ?
    O17 P5 O20 . . 109.8(3) ?
    O18 P5 O19 . . 112.2(3) ?
    O17 P5 O19 . . 114.1(3) ?
    O20 P5 O19 . . 103.0(3) ?
    O22 P6 O21 . . 105.7(3) ?
    O22 P6 O24 . . 111.1(3) ?
    O21 P6 O24 . . 111.5(3) ?
    O22 P6 O23 . . 113.7(3) ?
    O21 P6 O23 . . 112.9(3) ?
    O24 P6 O23 . . 102.2(3) ?
    P1 O1 Lu1 . . 123.5(3) ?
    P1 O2 Lu2 . . 164.0(3) ?
    C1 O3 P1 . . 123.2(5) ?
    C3 O4 P1 . . 127.5(5) ?
    P2 O5 Lu1 . . 164.4(4) ?
    P2 O6 Lu2 . . 124.3(3) ?
    C18 O7 P2 . . 126.7(6) ?
    C20 O8 P2 . . 126.2(5) ?
    P3 O9 Lu1 . . 127.5(3) ?
    P3 O10 Lu2 . . 158.5(4) ?
    C35 O11 P3 . . 121.6(6) ?
    C37 O12 P3 . . 124.7(6) ?
    P4 O13 Lu1 . . 162.0(4) ?
    P4 O14 Lu2 . . 125.9(3) ?
    C52 O15 P4 . . 126.3(6) ?
    C54 O16 P4 . . 125.5(6) ?
    P5 O17 Lu1 . . 95.6(3) ?
    P5 O18 Lu1 . . 96.0(3) ?
    C69 O19 P5 . . 121.0(5) ?
    C71 O20 P5 . . 131.2(5) ?
    P6 O21 Lu2 . . 95.5(3) ?
    P6 O22 Lu2 . . 95.2(3) ?
    C86 O23 P6 . . 117.8(5) ?
    C88 O24 P6 . . 127.9(5) ?
    O3 C1 C2 . . 107.9(7) ?
    O3 C1 H1A . . 110.1 ?
    C2 C1 H1A . . 110.1 ?
    O3 C1 H1B . . 110.1 ?
    C2 C1 H1B . . 110.1 ?
    H1A C1 H1B . . 108.4 ?
    C1 C2 H2A . . 109.5 ?
    C1 C2 H2B . . 109.5 ?
    H2A C2 H2B . . 109.5 ?
    C1 C2 H2C . . 109.5 ?
    H2A C2 H2C . . 109.5 ?
    H2B C2 H2C . . 109.5 ?
    C4 C3 C8 . . 125.2(8) ?
    C4 C3 O4 . . 116.3(7) ?
    C8 C3 O4 . . 118.5(7) ?
    C5 C4 C3 . . 115.0(8) ?
    C5 C4 C9 . . 119.5(8) ?
    C3 C4 C9 . . 125.4(8) ?
    C6 C5 C4 . . 123.1(9) ?
    C6 C5 H5 . . 118.4 ?
    C4 C5 H5 . . 118.4 ?
    C7 C6 C5 . . 117.6(8) ?
    C7 C6 C13 . . 121.9(9) ?
    C5 C6 C13 . . 120.5(9) ?
    C6 C7 C8 . . 124.5(8) ?
    C6 C7 H7 . . 117.7 ?
    C8 C7 H7 . . 117.7 ?
    C7 C8 C3 . . 113.2(8) ?
    C7 C8 C14 . . 118.9(8) ?
    C3 C8 C14 . . 127.7(8) ?
    C12 C9 C11 . . 106.5(8) ?
    C12 C9 C10 . . 111.3(8) ?
    C11 C9 C10 . . 106.3(8) ?
    C12 C9 C4 . . 112.2(8) ?
    C11 C9 C4 . . 110.7(7) ?
    C10 C9 C4 . . 109.6(8) ?
    C9 C10 H10A . . 109.5 ?
    C9 C10 H10B . . 109.5 ?
    H10A C10 H10B . . 109.5 ?
    C9 C10 H10C . . 109.5 ?
    H10A C10 H10C . . 109.5 ?
    H10B C10 H10C . . 109.5 ?
    C9 C11 H11A . . 109.5 ?
    C9 C11 H11B . . 109.5 ?
    H11A C11 H11B . . 109.5 ?
    C9 C11 H11C . . 109.5 ?
    H11A C11 H11C . . 109.5 ?
    H11B C11 H11C . . 109.5 ?
    C9 C12 H12A . . 109.5 ?
    C9 C12 H12B . . 109.5 ?
    H12A C12 H12B . . 109.5 ?
    C9 C12 H12C . . 109.5 ?
    H12A C12 H12C . . 109.5 ?
    H12B C12 H12C . . 109.5 ?
    C6 C13 H13A . . 109.5 ?
    C6 C13 H13B . . 109.5 ?
    H13A C13 H13B . . 109.5 ?
    C6 C13 H13C . . 109.5 ?
    H13A C13 H13C . . 109.5 ?
    H13B C13 H13C . . 109.5 ?
    C15 C14 C17 . . 110.1(7) ?
    C15 C14 C16 . . 105.3(8) ?
    C17 C14 C16 . . 106.8(7) ?
    C15 C14 C8 . . 111.3(7) ?
    C17 C14 C8 . . 112.9(8) ?
    C16 C14 C8 . . 110.0(7) ?
    C14 C15 H15A . . 109.5 ?
    C14 C15 H15B . . 109.5 ?
    H15A C15 H15B . . 109.5 ?
    C14 C15 H15C . . 109.5 ?
    H15A C15 H15C . . 109.5 ?
    H15B C15 H15C . . 109.5 ?
    C14 C16 H16A . . 109.5 ?
    C14 C16 H16B . . 109.5 ?
    H16A C16 H16B . . 109.5 ?
    C14 C16 H16C . . 109.5 ?
    H16A C16 H16C . . 109.5 ?
    H16B C16 H16C . . 109.5 ?
    C14 C17 H17A . . 109.5 ?
    C14 C17 H17B . . 109.5 ?
    H17A C17 H17B . . 109.5 ?
    C14 C17 H17C . . 109.5 ?
    H17A C17 H17C . . 109.5 ?
    H17B C17 H17C . . 109.5 ?
    O7 C18 C19 . . 112.5(9) ?
    O7 C18 H18A . . 109.1 ?
    C19 C18 H18A . . 109.1 ?
    O7 C18 H18B . . 109.1 ?
    C19 C18 H18B . . 109.1 ?
    H18A C18 H18B . . 107.8 ?
    C18 C19 H19A . . 109.5 ?
    C18 C19 H19B . . 109.5 ?
    H19A C19 H19B . . 109.5 ?
    C18 C19 H19C . . 109.5 ?
    H19A C19 H19C . . 109.5 ?
    H19B C19 H19C . . 109.5 ?
    C21 C20 C25 . . 122.3(8) ?
    C21 C20 O8 . . 118.5(7) ?
    C25 C20 O8 . . 119.2(7) ?
    C22 C21 C20 . . 116.6(8) ?
    C22 C21 C26 . . 118.3(8) ?
    C20 C21 C26 . . 125.1(8) ?
    C23 C22 C21 . . 123.3(9) ?
    C23 C22 H22 . . 118.3 ?
    C21 C22 H22 . . 118.3 ?
    C22 C23 C24 . . 117.8(9) ?
    C22 C23 C30 . . 121.5(9) ?
    C24 C23 C30 . . 120.6(9) ?
    C23 C24 C25 . . 122.3(9) ?
    C23 C24 H24 . . 118.9 ?
    C25 C24 H24 . . 118.9 ?
    C24 C25 C20 . . 116.2(8) ?
    C24 C25 C31 . . 118.4(8) ?
    C20 C25 C31 . . 125.4(8) ?
    C28 C26 C29 . . 105.8(7) ?
    C28 C26 C27 . . 110.0(8) ?
    C29 C26 C27 . . 108.3(7) ?
    C28 C26 C21 . . 112.9(7) ?
    C29 C26 C21 . . 109.9(7) ?
    C27 C26 C21 . . 109.8(7) ?
    C26 C27 H27A . . 109.5 ?
    C26 C27 H27B . . 109.5 ?
    H27A C27 H27B . . 109.5 ?
    C26 C27 H27C . . 109.5 ?
    H27A C27 H27C . . 109.5 ?
    H27B C27 H27C . . 109.5 ?
    C26 C28 H28A . . 109.5 ?
    C26 C28 H28B . . 109.5 ?
    H28A C28 H28B . . 109.5 ?
    C26 C28 H28C . . 109.5 ?
    H28A C28 H28C . . 109.5 ?
    H28B C28 H28C . . 109.5 ?
    C26 C29 H29A . . 109.5 ?
    C26 C29 H29B . . 109.5 ?
    H29A C29 H29B . . 109.5 ?
    C26 C29 H29C . . 109.5 ?
    H29A C29 H29C . . 109.5 ?
    H29B C29 H29C . . 109.5 ?
    C23 C30 H30A . . 109.5 ?
    C23 C30 H30B . . 109.5 ?
    H30A C30 H30B . . 109.5 ?
    C23 C30 H30C . . 109.5 ?
    H30A C30 H30C . . 109.5 ?
    H30B C30 H30C . . 109.5 ?
    C34 C31 C33 . . 110.7(8) ?
    C34 C31 C32 . . 107.2(8) ?
    C33 C31 C32 . . 107.3(8) ?
    C34 C31 C25 . . 112.8(8) ?
    C33 C31 C25 . . 110.3(8) ?
    C32 C31 C25 . . 108.3(7) ?
    C31 C32 H32A . . 109.5 ?
    C31 C32 H32B . . 109.5 ?
    H32A C32 H32B . . 109.5 ?
    C31 C32 H32C . . 109.5 ?
    H32A C32 H32C . . 109.5 ?
    H32B C32 H32C . . 109.5 ?
    C31 C33 H33A . . 109.5 ?
    C31 C33 H33B . . 109.5 ?
    H33A C33 H33B . . 109.5 ?
    C31 C33 H33C . . 109.5 ?
    H33A C33 H33C . . 109.5 ?
    H33B C33 H33C . . 109.5 ?
    C31 C34 H34A . . 109.5 ?
    C31 C34 H34B . . 109.5 ?
    H34A C34 H34B . . 109.5 ?
    C31 C34 H34C . . 109.5 ?
    H34A C34 H34C . . 109.5 ?
    H34B C34 H34C . . 109.5 ?
    O11 C35 C36 . . 110.8(9) ?
    O11 C35 H35A . . 109.5 ?
    C36 C35 H35A . . 109.5 ?
    O11 C35 H35B . . 109.5 ?
    C36 C35 H35B . . 109.5 ?
    H35A C35 H35B . . 108.1 ?
    C35 C36 H36A . . 109.5 ?
    C35 C36 H36B . . 109.5 ?
    H36A C36 H36B . . 109.5 ?
    C35 C36 H36C . . 109.5 ?
    H36A C36 H36C . . 109.5 ?
    H36B C36 H36C . . 109.5 ?
    C42 C37 O12 . . 118.7(7) ?
    C42 C37 C38 . . 123.4(8) ?
    O12 C37 C38 . . 117.9(7) ?
    C39 C38 C37 . . 114.2(8) ?
    C39 C38 C43 . . 118.7(8) ?
    C37 C38 C43 . . 127.1(8) ?
    C40 C39 C38 . . 124.2(9) ?
    C40 C39 H39 . . 117.9 ?
    C38 C39 H39 . . 117.9 ?
    C41 C40 C39 . . 117.7(9) ?
    C41 C40 C47 . . 121.6(9) ?
    C39 C40 C47 . . 120.6(9) ?
    C40 C41 C42 . . 123.0(8) ?
    C40 C41 H41 . . 118.5 ?
    C42 C41 H41 . . 118.5 ?
    C41 C42 C37 . . 116.2(8) ?
    C41 C42 C48 . . 117.8(8) ?
    C37 C42 C48 . . 126.0(8) ?
    C38 C43 C46 . . 110.4(7) ?
    C38 C43 C44 . . 114.8(7) ?
    C46 C43 C44 . . 105.5(8) ?
    C38 C43 C45 . . 108.7(7) ?
    C46 C43 C45 . . 107.1(7) ?
    C44 C43 C45 . . 110.1(7) ?
    C43 C44 H44A . . 109.5 ?
    C43 C44 H44B . . 109.5 ?
    H44A C44 H44B . . 109.5 ?
    C43 C44 H44C . . 109.5 ?
    H44A C44 H44C . . 109.5 ?
    H44B C44 H44C . . 109.5 ?
    C43 C45 H45A . . 109.5 ?
    C43 C45 H45B . . 109.5 ?
    H45A C45 H45B . . 109.5 ?
    C43 C45 H45C . . 109.5 ?
    H45A C45 H45C . . 109.5 ?
    H45B C45 H45C . . 109.5 ?
    C43 C46 H46A . . 109.5 ?
    C43 C46 H46B . . 109.5 ?
    H46A C46 H46B . . 109.5 ?
    C43 C46 H46C . . 109.5 ?
    H46A C46 H46C . . 109.5 ?
    H46B C46 H46C . . 109.5 ?
    C40 C47 H47A . . 109.5 ?
    C40 C47 H47B . . 109.5 ?
    H47A C47 H47B . . 109.5 ?
    C40 C47 H47C . . 109.5 ?
    H47A C47 H47C . . 109.5 ?
    H47B C47 H47C . . 109.5 ?
    C50 C48 C49 . . 108.5(8) ?
    C50 C48 C51 . . 109.7(9) ?
    C49 C48 C51 . . 106.5(8) ?
    C50 C48 C42 . . 111.0(8) ?
    C49 C48 C42 . . 108.4(8) ?
    C51 C48 C42 . . 112.5(7) ?
    C48 C49 H49A . . 109.5 ?
    C48 C49 H49B . . 109.5 ?
    H49A C49 H49B . . 109.5 ?
    C48 C49 H49C . . 109.5 ?
    H49A C49 H49C . . 109.5 ?
    H49B C49 H49C . . 109.5 ?
    C48 C50 H50A . . 109.5 ?
    C48 C50 H50B . . 109.5 ?
    H50A C50 H50B . . 109.5 ?
    C48 C50 H50C . . 109.5 ?
    H50A C50 H50C . . 109.5 ?
    H50B C50 H50C . . 109.5 ?
    C48 C51 H51A . . 109.5 ?
    C48 C51 H51B . . 109.5 ?
    H51A C51 H51B . . 109.5 ?
    C48 C51 H51C . . 109.5 ?
    H51A C51 H51C . . 109.5 ?
    H51B C51 H51C . . 109.5 ?
    C53 C52 O15 . . 108.3(10) ?
    C53 C52 H52A . . 110.0 ?
    O15 C52 H52A . . 110.0 ?
    C53 C52 H52B . . 110.0 ?
    O15 C52 H52B . . 110.0 ?
    H52A C52 H52B . . 108.4 ?
    C52 C53 H53A . . 109.5 ?
    C52 C53 H53B . . 109.5 ?
    H53A C53 H53B . . 109.5 ?
    C52 C53 H53C . . 109.5 ?
    H53A C53 H53C . . 109.5 ?
    H53B C53 H53C . . 109.5 ?
    C55 C54 C59 . . 123.3(10) ?
    C55 C54 O16 . . 119.7(8) ?
    C59 C54 O16 . . 116.8(9) ?
    C56 C55 C54 . . 113.5(9) ?
    C56 C55 C60 . . 121.0(8) ?
    C54 C55 C60 . . 125.4(9) ?
    C57 C56 C55 . . 126.0(9) ?
    C57 C56 H56 . . 117.0 ?
    C55 C56 H56 . . 117.0 ?
    C56 C57 C58 . . 118.3(9) ?
    C56 C57 C64 . . 122.5(9) ?
    C58 C57 C64 . . 118.9(10) ?
    C57 C58 C59 . . 122.8(10) ?
    C57 C58 H58 . . 118.6 ?
    C59 C58 H58 . . 118.6 ?
    C58 C59 C54 . . 114.6(10) ?
    C58 C59 C65 . . 121.0(10) ?
    C54 C59 C65 . . 124.3(9) ?
    C55 C60 C62 . . 112.6(8) ?
    C55 C60 C61 . . 111.2(8) ?
    C62 C60 C61 . . 109.5(8) ?
    C55 C60 C63 . . 110.6(8) ?
    C62 C60 C63 . . 106.6(8) ?
    C61 C60 C63 . . 106.0(8) ?
    C60 C61 H61A . . 109.5 ?
    C60 C61 H61B . . 109.5 ?
    H61A C61 H61B . . 109.5 ?
    C60 C61 H61C . . 109.5 ?
    H61A C61 H61C . . 109.5 ?
    H61B C61 H61C . . 109.5 ?
    C60 C62 H62A . . 109.5 ?
    C60 C62 H62B . . 109.5 ?
    H62A C62 H62B . . 109.5 ?
    C60 C62 H62C . . 109.5 ?
    H62A C62 H62C . . 109.5 ?
    H62B C62 H62C . . 109.5 ?
    C60 C63 H63A . . 109.5 ?
    C60 C63 H63B . . 109.5 ?
    H63A C63 H63B . . 109.5 ?
    C60 C63 H63C . . 109.5 ?
    H63A C63 H63C . . 109.5 ?
    H63B C63 H63C . . 109.5 ?
    C57 C64 H64A . . 109.5 ?
    C57 C64 H64B . . 109.5 ?
    H64A C64 H64B . . 109.5 ?
    C57 C64 H64C . . 109.5 ?
    H64A C64 H64C . . 109.5 ?
    H64B C64 H64C . . 109.5 ?
    C67 C65 C59 . . 113.4(9) ?
    C67 C65 C68 . . 107.6(10) ?
    C59 C65 C68 . . 108.7(9) ?
    C67 C65 C66 . . 112.8(9) ?
    C59 C65 C66 . . 109.3(9) ?
    C68 C65 C66 . . 104.4(9) ?
    C65 C66 H66A . . 109.5 ?
    C65 C66 H66B . . 109.5 ?
    H66A C66 H66B . . 109.5 ?
    C65 C66 H66C . . 109.5 ?
    H66A C66 H66C . . 109.5 ?
    H66B C66 H66C . . 109.5 ?
    C65 C67 H67A . . 109.5 ?
    C65 C67 H67B . . 109.5 ?
    H67A C67 H67B . . 109.5 ?
    C65 C67 H67C . . 109.5 ?
    H67A C67 H67C . . 109.5 ?
    H67B C67 H67C . . 109.5 ?
    C65 C68 H68A . . 109.5 ?
    C65 C68 H68B . . 109.5 ?
    H68A C68 H68B . . 109.5 ?
    C65 C68 H68C . . 109.5 ?
    H68A C68 H68C . . 109.5 ?
    H68B C68 H68C . . 109.5 ?
    O19 C69 C70 . . 108.6(8) ?
    O19 C69 H69A . . 110.0 ?
    C70 C69 H69A . . 110.0 ?
    O19 C69 H69B . . 110.0 ?
    C70 C69 H69B . . 110.0 ?
    H69A C69 H69B . . 108.4 ?
    C69 C70 H70A . . 109.5 ?
    C69 C70 H70B . . 109.5 ?
    H70A C70 H70B . . 109.5 ?
    C69 C70 H70C . . 109.5 ?
    H70A C70 H70C . . 109.5 ?
    H70B C70 H70C . . 109.5 ?
    C76 C71 C72 . . 122.3(8) ?
    C76 C71 O20 . . 119.4(8) ?
    C72 C71 O20 . . 118.0(8) ?
    C73 C72 C71 . . 117.0(9) ?
    C73 C72 C77 . . 118.4(8) ?
    C71 C72 C77 . . 124.6(8) ?
    C74 C73 C72 . . 122.4(9) ?
    C74 C73 H73 . . 118.8 ?
    C72 C73 H73 . . 118.8 ?
    C73 C74 C75 . . 118.4(9) ?
    C73 C74 C81 . . 120.6(10) ?
    C75 C74 C81 . . 120.9(10) ?
    C74 C75 C76 . . 122.4(9) ?
    C74 C75 H75 . . 118.8 ?
    C76 C75 H75 . . 118.8 ?
    C71 C76 C75 . . 116.7(9) ?
    C71 C76 C82 . . 125.9(8) ?
    C75 C76 C82 . . 117.3(8) ?
    C79 C77 C80 . . 106.4(8) ?
    C79 C77 C78 . . 106.6(8) ?
    C80 C77 C78 . . 110.5(7) ?
    C79 C77 C72 . . 110.9(7) ?
    C80 C77 C72 . . 110.3(7) ?
    C78 C77 C72 . . 111.9(7) ?
    C77 C78 H78A . . 109.5 ?
    C77 C78 H78B . . 109.5 ?
    H78A C78 H78B . . 109.5 ?
    C77 C78 H78C . . 109.5 ?
    H78A C78 H78C . . 109.5 ?
    H78B C78 H78C . . 109.5 ?
    C77 C79 H79A . . 109.5 ?
    C77 C79 H79B . . 109.5 ?
    H79A C79 H79B . . 109.5 ?
    C77 C79 H79C . . 109.5 ?
    H79A C79 H79C . . 109.5 ?
    H79B C79 H79C . . 109.5 ?
    C77 C80 H80A . . 109.5 ?
    C77 C80 H80B . . 109.5 ?
    H80A C80 H80B . . 109.5 ?
    C77 C80 H80C . . 109.5 ?
    H80A C80 H80C . . 109.5 ?
    H80B C80 H80C . . 109.5 ?
    C74 C81 H81A . . 109.5 ?
    C74 C81 H81B . . 109.5 ?
    H81A C81 H81B . . 109.5 ?
    C74 C81 H81C . . 109.5 ?
    H81A C81 H81C . . 109.5 ?
    H81B C81 H81C . . 109.5 ?
    C84 C82 C85 . . 106.0(8) ?
    C84 C82 C83 . . 107.4(8) ?
    C85 C82 C83 . . 110.4(8) ?
    C84 C82 C76 . . 111.6(8) ?
    C85 C82 C76 . . 110.6(7) ?
    C83 C82 C76 . . 110.6(8) ?
    C82 C83 H83A . . 109.5 ?
    C82 C83 H83B . . 109.5 ?
    H83A C83 H83B . . 109.5 ?
    C82 C83 H83C . . 109.5 ?
    H83A C83 H83C . . 109.5 ?
    H83B C83 H83C . . 109.5 ?
    C82 C84 H84A . . 109.5 ?
    C82 C84 H84B . . 109.5 ?
    H84A C84 H84B . . 109.5 ?
    C82 C84 H84C . . 109.5 ?
    H84A C84 H84C . . 109.5 ?
    H84B C84 H84C . . 109.5 ?
    C82 C85 H85A . . 109.5 ?
    C82 C85 H85B . . 109.5 ?
    H85A C85 H85B . . 109.5 ?
    C82 C85 H85C . . 109.5 ?
    H85A C85 H85C . . 109.5 ?
    H85B C85 H85C . . 109.5 ?
    O23 C86 C87 . . 107.4(7) ?
    O23 C86 H86A . . 110.2 ?
    C87 C86 H86A . . 110.2 ?
    O23 C86 H86B . . 110.2 ?
    C87 C86 H86B . . 110.2 ?
    H86A C86 H86B . . 108.5 ?
    C86 C87 H87A . . 109.5 ?
    C86 C87 H87B . . 109.5 ?
    H87A C87 H87B . . 109.5 ?
    C86 C87 H87C . . 109.5 ?
    H87A C87 H87C . . 109.5 ?
    H87B C87 H87C . . 109.5 ?
    C93 C88 C89 . . 124.5(7) ?
    C93 C88 O24 . . 117.9(7) ?
    C89 C88 O24 . . 117.1(7) ?
    C90 C89 C88 . . 114.9(8) ?
    C90 C89 C94 . . 119.4(8) ?
    C88 C89 C94 . . 125.8(7) ?
    C91 C90 C89 . . 121.7(8) ?
    C91 C90 H90 . . 119.1 ?
    C89 C90 H90 . . 119.1 ?
    C92 C91 C90 . . 119.5(8) ?
    C92 C91 C98 . . 120.7(9) ?
    C90 C91 C98 . . 119.8(9) ?
    C91 C92 C93 . . 123.0(9) ?
    C91 C92 H92 . . 118.5 ?
    C93 C92 H92 . . 118.5 ?
    C88 C93 C92 . . 115.2(8) ?
    C88 C93 C99 . . 125.6(7) ?
    C92 C93 C99 . . 119.2(8) ?
    C95 C94 C97 . . 111.2(8) ?
    C95 C94 C89 . . 112.2(7) ?
    C97 C94 C89 . . 110.6(7) ?
    C95 C94 C96 . . 106.4(8) ?
    C97 C94 C96 . . 106.7(7) ?
    C89 C94 C96 . . 109.6(7) ?
    C94 C95 H95A . . 109.5 ?
    C94 C95 H95B . . 109.5 ?
    H95A C95 H95B . . 109.5 ?
    C94 C95 H95C . . 109.5 ?
    H95A C95 H95C . . 109.5 ?
    H95B C95 H95C . . 109.5 ?
    C94 C96 H96A . . 109.5 ?
    C94 C96 H96B . . 109.5 ?
    H96A C96 H96B . . 109.5 ?
    C94 C96 H96C . . 109.5 ?
    H96A C96 H96C . . 109.5 ?
    H96B C96 H96C . . 109.5 ?
    C94 C97 H97A . . 109.5 ?
    C94 C97 H97B . . 109.5 ?
    H97A C97 H97B . . 109.5 ?
    C94 C97 H97C . . 109.5 ?
    H97A C97 H97C . . 109.5 ?
    H97B C97 H97C . . 109.5 ?
    C91 C98 H98A . . 109.5 ?
    C91 C98 H98B . . 109.5 ?
    H98A C98 H98B . . 109.5 ?
    C91 C98 H98C . . 109.5 ?
    H98A C98 H98C . . 109.5 ?
    H98B C98 H98C . . 109.5 ?
    C100 C99 C102 . . 110.9(8) ?
    C100 C99 C93 . . 112.3(8) ?
    C102 C99 C93 . . 111.8(8) ?
    C100 C99 C101 . . 105.8(8) ?
    C102 C99 C101 . . 104.7(8) ?
    C93 C99 C101 . . 110.9(8) ?
    C99 C100 H10D . . 109.5 ?
    C99 C100 H10E . . 109.5 ?
    H10D C100 H10E . . 109.5 ?
    C99 C100 H10F . . 109.5 ?
    H10D C100 H10F . . 109.5 ?
    H10E C100 H10F . . 109.5 ?
    C99 C101 H10G . . 109.5 ?
    C99 C101 H10H . . 109.5 ?
    H10G C101 H10H . . 109.5 ?
    C99 C101 H10I . . 109.5 ?
    H10G C101 H10I . . 109.5 ?
    H10H C101 H10I . . 109.5 ?
    C99 C102 H10J . . 109.5 ?
    C99 C102 H10K . . 109.5 ?
    H10J C102 H10K . . 109.5 ?
    C99 C102 H10L . . 109.5 ?
    H10J C102 H10L . . 109.5 ?
    H10K C102 H10L . . 109.5 ?
    C104 C103 H13D . . 109.5 ?
    C104 C103 H13E . . 109.5 ?
    H13D C103 H13E . . 109.5 ?
    C104 C103 H13F . . 109.5 ?
    H13D C103 H13F . . 109.5 ?
    H13E C103 H13F . . 109.5 ?
    C103 C104 C105 . . 115.6(11) ?
    C103 C104 H14D . . 108.4 ?
    C105 C104 H14D . . 108.4 ?
    C103 C104 H14E . . 108.4 ?
    C105 C104 H14E . . 108.4 ?
    H14D C104 H14E . . 107.4 ?
    C106 C105 C104 . . 117.1(11) ?
    C106 C105 H15D . . 108.0 ?
    C104 C105 H15D . . 108.0 ?
    C106 C105 H15E . . 108.0 ?
    C104 C105 H15E . . 108.0 ?
    H15D C105 H15E . . 107.3 ?
    C105 C106 C107 . . 118.2(10) ?
    C105 C106 H16D . . 107.8 ?
    C107 C106 H16D . . 107.8 ?
    C105 C106 H16E . . 107.8 ?
    C107 C106 H16E . . 107.8 ?
    H16D C106 H16E . . 107.1 ?
    C108 C107 C106 . . 117.8(10) ?
    C108 C107 H17D . . 107.9 ?
    C106 C107 H17D . . 107.9 ?
    C108 C107 H17E . . 107.9 ?
    C106 C107 H17E . . 107.9 ?
    H17D C107 H17E . . 107.2 ?
    C109 C108 C107 . . 116.7(11) ?
    C109 C108 H18D . . 108.1 ?
    C107 C108 H18D . . 108.1 ?
    C109 C108 H18E . . 108.1 ?
    C107 C108 H18E . . 108.1 ?
    H18D C108 H18E . . 107.3 ?
    C108 C109 H19D . . 109.5 ?
    C108 C109 H19E . . 109.5 ?
    H19D C109 H19E . . 109.5 ?
    C108 C109 H19F . . 109.5 ?
    H19D C109 H19F . . 109.5 ?
    H19E C109 H19F . . 109.5 ?
    C111 C110 H10M . . 109.5 ?
    C111 C110 H10N . . 109.5 ?
    H10M C110 H10N . . 109.5 ?
    C111 C110 H10O . . 109.5 ?
    H10M C110 H10O . . 109.5 ?
    H10N C110 H10O . . 109.5 ?
    C112 C111 C110 . . 103.3(8) ?
    C112 C111 H11D . . 111.1 ?
    C110 C111 H11D . . 111.1 ?
    C112 C111 H11E . . 111.1 ?
    C110 C111 H11E . . 111.1 ?
    H11D C111 H11E . . 109.1 ?
    C113 C112 C111 . . 104.0(8) ?
    C113 C112 H12D . . 111.0 ?
    C111 C112 H12D . . 111.0 ?
    C113 C112 H12E . . 111.0 ?
    C111 C112 H12E . . 111.0 ?
    H12D C112 H12E . . 109.0 ?
    C114 C113 C112 . . 105.8(8) ?
    C114 C113 H13G . . 110.6 ?
    C112 C113 H13G . . 110.6 ?
    C114 C113 H13H . . 110.6 ?
    C112 C113 H13H . . 110.6 ?
    H13G C113 H13H . . 108.7 ?
    C115 C114 C113 . . 106.8(8) ?
    C115 C114 H14G . . 110.4 ?
    C113 C114 H14G . . 110.4 ?
    C115 C114 H14H . . 110.4 ?
    C113 C114 H14H . . 110.4 ?
    H14G C114 H14H . . 108.6 ?
    C116 C115 C114 . . 107.6(8) ?
    C116 C115 H15G . . 110.2 ?
    C114 C115 H15G . . 110.2 ?
    C116 C115 H15H . . 110.2 ?
    C114 C115 H15H . . 110.2 ?
    H15G C115 H15H . . 108.5 ?
    C115 C116 H16G . . 109.5 ?
    C115 C116 H16H . . 109.5 ?
    H16G C116 H16H . . 109.5 ?
    C115 C116 H16I . . 109.5 ?
    H16G C116 H16I . . 109.5 ?
    H16H C116 H16I . . 109.5 ?
_shelx_hkl_file
;
  -1   0   0   -0.26    0.20
   1   0   0   -0.08    0.21
   1   0   0   -0.13    0.27
  -2   0   0  139.38    4.46
  -2   0   0  150.00    5.05
   2   0   0  144.73    4.51
  -3   0   0   21.43    1.92
  -3   0   0   17.51    1.25
   3   0   0   19.91    1.33
  -4   0   0  350.56   11.93
   4   0   0  357.36   10.74
  -5   0   0   11.07    2.21
   5   0   0   14.70    1.50
  -6   0   0  117.39    5.56
   6   0   0  115.97    4.29
  -7   0   0    1.15    2.12
  -8   0   0   -0.70    2.11
   8   0   0   -2.60    1.31
  -9   0   0    6.32    2.69
   9   0   0   10.18    1.71
 -10   0   0   74.95    5.39
  10   0   0   70.33    3.58
 -11   0   0    2.76    2.96
  11   0   0    0.29    1.73
 -12   0   0   14.99    3.78
 -13   0   0   -0.78    3.45
 -14   0   0   -2.13    3.78
 -15   0   0   -3.23    4.09
 -16   0   0   60.07    7.25
 -17   0   0   -2.47    4.95
 -18   0   0   10.35    5.97
 -19   0   0   -0.51    6.12
 -20   0   0    8.06    6.54
 -19   1   0   -2.60    5.87
 -18   1   0   -6.89    5.32
 -17   1   0   26.68    6.47
 -16   1   0    8.31    5.19
 -15   1   0   13.20    5.02
 -14   1   0   -0.35    3.87
 -13   1   0   12.21    4.17
 -12   1   0   23.16    4.33
 -11   1   0   21.88    3.86
  10  -1   0   19.61    2.12
 -10   1   0   18.33    3.67
   9  -1   0   43.23    2.69
  -9   1   0   41.22    4.13
   8  -1   0    0.82    1.36
  -8   1   0    1.68    2.29
   7  -1   0   69.87    3.60
   6  -1   0    7.19    1.46
  -6   1   0    5.90    2.27
   5  -1   0   32.97    2.26
  -5   1   0   41.38    3.17
   4  -1   0   25.04    1.92
  -4   1   0   32.98    2.72
   3  -1   0   17.25    1.32
   3  -1   0   13.22    2.04
  -3   1   0   15.48    2.00
   2  -1   0   -0.48    1.16
   2  -1   0    0.34    0.77
  -2   1   0    0.56    1.19
  -2   1   0   -0.05    0.73
   1  -1   0   -0.57    0.25
  -1   1   0    0.06    0.58
   0  -1   0   -0.03    0.07
   0  -1   0    0.12    0.03
   0  -1   0   -0.04    0.07
   0   1   0   -0.05    0.05
   0   1   0    0.18    0.09
   0   1   0    0.06    0.10
  -1  -1   0    0.35    0.22
  -1  -1   0    0.38    0.23
   1   1   0   -0.19    0.35
  -2  -1   0   11.44    0.88
  -2  -1   0   10.21    1.02
   2   1   0   13.60    1.01
  -3  -1   0    6.16    1.36
   3   1   0    4.37    1.12
  -4  -1   0    5.41    1.70
   4   1   0    6.83    1.30
  -5  -1   0  194.39    7.40
   5   1   0  198.64    6.47
  -6  -1   0   -1.08    1.76
   6   1   0   -1.43    1.28
  -7  -1   0   78.99    4.61
   7   1   0   79.83    3.57
  -8  -1   0    8.99    2.46
   8   1   0    6.39    1.58
  -9  -1   0   71.38    4.88
   9   1   0   82.01    3.71
 -10  -1   0   -4.42    2.30
  10   1   0   -1.78    1.55
 -11  -1   0   63.62    5.16
  11   1   0   61.46    3.58
 -12  -1   0   -2.83    3.05
 -13  -1   0    8.99    3.86
 -14  -1   0    1.21    3.85
 -15  -1   0    7.33    4.47
 -16  -1   0   -4.40    4.35
 -17  -1   0   59.25    7.48
 -18  -1   0   -7.20    5.10
 -19  -1   0   -2.57    5.72
 -20  -1   0    0.84    6.43
 -19   2   0   -6.38    5.36
 -18   2   0   -7.72    5.32
 -17   2   0    3.23    5.52
 -16   2   0   15.81    5.70
 -15   2   0    5.00    4.64
 -14   2   0    2.10    4.28
 -13   2   0   -0.94    3.85
 -12   2   0   25.62    4.77
 -11   2   0   41.87    4.84
  10  -2   0   49.51    3.02
 -10   2   0   52.56    4.84
   9  -2   0   38.97    2.73
  -9   2   0   42.49    4.19
   8  -2   0    1.13    1.46
  -8   2   0   -0.20    2.27
   7  -2   0   56.11    2.93
  -7   2   0   53.87    4.24
   6  -2   0  113.50    4.28
  -6   2   0  112.87    5.71
   5  -2   0   72.12    3.10
  -5   2   0   70.24    4.26
   4  -2   0   67.84    3.95
   4  -2   0   70.00    2.93
  -4   2   0   70.74    4.00
   3  -2   0  177.63    5.73
   3  -2   0  172.04    6.96
  -3   2   0  177.97    6.72
   2  -2   0   59.83    2.46
   2  -2   0   57.78    3.18
  -2   2   0   56.62    2.99
   1  -2   0  148.19    5.51
  -1   2   0  149.86    5.15
  -1   2   0  145.74    4.70
   0  -2   0  735.93   20.60
   0   2   0  581.27   19.38
   0   2   0  668.55   20.60
  -1  -2   0   25.28    1.09
  -1  -2   0   20.44    1.40
   1   2   0   22.74    1.38
   1   2   0   25.49    1.15
  -2  -2   0    2.12    0.79
   2   2   0    0.43    0.95
  -3  -2   0  140.36    5.10
   3   2   0  142.99    4.80
  -4  -2   0    8.54    1.59
   4   2   0    9.10    1.49
  -5  -2   0   37.01    2.81
   5   2   0   36.29    2.49
  -6  -2   0  215.58    8.19
   6   2   0  219.93    7.29
  -7  -2   0    2.15    2.02
   7   2   0   -1.84    1.45
  -8  -2   0    2.00    2.14
   8   2   0    6.63    1.72
  -9  -2   0    2.84    2.40
   9   2   0   -1.90    1.52
 -10  -2   0   84.48    5.50
  10   2   0   93.02    4.23
 -11  -2   0    4.85    3.00
  11   2   0    6.29    1.98
 -12  -2   0   -1.16    2.96
 -13  -2   0    3.70    3.59
 -14  -2   0   -8.25    3.37
 -15  -2   0   -0.45    3.97
 -16  -2   0   25.36    5.65
 -17  -2   0   13.05    5.57
 -18  -2   0   -0.72    5.19
 -19  -2   0   -0.78    5.88
 -20  -2   0  -15.59    5.46
 -19   3   0   -2.97    5.77
 -18   3   0   -1.08    5.57
 -17   3   0    7.36    5.63
 -16   3   0   29.96    6.32
 -15   3   0   -8.16    4.24
 -14   3   0   -8.20    3.65
 -13   3   0   -0.65    3.71
 -12   3   0   15.76    4.26
 -11   3   0   -0.24    3.05
  10  -3   0   90.18    4.14
 -10   3   0   88.12    6.06
   9  -3   0   42.41    2.91
  -9   3   0   42.56    4.37
   8  -3   0    7.81    1.64
  -8   3   0    6.67    2.60
   7  -3   0   33.62    2.43
  -7   3   0   31.96    3.57
   6  -3   0   63.61    3.22
   6  -3   0   61.86    4.41
  -6   3   0   68.47    4.45
   5  -3   0   45.94    2.58
   5  -3   0   46.45    3.62
  -5   3   0   43.97    3.60
   4  -3   0  103.45    3.89
   4  -3   0   98.98    4.97
  -4   3   0   96.49    4.84
   3  -3   0   14.74    2.52
   3  -3   0   15.71    1.62
  -3   3   0   11.04    2.20
   2  -3   0   38.05    3.07
  -2   3   0   39.66    2.84
  -2   3   0   38.03    2.23
   1  -3   0  160.98    6.08
  -1   3   0  160.50    5.27
  -1   3   0  157.61    5.68
   0  -3   0  235.22    8.50
   0   3   0  238.74    7.79
   0   3   0  244.24    7.54
  -1  -3   0    6.77    1.24
  -1  -3   0    7.75    0.80
   1   3   0    7.78    1.18
   1   3   0    7.85    0.93
   2   3   0   24.88    1.72
  -3  -3   0   88.58    3.44
   3   3   0   83.39    3.56
  -4  -3   0   81.83    3.62
   4   3   0   82.85    3.59
  -5  -3   0   44.05    2.83
   5   3   0   45.09    2.79
  -6  -3   0   33.55    2.76
   6   3   0   34.57    2.41
  -7  -3   0  102.01    5.02
   7   3   0  106.87    4.43
  -8  -3   0    0.10    1.90
   8   3   0    1.94    1.57
  -9  -3   0   38.27    3.57
   9   3   0   35.27    2.84
 -10  -3   0   37.92    3.89
  10   3   0   37.53    2.97
 -11  -3   0   62.14    5.16
  11   3   0   70.80    3.89
 -12  -3   0   -2.47    2.85
  12   3   0    1.11    2.00
 -13  -3   0    0.94    3.25
 -14  -3   0   -1.26    3.52
 -15  -3   0   17.71    4.91
 -16  -3   0    4.03    4.56
 -17  -3   0   10.16    5.32
 -18  -3   0   -3.04    5.04
 -19  -3   0  -10.31    5.00
 -20  -3   0  -11.34    5.48
 -18   4   0    8.32    6.29
 -17   4   0   18.70    6.34
 -16   4   0   -1.97    4.89
 -15   4   0   29.49    6.24
 -14   4   0   -6.62    3.97
 -13   4   0    1.56    4.10
 -12   4   0    4.98    3.70
 -11   4   0   15.40    4.04
 -10   4   0    2.70    3.16
   9  -4   0   75.54    3.65
  -9   4   0   66.90    5.50
   8  -4   0    1.31    1.44
  -8   4   0    4.80    2.62
   7  -4   0   10.23    1.67
   7  -4   0    8.13    3.14
  -7   4   0    8.01    2.71
   6  -4   0   71.37    3.38
   6  -4   0   75.23    4.71
  -6   4   0   74.30    4.85
   5  -4   0  240.34    8.01
   5  -4   0  247.83    9.82
  -5   4   0  242.31    9.41
   4  -4   0    0.53    1.45
   4  -4   0   -1.41    2.09
  -4   4   0    2.15    2.07
   3  -4   0   -0.83    2.04
  -3   4   0   -2.14    1.81
   2  -4   0   86.11    4.33
  -2   4   0   82.63    4.19
  -2   4   0   86.72    3.59
   1  -4   0  833.31   28.56
  -1   4   0  849.55   26.57
  -1   4   0  860.99   25.07
   0  -4   0  121.10    4.95
   0   4   0  105.44    4.20
   0   4   0  112.31    4.26
  -1  -4   0  119.67    5.02
   1   4   0  127.11    4.64
   1   4   0  125.57    4.39
  -2  -4   0   -2.46    1.57
   2   4   0   -1.13    1.38
   3   4   0  235.74    7.78
  -4  -4   0   18.48    1.80
   4   4   0   18.88    2.02
  -5  -4   0   72.17    3.53
   5   4   0   75.58    3.68
  -6  -4   0   51.46    3.24
   6   4   0   49.62    3.15
  -7  -4   0   81.83    4.28
   7   4   0   77.59    3.88
  -8  -4   0    0.61    1.89
   8   4   0    0.42    1.67
  -9  -4   0   15.24    2.62
   9   4   0   13.32    2.15
 -10  -4   0   35.65    3.68
  10   4   0   36.30    2.89
 -11  -4   0   57.36    4.73
  11   4   0   57.89    3.73
 -12  -4   0    7.52    3.25
  12   4   0    9.58    2.42
 -13  -4   0    1.43    3.46
 -14  -4   0   -5.20    3.61
 -15  -4   0    6.06    4.23
 -16  -4   0   17.81    5.27
 -17  -4   0    7.05    5.12
 -18  -4   0   -9.14    4.75
 -19  -4   0  -19.76    4.57
 -20  -4   0   -6.31    5.67
 -21  -4   0   -7.07    5.72
 -18   5   0   20.80    6.72
 -17   5   0    1.79    5.47
 -16   5   0   19.21    6.06
 -15   5   0   -1.74    4.64
 -14   5   0   -2.84    4.27
 -13   5   0    4.83    4.42
 -12   5   0   10.33    4.49
 -11   5   0    9.92    4.29
 -10   5   0   56.02    5.64
   9  -5   0    6.26    1.81
  -9   5   0    7.39    3.10
   8  -5   0    6.44    1.71
  -8   5   0    8.66    3.01
   7  -5   0   -1.68    2.52
   7  -5   0    0.20    1.38
  -7   5   0    2.31    2.46
   6  -5   0  118.79    6.24
   6  -5   0  125.43    4.80
  -6   5   0  122.09    6.23
   5  -5   0   -1.39    2.25
   5  -5   0   -0.25    1.46
  -5   5   0   10.87    2.90
   4  -5   0   30.80    2.32
   4  -5   0   28.22    3.28
  -4   5   0   23.80    3.00
   3  -5   0   19.95    2.61
  -3   5   0   19.61    2.60
  -3   5   0   21.69    1.89
   2  -5   0  111.67    5.20
  -2   5   0  100.97    4.23
  -2   5   0  101.46    4.84
   1  -5   0   47.05    3.50
  -1   5   0   40.45    2.94
  -1   5   0   42.88    2.89
   0  -5   0   33.79    2.95
   0   5   0   32.41    2.25
   0   5   0   29.22    2.24
  -1  -5   0    0.93    1.75
   1   5   0    0.51    1.25
   1   5   0   -0.45    1.47
  -2  -5   0    1.46    1.85
   2   5   0    0.79    1.48
   2   5   0    1.41    1.26
   3   5   0   15.41    2.05
  -4  -5   0  146.15    5.26
   4   5   0  136.67    5.42
  -5  -5   0   11.67    1.76
   5   5   0   13.70    2.07
  -6  -5   0   84.13    4.08
   6   5   0   86.00    4.13
  -7  -5   0   29.97    2.67
   7   5   0   22.60    2.47
  -8  -5   0   18.72    2.54
   8   5   0   17.72    2.28
  -9  -5   0    9.00    2.36
   9   5   0    7.99    2.06
 -10  -5   0   58.90    4.25
  10   5   0   52.43    3.62
 -11  -5   0   13.97    3.04
  11   5   0   13.09    2.38
 -12  -5   0   53.04    4.93
  12   5   0   56.37    3.92
 -13  -5   0    8.58    3.64
 -14  -5   0   -2.44    3.41
 -15  -5   0   -3.98    3.78
 -16  -5   0   39.01    5.87
 -17  -5   0    1.15    4.84
 -18  -5   0   -1.84    5.19
 -19  -5   0  -12.75    4.97
 -20  -5   0  -11.35    5.45
 -21  -5   0  -14.39    5.49
 -17   6   0   11.23    6.15
 -16   6   0    4.38    5.66
 -15   6   0   15.32    5.67
 -14   6   0    4.09    4.79
 -13   6   0    1.74    4.24
 -12   6   0   -1.02    3.94
 -11   6   0   11.63    4.04
 -10   6   0    5.56    3.50
   9  -6   0   79.06    3.98
  -9   6   0   75.44    5.90
   8  -6   0    7.63    1.83
   8  -6   0    6.05    3.16
  -8   6   0    7.99    3.57
   7  -6   0   46.69    3.05
   7  -6   0   54.05    4.68
  -7   6   0   55.88    4.58
   6  -6   0   20.15    3.40
   6  -6   0   21.00    2.24
  -6   6   0   20.85    3.20
   5  -6   0  134.79    5.33
   5  -6   0  137.31    6.83
  -5   6   0  142.48    6.68
   4  -6   0   46.05    3.92
   4  -6   0   39.13    2.96
  -4   6   0   47.85    3.79
   3  -6   0   -0.20    2.51
  -3   6   0    3.44    2.24
  -3   6   0   -0.96    1.46
   2  -6   0   17.17    2.76
  -2   6   0   13.21    1.90
  -2   6   0   15.63    2.41
   1  -6   0  188.70    7.88
  -1   6   0  186.17    6.76
  -1   6   0  199.37    7.22
   0  -6   0   11.95    2.34
   0   6   0    9.86    1.91
   0   6   0    9.69    1.83
  -1  -6   0  525.80   18.71
   1   6   0  540.79   17.07
   1   6   0  543.95   16.61
  -2  -6   0    4.61    2.04
   2   6   0    5.46    1.80
   2   6   0    4.93    1.42
  -3  -6   0   71.30    4.25
   3   6   0   77.26    3.80
   4   6   0   31.53    2.61
  -5  -6   0  239.40    8.06
   5   6   0  218.42    8.03
  -6  -6   0    7.78    1.88
   6   6   0    9.89    2.12
  -7  -6   0   54.09    3.42
   7   6   0   51.27    3.46
  -8  -6   0    6.98    2.07
   8   6   0    8.13    2.07
  -9  -6   0   41.21    3.40
   9   6   0   32.72    2.96
 -10  -6   0    0.17    2.20
  10   6   0   -2.63    1.87
 -11  -6   0   64.34    4.63
  11   6   0   62.23    4.07
 -12  -6   0   -4.43    2.56
  12   6   0    0.31    2.22
 -13  -6   0   12.56    3.62
 -14  -6   0   -3.07    3.52
 -15  -6   0   13.72    4.44
 -16  -6   0   -4.29    4.00
 -17  -6   0   24.15    5.78
 -18  -6   0  -11.94    4.41
 -19  -6   0  -12.32    4.93
 -20  -6   0  -19.55    5.15
 -17   7   0   -0.57    5.93
 -16   7   0    7.47    5.95
 -15   7   0    7.39    5.24
 -14   7   0    3.04    4.98
 -13   7   0   -2.45    4.06
 -12   7   0   14.93    4.69
 -11   7   0   21.66    4.90
 -10   7   0   75.53    6.97
   9  -7   0    9.54    3.97
   9  -7   0    2.50    1.88
  -9   7   0   12.78    4.12
   8  -7   0    5.48    3.36
   8  -7   0    4.90    1.88
  -8   7   0    0.75    2.91
   7  -7   0   35.27    4.30
   7  -7   0   30.97    2.69
  -7   7   0   37.14    4.22
   6  -7   0  126.47    6.75
   6  -7   0  123.25    5.12
  -6   7   0  125.55    6.59
   5  -7   0  108.11    4.89
   5  -7   0  119.43    6.32
  -5   7   0  121.57    6.41
   4  -7   0   15.31    3.13
  -4   7   0   13.26    2.99
  -4   7   0    9.98    1.91
   3  -7   0    7.78    2.80
  -3   7   0    2.63    2.27
  -3   7   0    5.15    1.85
   2  -7   0    9.58    2.86
  -2   7   0    8.37    1.93
  -2   7   0   11.07    2.35
   1  -7   0    7.16    2.78
  -1   7   0    6.65    1.88
  -1   7   0   10.54    2.06
   0  -7   0  135.99    6.47
   0   7   0  145.52    5.67
   0   7   0  141.83    5.62
  -1  -7   0   45.64    3.54
   1   7   0   49.01    2.90
   1   7   0   46.22    3.38
  -2  -7   0    9.03    2.36
   2   7   0    8.96    1.62
   2   7   0    7.00    1.99
  -3  -7   0    6.29    2.33
   3   7   0   -2.72    1.71
   3   7   0    3.01    1.54
  -4  -7   0  106.47    5.65
   4   7   0  114.01    5.01
  -5  -7   0   27.82    2.20
   5   7   0   23.77    2.61
  -6  -7   0  105.08    4.57
   6   7   0  100.28    4.83
  -7  -7   0   16.18    2.18
   7   7   0   16.15    2.40
  -8  -7   0    8.28    2.11
   8   7   0    9.38    2.25
  -9  -7   0    5.37    2.15
   9   7   0    5.62    2.23
 -10  -7   0   86.96    4.99
  10   7   0   84.71    4.69
 -11  -7   0   10.41    2.87
  11   7   0    8.35    2.50
 -12  -7   0   61.17    4.89
  12   7   0   60.41    4.39
 -13  -7   0    5.28    3.23
  13   7   0    3.77    2.62
 -14  -7   0    1.08    3.41
 -15  -7   0    7.92    4.21
 -16  -7   0   26.51    5.31
 -17  -7   0    7.59    4.84
 -18  -7   0   -6.64    4.78
 -19  -7   0  -16.81    4.62
 -17   8   0    4.22    5.65
 -16   8   0   13.93    6.05
 -15   8   0   10.95    5.64
 -14   8   0    8.93    4.83
 -13   8   0    4.40    4.49
 -12   8   0   21.02    5.08
 -11   8   0   16.53    4.55
 -10   8   0   40.45    5.36
   9  -8   0   22.40    4.37
  -9   8   0   25.66    4.46
   8  -8   0    2.67    3.41
   8  -8   0   -1.59    1.88
  -8   8   0    2.21    3.21
   7  -8   0   25.90    4.12
   7  -8   0   22.75    2.59
  -7   8   0   15.61    3.84
   6  -8   0   59.09    4.97
   6  -8   0   55.93    3.53
  -6   8   0   61.97    5.06
   5  -8   0   57.02    3.58
   5  -8   0   65.21    4.73
  -5   8   0   63.52    4.77
   4  -8   0   92.41    5.65
  -4   8   0  105.66    4.60
  -4   8   0  100.93    5.91
   3  -8   0   35.38    3.82
  -3   8   0   31.04    3.44
  -3   8   0   32.40    2.73
   2  -8   0   14.40    3.18
  -2   8   0   10.53    2.13
  -2   8   0    4.69    2.50
   1  -8   0   61.37    4.61
  -1   8   0   58.44    3.70
  -1   8   0   71.13    3.94
   0  -8   0  132.36    6.53
   0   8   0  133.39    5.54
   0   8   0  134.52    5.55
  -1  -8   0  260.20   10.30
   1   8   0  254.11    9.03
   1   8   0  261.98    9.01
  -2  -8   0   24.84    3.24
   2   8   0   22.48    2.09
   2   8   0   21.17    2.52
  -3  -8   0   13.15    2.78
   3   8   0   11.61    1.78
   3   8   0   15.80    2.41
  -4  -8   0   66.80    4.59
   4   8   0   67.17    4.02
  -5  -8   0   74.87    4.93
   5   8   0   65.58    4.02
  -6  -8   0    7.66    1.80
   6   8   0    6.48    2.20
  -7  -8   0  212.72    7.83
   7   8   0  208.96    7.97
  -8  -8   0    8.29    2.08
   8   8   0   11.20    2.36
  -9  -8   0   19.99    2.75
   9   8   0   24.13    2.87
 -10  -8   0   18.29    2.76
  10   8   0   14.40    2.72
 -11  -8   0   62.33    4.57
  11   8   0   68.69    4.54
 -12  -8   0   33.23    3.88
  12   8   0   26.88    3.37
 -13  -8   0   -1.32    2.97
  13   8   0    0.48    2.59
 -14  -8   0   -3.62    3.22
 -15  -8   0    7.23    4.06
 -16  -8   0   14.94    4.91
 -17  -8   0   12.85    5.08
 -18  -8   0    7.00    5.22
 -16   9   0    3.50    5.66
 -15   9   0    7.14    5.43
 -14   9   0   -0.22    4.51
 -13   9   0    2.29    4.85
 -12   9   0    3.04    4.39
 -11   9   0   39.20    5.87
 -10   9   0   -1.24    4.38
   9  -9   0   70.02    6.31
  -9   9   0   83.15    6.93
   8  -9   0   -2.97    1.96
   8  -9   0    3.90    3.77
  -8   9   0    2.38    3.38
   7  -9   0   20.42    3.81
   7  -9   0   12.91    2.43
  -7   9   0   10.61    3.45
   6  -9   0   43.21    3.26
   6  -9   0   38.17    4.52
  -6   9   0   29.72    4.50
   5  -9   0   97.97    5.95
   5  -9   0   97.18    4.72
  -5   9   0   89.87    5.76
   4  -9   0   -3.44    2.82
  -4   9   0   -0.34    1.68
  -4   9   0   -0.25    2.38
   3  -9   0    0.47    2.82
  -3   9   0    3.92    1.94
   2  -9   0   24.07    3.62
  -2   9   0   22.76    2.57
  -2   9   0   20.61    2.81
   1  -9   0   33.87    4.24
  -1   9   0   23.76    2.64
  -1   9   0    8.24    2.89
   0  -9   0   34.65    3.73
   0   9   0   30.59    2.78
   0   9   0   29.48    2.86
  -1  -9   0  107.89    5.69
   1   9   0  105.72    4.99
   1   9   0  101.36    4.66
  -2  -9   0    8.52    3.05
   2   9   0    7.45    2.35
   2   9   0   13.10    1.92
  -3  -9   0   25.39    3.53
   3   9   0   20.64    2.15
   3   9   0   21.25    2.74
  -4  -9   0   49.15    4.10
   4   9   0   48.46    3.71
  -5  -9   0   81.95    5.36
   5   9   0   86.18    4.64
  -6  -9   0   23.58    2.18
  -6  -9   0   25.02    3.93
   6   9   0   19.64    2.75
  -7  -9   0   72.45    3.80
   7   9   0   68.02    4.30
  -8  -9   0    1.66    1.90
   8   9   0    3.24    2.19
  -9  -9   0   -0.95    1.86
   9   9   0    2.14    2.24
 -10  -9   0   41.02    3.61
  10   9   0   41.15    3.68
 -11  -9   0   34.29    3.62
  11   9   0   33.99    3.55
 -12  -9   0   15.11    3.21
  12   9   0   12.31    3.09
 -13  -9   0   23.77    3.88
  13   9   0   26.76    3.65
 -14  -9   0   -1.60    3.30
 -15  -9   0   13.53    4.32
 -16  -9   0   14.03    4.66
 -16  10   0   13.76    5.88
 -15  10   0    3.48    4.83
 -14  10   0   -3.20    4.58
 -13  10   0   -5.94    4.28
 -12  10   0   -0.47    4.29
 -11  10   0    6.20    4.35
  10 -10   0   67.31    6.71
 -10  10   0   51.51    6.21
   9 -10   0   -2.62    3.90
  -9  10   0    4.62    3.82
   8 -10   0   25.14    4.78
   8 -10   0   18.82    2.83
  -8  10   0   19.47    5.03
   7 -10   0    3.76    3.72
   7 -10   0    1.05    2.18
  -7  10   0   -6.83    3.48
   6 -10   0   61.16    5.38
   6 -10   0   64.64    4.02
  -6  10   0   60.06    5.24
   5 -10   0    3.34    3.09
   5 -10   0    0.16    2.16
  -5  10   0   -2.55    2.94
   4 -10   0   52.94    4.88
  -4  10   0   51.08    4.32
  -4  10   0   40.08    3.29
   3 -10   0   -0.79    2.75
  -3  10   0    0.77    1.87
  -3  10   0    0.64    2.38
   2 -10   0   20.15    3.72
  -2  10   0   14.55    2.38
  -2  10   0   12.74    2.75
   1 -10   0    5.98    3.38
  -1  10   0    6.52    2.14
  -1  10   0    4.15    2.20
   0 -10   0  419.95   15.99
   0  10   0  410.98   14.30
   0  10   0  433.11   13.99
  -1 -10   0    2.01    2.99
   1  10   0    2.39    1.89
   1  10   0   -0.22    1.95
  -2 -10   0    0.89    2.67
   2  10   0    1.37    2.15
   2  10   0   -0.47    1.62
  -3 -10   0   21.08    3.39
   3  10   0   20.74    2.77
   3  10   0   22.20    2.26
  -4 -10   0   44.46    4.22
   4  10   0   40.45    3.46
  -5 -10   0   12.48    3.44
   5  10   0    6.48    2.31
  -6 -10   0   59.93    4.95
   6  10   0   55.28    4.01
  -7 -10   0   10.33    3.74
  -7 -10   0   13.29    2.04
   7  10   0    7.41    2.46
  -8 -10   0   10.41    2.15
   8  10   0    9.71    2.61
  -9 -10   0   21.04    2.70
   9  10   0   25.83    3.27
 -10 -10   0   25.86    3.11
  10  10   0   26.96    3.43
 -11 -10   0    9.54    2.68
  11  10   0   12.61    3.04
 -12 -10   0   48.35    4.34
  12  10   0   45.36    4.33
 -13 -10   0    7.58    3.14
  13  10   0    0.24    2.75
 -14 -10   0   -3.36    3.07
  14  10   0    1.86    2.98
 -15 -10   0    7.43    3.94
 -15  11   0   13.53    5.95
 -14  11   0    6.94    5.02
 -13  11   0    0.00    4.44
 -12  11   0    2.91    4.41
 -11  11   0   22.26    5.08
  10 -11   0    7.75    4.74
 -10  11   0    1.82    3.92
   9 -11   0   29.06    5.17
  -9  11   0   21.91    4.79
   8 -11   0   -2.71    2.36
   8 -11   0   -0.45    3.98
  -8  11   0    3.85    3.69
   7 -11   0    7.97    4.20
   7 -11   0    3.13    2.47
  -7  11   0    1.07    3.48
   6 -11   0    4.58    3.83
   6 -11   0    5.65    2.44
  -6  11   0   -6.83    3.12
   5 -11   0   58.98    5.34
  -5  11   0   62.82    5.16
   4 -11   0    6.62    3.58
  -4  11   0    4.10    2.15
  -4  11   0   -2.22    2.88
   3 -11   0    3.13    3.34
  -3  11   0    6.61    2.28
  -3  11   0    2.38    2.53
   2 -11   0    1.78    3.18
  -2  11   0    0.04    2.22
  -2  11   0   -0.39    1.93
   1 -11   0   56.83    5.05
  -1  11   0   60.08    4.11
  -1  11   0   58.48    4.01
   0 -11   0    0.79    3.14
   0  11   0    2.62    1.98
   0  11   0    3.67    2.12
  -1 -11   0   78.15    5.32
   1  11   0   74.60    4.07
   1  11   0   71.59    4.36
  -2 -11   0    1.94    3.06
   2  11   0    0.88    1.74
   2  11   0    1.23    2.14
  -3 -11   0   11.38    3.11
   3  11   0    5.35    2.44
   3  11   0    7.82    1.97
  -4 -11   0    0.51    2.78
   4  11   0    0.57    1.61
   4  11   0   -0.39    2.12
  -5 -11   0   56.17    4.97
   5  11   0   60.19    4.33
  -6 -11   0    1.92    3.15
   6  11   0   -0.44    2.23
  -7 -11   0   47.75    3.13
  -7 -11   0   49.03    5.06
   7  11   0   48.50    3.97
  -8 -11   0    3.34    2.01
  -8 -11   0   -0.79    3.38
   8  11   0   10.69    2.71
  -9 -11   0   14.38    2.51
   9  11   0   15.58    3.10
 -10 -11   0   17.13    2.83
  10  11   0   18.21    3.31
 -11 -11   0   74.13    4.69
  11  11   0   61.99    4.93
 -12 -11   0    0.17    2.55
  12  11   0    0.95    2.90
 -13 -11   0   11.39    3.24
  13  11   0    9.79    3.33
  14  11   0   -1.42    2.98
 -15  12   0   12.24    5.77
 -14  12   0   -3.91    4.53
 -13  12   0    1.54    4.65
 -12  12   0   11.74    4.91
 -11  12   0    4.62    4.89
  10 -12   0   33.13    6.23
 -10  12   0   28.17    5.22
   9 -12   0   -0.04    4.36
  -9  12   0   -2.15    3.66
   8 -12   0    9.42    4.51
  -8  12   0  -11.91    3.59
   7 -12   0    0.63    2.50
   7 -12   0   -0.19    4.11
  -7  12   0    1.07    3.46
   6 -12   0   56.13    4.37
   6 -12   0   74.61    6.02
  -6  12   0   73.87    6.12
   5 -12   0    5.22    3.91
  -5  12   0   -2.39    3.20
   4 -12   0   47.85    5.08
  -4  12   0   41.42    3.63
  -4  12   0   38.33    4.34
   3 -12   0   10.41    3.85
  -3  12   0   -1.40    2.21
  -3  12   0    0.23    2.67
   2 -12   0    9.74    3.72
  -2  12   0    8.33    2.77
  -2  12   0    5.95    2.37
   1 -12   0   10.30    3.85
  -1  12   0   12.60    2.71
  -1  12   0   12.40    2.59
   0 -12   0  107.56    6.65
   0  12   0  114.91    5.67
   0  12   0  113.42    5.45
  -1 -12   0    2.95    3.05
   1  12   0    2.94    2.08
   1  12   0    1.66    2.22
  -2 -12   0   17.25    3.52
   2  12   0   19.71    2.90
   2  12   0   22.44    2.57
  -3 -12   0   -1.74    2.81
   3  12   0    1.34    1.77
   3  12   0   -0.65    2.22
  -4 -12   0   33.48    4.33
   4  12   0   25.86    3.30
   4  12   0   26.79    2.51
  -5 -12   0    8.88    3.40
   5  12   0   17.34    2.97
  -6 -12   0  151.92    8.08
   6  12   0  142.25    6.76
  -7 -12   0   11.17    3.85
  -7 -12   0    8.62    1.97
   7  12   0    4.61    2.67
  -8 -12   0   17.35    2.46
  -8 -12   0   13.41    4.39
   8  12   0   16.33    3.17
  -9 -12   0    8.19    4.40
  -9 -12   0    8.11    2.29
   9  12   0    7.09    2.86
 -10 -12   0   84.69    4.74
 -10 -12   0   75.68    6.68
  10  12   0   77.94    5.52
 -11 -12   0    1.27    2.51
  11  12   0    1.67    2.99
 -12 -12   0   56.57    4.53
  12  12   0   58.22    4.93
  13  12   0    1.42    3.16
  14  12   0   -0.99    3.15
 -14  13   0   -6.39    4.73
 -13  13   0    0.30    4.91
 -12  13   0    3.11    4.76
 -11  13   0    5.64    4.80
  10 -13   0   15.28    5.39
 -10  13   0   11.45    4.72
   9 -13   0   20.20    5.39
  -9  13   0   29.32    5.28
   8 -13   0    0.17    4.41
  -8  13   0   -5.89    3.60
   7 -13   0    7.77    4.66
   7 -13   0   13.03    3.11
  -7  13   0    2.13    4.23
   6 -13   0   35.29    5.23
   6 -13   0   33.01    3.68
  -6  13   0   31.07    4.69
   5 -13   0   49.87    5.56
  -5  13   0   34.81    4.71
   4 -13   0    2.28    3.96
  -4  13   0    6.28    2.59
  -4  13   0    1.39    3.29
   3 -13   0    2.78    3.94
  -3  13   0   -0.77    2.28
  -3  13   0   -0.84    2.71
   2 -13   0   10.03    4.04
  -2  13   0    3.07    2.48
  -2  13   0    4.36    2.70
   1 -13   0   39.20    4.79
  -1  13   0   36.01    3.74
   0 -13   0   30.75    4.59
   0  13   0   19.41    2.96
   0  13   0   24.58    3.30
  -1 -13   0   31.69    4.52
   1  13   0   23.18    3.25
   1  13   0   29.91    3.17
  -2 -13   0    3.15    3.15
   2  13   0   10.09    2.36
   2  13   0    4.12    2.59
  -3 -13   0   -2.23    2.91
   3  13   0    1.27    2.41
   3  13   0   -1.46    1.85
  -4 -13   0    1.13    3.07
   4  13   0    2.77    2.56
   4  13   0    2.13    1.86
  -5 -13   0   81.30    6.24
   5  13   0   89.88    5.39
  -6 -13   0   45.12    5.38
   6  13   0   45.18    4.20
  -7 -13   0   91.83    6.58
   7  13   0   91.86    5.64
  -8 -13   0   11.31    4.25
  -8 -13   0   11.15    2.22
   8  13   0    3.57    2.90
  -9 -13   0    3.09    2.22
  -9 -13   0    2.27    4.10
   9  13   0    4.23    3.01
 -10 -13   0    7.32    2.51
 -10 -13   0    5.64    4.59
  10  13   0    4.70    3.09
 -11 -13   0   80.03    7.43
  11  13   0   70.78    5.60
  12  13   0   24.46    4.09
  13  13   0   12.68    3.73
  14  13   0   -0.01    3.30
 -14  14   0    0.12    5.07
 -13  14   0    6.07    5.34
 -12  14   0   -2.71    4.64
  11 -14   0   18.01    6.49
 -11  14   0   22.51    5.69
  10 -14   0   15.72    5.65
 -10  14   0   15.70    5.13
   9 -14   0   14.43    5.32
  -9  14   0   10.36    4.73
   8 -14   0    7.48    4.90
  -8  14   0    4.52    3.93
   7 -14   0    1.99    4.66
   7 -14   0    0.99    2.86
  -7  14   0   -3.90    3.68
   6 -14   0   33.24    5.35
   6 -14   0   27.81    3.77
  -6  14   0   20.12    4.89
   5 -14   0   74.69    6.44
  -5  14   0   67.58    5.97
   4 -14   0   14.43    4.65
  -4  14   0    4.34    3.58
  -4  14   0    6.07    2.84
   3 -14   0   -1.47    4.17
  -3  14   0    5.44    2.76
  -3  14   0    3.81    3.16
   2 -14   0    1.77    4.12
  -2  14   0    1.65    2.81
  -2  14   0   -0.05    2.46
   1 -14   0   68.06    6.24
  -1  14   0   67.79    4.71
  -1  14   0   63.92    4.73
   0 -14   0   28.25    4.87
   0  14   0   30.70    3.52
  -1 -14   0   27.36    4.75
   1  14   0   22.96    3.39
   1  14   0   24.35    3.13
  -2 -14   0   18.91    4.25
   2  14   0   10.81    2.55
   2  14   0   18.58    3.18
  -3 -14   0   -3.02    3.42
   3  14   0   -4.37    1.88
   3  14   0    0.87    2.52
  -4 -14   0    1.38    3.27
   4  14   0    1.43    2.03
   4  14   0   -0.81    2.45
  -5 -14   0   40.02    4.96
   5  14   0   34.24    3.97
  -6 -14   0   74.92    6.13
   6  14   0   75.96    5.34
  -7 -14   0   47.86    5.65
   7  14   0   36.87    4.22
  -8 -14   0   44.93    5.71
  -8 -14   0   42.11    3.35
   8  14   0   42.75    4.42
  -9 -14   0    4.56    4.28
   9  14   0    0.79    3.05
 -10 -14   0   11.16    4.89
  10  14   0   12.92    3.61
 -11 -14   0   46.75    6.70
  11  14   0   59.96    5.32
 -12 -14   0   12.25    5.69
  12  14   0    9.13    3.68
 -13 -14   0   13.53    5.99
  13  14   0   11.94    3.89
  14  14   0    4.18    3.56
  15  14   0    2.44    3.75
 -13  15   0   -0.14    5.25
 -12  15   0    8.35    5.22
 -11  15   0    0.02    4.87
  10 -15   0   30.81    6.31
 -10  15   0   37.13    6.26
   9 -15   0    2.55    5.08
  -9  15   0    4.88    4.78
   8 -15   0    1.29    5.21
  -8  15   0   -6.69    3.79
   7 -15   0   -2.58    2.83
   7 -15   0    1.92    4.81
  -7  15   0    1.40    4.16
   6 -15   0   31.73    4.10
   6 -15   0   34.70    5.73
  -6  15   0   27.96    5.11
   5 -15   0    8.28    4.69
  -5  15   0    0.89    3.88
   4 -15   0   27.62    5.50
  -4  15   0   37.04    4.06
  -4  15   0   34.56    4.77
   3 -15   0   -5.76    4.36
  -3  15   0   -6.49    3.02
  -3  15   0    1.54    2.91
   2 -15   0   13.72    4.76
  -2  15   0   -4.82    2.86
  -2  15   0    1.26    2.83
   1 -15   0    6.20    4.57
  -1  15   0    6.69    2.94
  -1  15   0    6.42    2.95
   0 -15   0   38.32    5.53
   0  15   0   44.23    4.18
   0  15   0   44.59    4.11
  -1 -15   0   16.89    4.67
   1  15   0   16.06    3.21
   1  15   0   16.84    3.05
  -2 -15   0   18.18    4.61
   2  15   0   30.71    3.31
  -3 -15   0    5.63    4.04
   3  15   0    0.50    2.27
   3  15   0    3.10    2.65
  -4 -15   0    4.03    3.69
   4  15   0   -0.87    2.15
   4  15   0    4.13    2.90
  -5 -15   0    4.47    3.94
   5  15   0    1.92    2.98
  -6 -15   0   94.29    7.25
   6  15   0   96.32    6.02
  -7 -15   0   34.97    5.43
   7  15   0   31.68    4.25
  -8 -15   0   13.69    5.04
   8  15   0   12.03    3.48
  -9 -15   0    2.18    4.48
   9  15   0   -1.72    3.00
 -10 -15   0   22.56    5.95
  10  15   0   31.76    4.38
 -11 -15   0    3.42    5.00
  11  15   0    1.83    3.28
 -12 -15   0   54.84    7.27
  12  15   0   59.49    5.59
 -13 -15   0   33.41    6.71
  13  15   0   -1.53    3.58
 -14 -15   0   -1.91    5.77
  14  15   0    2.24    3.74
 -15 -15   0   -2.68    5.63
  15  15   0   -1.48    3.81
 -16 -15   0   35.16    7.71
 -17 -15   0    1.72    6.76
 -18 -15   0    5.37    6.74
 -19 -15   0    0.37    6.82
 -12  16   0    1.57    5.35
 -11  16   0   16.14    5.85
 -10  16   0    1.47    5.07
   9 -16   0   23.19    6.42
  -9  16   0   10.91    5.04
   8 -16   0    0.05    5.04
  -8  16   0   -6.84    4.18
   7 -16   0   10.22    5.33
  -7  16   0   16.94    4.99
   6 -16   0   -5.91    2.78
   6 -16   0   -1.48    4.67
  -6  16   0    3.58    4.21
   5 -16   0   57.29    6.62
  -5  16   0   45.63    5.76
   4 -16   0    2.05    4.76
  -4  16   0    2.52    3.01
  -4  16   0   -3.87    3.48
   3 -16   0   14.44    5.20
  -3  16   0    2.39    3.14
  -3  16   0    7.91    3.74
   2 -16   0   11.08    4.96
  -2  16   0    4.73    3.05
  -2  16   0    2.44    3.24
   1 -16   0   29.46    5.53
  -1  16   0   24.57    3.85
  -1  16   0   22.51    3.98
   0 -16   0   -2.46    4.62
   0  16   0    3.15    2.99
   0  16   0    0.51    2.87
  -1 -16   0    9.76    4.84
   1  16   0   14.53    3.18
   1  16   0   15.68    3.51
  -2 -16   0    3.33    4.43
   2  16   0   -0.37    2.85
   2  16   0    5.59    2.71
  -3 -16   0   10.96    4.48
   3  16   0   10.56    2.80
   3  16   0   14.46    3.41
  -4 -16   0   -2.40    4.05
   4  16   0   -1.03    2.85
  -5 -16   0   23.49    4.80
   5  16   0   22.22    3.81
  -6 -16   0    0.42    4.42
   6  16   0   -0.83    3.07
  -7 -16   0   48.39    6.19
   7  16   0   53.42    5.12
  -8 -16   0    5.26    4.86
   8  16   0   -7.31    3.03
  -9 -16   0    5.95    4.87
   9  16   0    4.02    3.54
 -10 -16   0   -2.25    5.09
  10  16   0    0.00    3.32
 -11 -16   0   30.66    6.42
  11  16   0   37.46    5.04
 -12 -16   0    0.00    5.16
  12  16   0    0.43    3.74
 -13 -16   0   21.88    6.77
  13  16   0   17.66    4.51
 -14 -16   0    2.02    5.85
  14  16   0    2.46    3.89
 -15 -16   0   12.22    6.39
  15  16   0   10.78    4.39
 -16 -16   0    7.61    6.38
 -17 -16   0   42.91    8.34
 -18 -16   0   -6.65    6.14
 -12  17   0   19.40    6.58
 -11  17   0    8.50    5.83
 -10  17   0   21.59    5.94
  -9  17   0    7.06    4.99
   8 -17   0    1.06    5.30
  -8  17   0    4.81    4.93
   7 -17   0    6.31    5.38
  -7  17   0   -0.59    4.52
   6 -17   0   24.24    4.21
   6 -17   0   32.72    6.39
  -6  17   0   18.59    5.01
   5 -17   0    4.94    3.54
   5 -17   0    4.73    5.50
  -5  17   0   -1.11    4.03
   4 -17   0   22.30    5.71
  -4  17   0   15.06    3.72
  -4  17   0   14.52    4.44
   3 -17   0    1.43    5.00
  -3  17   0    1.32    3.25
  -3  17   0    1.02    3.59
   2 -17   0   15.38    5.55
  -2  17   0   -3.85    3.22
  -2  17   0    4.98    3.35
   1 -17   0    3.12    4.88
  -1  17   0   -2.02    3.13
  -1  17   0   -1.82    3.10
   0 -17   0   50.12    6.56
   0  17   0   43.77    4.63
   0  17   0   46.42    4.69
  -1 -17   0    0.64    4.94
   1  17   0   -1.28    3.05
   1  17   0    1.23    3.00
  -2 -17   0    1.19    4.84
   2  17   0    4.21    3.18
   2  17   0    5.97    2.97
  -3 -17   0   13.29    4.93
   3  17   0   14.70    3.63
  -4 -17   0   13.28    4.96
   4  17   0   12.31    3.67
  -5 -17   0    2.39    4.64
   5  17   0    3.07    3.14
  -6 -17   0   51.92    6.33
   6  17   0   59.69    5.33
  -7 -17   0    3.13    4.53
   7  17   0   -2.79    3.09
  -8 -17   0    2.79    5.22
   8  17   0    2.19    3.42
  -9 -17   0    5.92    5.14
   9  17   0   -4.38    3.23
 -10 -17   0   48.74    6.94
  10  17   0   49.12    5.53
 -11 -17   0    0.77    5.70
  11  17   0    7.96    4.10
 -12 -17   0   20.56    6.43
  12  17   0   21.97    4.85
 -13 -17   0    1.65    5.83
  13  17   0    3.03    4.12
 -14 -17   0   -0.25    5.79
  14  17   0   -4.92    3.95
 -15 -17   0    2.22    6.10
  15  17   0    3.18    4.48
 -16 -17   0   20.52    7.41
 -17 -17   0   -6.99    6.81
 -18 -17   0    5.81    7.04
 -11  18   0   12.91    6.06
 -10  18   0   -2.65    5.37
  -9  18   0    9.95    5.56
  -8  18   0   -0.48    4.81
   7 -18   0    4.20    5.53
  -7  18   0    3.47    4.82
   6 -18   0    4.43    5.27
   6 -18   0   -1.25    3.32
  -6  18   0   -1.43    4.27
   5 -18   0   10.64    5.60
   5 -18   0   16.19    4.10
  -5  18   0   11.23    4.53
   4 -18   0    3.09    5.47
  -4  18   0   10.05    3.80
  -4  18   0    8.51    4.18
   3 -18   0   10.01    5.40
  -3  18   0   -0.32    3.59
  -3  18   0    2.19    3.41
   2 -18   0    0.00    5.12
  -2  18   0    1.87    3.49
  -2  18   0   -1.78    3.45
   1 -18   0   12.67    5.65
  -1  18   0    1.83    3.46
  -1  18   0    3.53    3.55
   0 -18   0   -1.96    5.10
   0  18   0    1.55    3.26
   0  18   0    4.74    3.42
  -1 -18   0   10.70    5.46
   1  18   0    9.96    3.50
  -2 -18   0   -3.50    5.00
   2  18   0    6.44    3.56
  -3 -18   0    2.23    4.97
   3  18   0   -2.32    3.25
  -4 -18   0    0.29    4.83
   4  18   0   -2.40    3.03
  -5 -18   0   64.41    7.10
   5  18   0   63.48    5.60
  -6 -18   0   14.55    5.51
   6  18   0   23.44    4.19
  -7 -18   0   52.43    6.95
   7  18   0   46.42    5.32
  -8 -18   0    4.58    5.10
   8  18   0    3.26    3.60
  -9 -18   0   12.32    5.96
   9  18   0   14.55    4.35
 -10 -18   0    6.94    5.69
  10  18   0    1.46    3.83
 -11 -18   0   34.33    7.02
  11  18   0   45.45    5.65
 -12 -18   0    1.38    5.68
  12  18   0    7.03    4.48
 -13 -18   0    3.13    6.11
  13  18   0    6.58    4.54
 -14 -18   0   -8.37    5.72
  14  18   0   -4.77    4.07
 -15 -18   0   -6.04    6.62
  15  18   0    7.58    4.69
 -16 -18   0   -1.99    6.23
 -17 -18   0   14.58    7.62
 -18 -18   0   -6.89    6.88
 -11  19   0   10.33    6.25
 -10  19   0   10.21    6.00
  -9  19   0   -1.23    5.35
  -8  19   0    0.07    5.21
  -7  19   0   -4.65    4.56
  -6  19   0    3.34    4.69
   5 -19   0    1.75    5.65
   5 -19   0    4.37    3.89
  -5  19   0    2.22    4.21
   4 -19   0   -3.49    5.38
  -4  19   0    1.28    3.66
  -4  19   0    6.84    4.36
   3 -19   0   -0.16    5.52
  -3  19   0    0.68    3.61
  -3  19   0    3.47    3.88
   2 -19   0   -2.56    5.47
  -2  19   0    2.51    3.85
  -2  19   0   -0.14    3.60
   1 -19   0    2.52    5.95
  -1  19   0   -0.94    3.44
   0 -19   0   26.47    6.31
   0  19   0   21.60    4.33
  -1 -19   0    5.46    5.52
   1  19   0   -1.59    3.48
  -2 -19   0   -8.32    5.12
   2  19   0    2.25    3.60
  -3 -19   0    1.61    4.91
   3  19   0   -3.71    3.33
  -4 -19   0    2.66    4.83
   4  19   0    4.30    3.75
  -5 -19   0   29.01    6.36
   5  19   0   32.72    4.84
  -6 -19   0   18.86    5.72
   6  19   0   28.96    4.58
  -7 -19   0   20.77    5.63
   7  19   0   24.22    4.68
  -8 -19   0    3.70    5.61
   8  19   0   14.99    4.32
  -9 -19   0   -2.12    5.16
   9  19   0   -3.18    3.69
 -10 -19   0   36.81    7.36
  10  19   0   32.79    5.13
 -11 -19   0   13.77    6.92
  11  19   0   13.41    4.52
 -12 -19   0   21.27    6.94
  12  19   0   14.43    4.87
 -13 -19   0    5.37    6.82
  13  19   0   10.85    4.86
 -14 -19   0   -1.72    6.31
  14  19   0    4.61    4.66
 -15 -19   0    6.11    7.21
  15  19   0    8.42    4.80
 -16 -19   0   15.12    7.97
  16  19   0   15.42    5.44
 -17 -19   0    6.45    7.59
 -10  20   0   15.78    6.43
  -9  20   0    4.57    5.64
  -8  20   0    3.37    5.45
  -7  20   0   -2.68    4.71
  -6  20   0    4.86    5.08
   5 -20   0   -3.65    3.83
  -5  20   0    3.89    4.59
   4 -20   0   10.04    6.62
  -4  20   0   12.79    4.47
  -4  20   0   17.54    5.08
   3 -20   0    9.76    6.47
  -3  20   0   -1.37    3.77
   2 -20   0   12.56    6.55
  -2  20   0    7.79    4.17
   1 -20   0   17.62    6.31
  -1  20   0    9.24    4.13
   0 -20   0   36.06    7.20
   0  20   0   35.27    5.06
  -1 -20   0   11.56    6.30
   1  20   0   13.26    4.23
  -2 -20   0    5.00    5.80
   2  20   0   16.43    4.41
  -3 -20   0   -2.35    5.66
   3  20   0    2.19    3.72
  -4 -20   0    3.85    5.72
   4  20   0   -2.62    3.52
  -5 -20   0    5.57    5.50
   5  20   0    3.88    3.99
  -6 -20   0   31.17    6.24
   6  20   0   35.50    5.10
  -7 -20   0   16.90    6.20
   7  20   0   16.45    4.45
  -8 -20   0    6.73    5.62
   8  20   0    9.62    4.26
  -9 -20   0   -3.67    5.81
   9  20   0    4.28    4.25
 -10 -20   0    9.34    6.23
  10  20   0    1.47    4.13
 -11 -20   0   10.16    6.52
  11  20   0   13.50    4.88
 -12 -20   0    8.91    7.32
  12  20   0   27.85    5.47
 -13 -20   0   12.57    7.58
  13  20   0    5.60    4.90
 -14 -20   0    1.95    6.59
  14  20   0    0.75    4.72
 -15 -20   0    1.49    7.46
  15  20   0   -1.76    4.73
 -16 -20   0    9.96    7.71
  16  20   0   17.60    5.54
 -17 -20   0   14.96    8.60
  -9  21   0    8.13    5.92
  -8  21   0   -1.51    5.36
  -7  21   0   -5.16    4.90
  -3  21   0    6.90    4.21
   2 -21   0   12.83    6.89
  -2  21   0    6.31    4.16
   1 -21   0    8.22    6.76
  -1  21   0    2.93    4.34
   0 -21   0    3.22    6.48
   0  21   0    3.91    4.10
  -1 -21   0   48.65    8.07
   1  21   0   47.20    5.72
  -2 -21   0   -1.92    5.96
   2  21   0    1.36    3.98
  -3 -21   0    7.36    6.14
   3  21   0   10.83    4.40
  -4 -21   0   -8.07    5.63
   4  21   0   -0.98    3.83
  -5 -21   0   21.36    6.56
   5  21   0   20.32    4.87
  -6 -21   0    4.89    5.51
   6  21   0   -2.52    3.71
  -7 -21   0   42.88    7.59
   7  21   0   49.77    5.69
  -8 -21   0    5.23    6.23
   8  21   0   -3.36    3.89
  -9 -21   0   -3.46    5.80
   9  21   0   -1.61    4.00
 -10 -21   0    4.30    6.20
  10  21   0   -2.62    4.09
 -11 -21   0   21.33    7.24
  11  21   0   36.59    5.76
 -12 -21   0   -1.64    7.02
  12  21   0    2.23    4.55
 -13 -21   0   23.98    8.20
  13  21   0   23.95    5.86
 -14 -21   0    1.72    7.23
  14  21   0    3.59    5.02
 -15 -21   0    1.45    7.84
  15  21   0    3.71    5.12
 -16 -21   0    5.15    7.65
  16  21   0   10.14    5.37
   4 -22   0   15.40    5.01
  -3  22   0    0.68    4.32
  -2  22   0   -4.41    4.06
   1 -22   0    9.56    6.45
  -1  22   0   -5.72    4.02
   0 -22   0   29.21    7.66
   0  22   0   31.74    5.45
  -1 -22   0   -4.78    6.37
   1  22   0   -2.30    4.07
  -2 -22   0   14.13    6.96
   2  22   0   18.03    5.03
  -3 -22   0   -8.77    6.01
   3  22   0    2.84    4.30
  -4 -22   0    3.33    6.44
   4  22   0   -2.54    3.92
  -5 -22   0   -0.90    5.86
   5  22   0    2.33    4.37
  -6 -22   0   31.93    7.02
   6  22   0   22.77    5.25
  -7 -22   0   -1.72    6.04
   7  22   0   -0.70    4.02
  -8 -22   0   10.90    6.87
   8  22   0   13.02    4.87
  -9 -22   0   -3.20    5.87
   9  22   0   11.67    4.61
 -10 -22   0   28.54    7.77
  10  22   0   17.78    5.22
 -11 -22   0   -7.13    6.77
  11  22   0   -0.79    4.48
 -12 -22   0   22.74    8.24
  12  22   0   17.25    5.42
 -13 -22   0   -1.05    7.69
  13  22   0    2.20    4.81
 -14 -22   0   -6.97    7.08
  14  22   0   11.72    5.55
 -15 -22   0    9.85    8.00
  15  22   0    2.09    5.23
 -16 -22   0   18.04    9.37
  16  22   0   19.57    6.27
   4 -23   0   -3.67    4.32
  -3  23   0    5.42    4.60
  -2  23   0    0.46    4.48
  -1  23   0    5.73    4.68
   0  23   0   -2.87    4.40
  -1 -23   0    1.15    6.71
   1  23   0   13.35    4.88
  -2 -23   0  -15.22    6.45
   2  23   0    0.70    4.48
  -3 -23   0   -6.26    6.47
   3  23   0   -0.56    4.48
  -4 -23   0   -1.41    6.59
   4  23   0   -3.17    4.09
  -5 -23   0   -0.84    6.55
   5  23   0    8.46    4.92
  -6 -23   0    6.20    6.71
   6  23   0    7.36    4.90
  -7 -23   0   12.07    7.05
   7  23   0   21.76    5.12
  -8 -23   0   -6.43    6.33
   8  23   0   -1.11    4.22
  -9 -23   0   -1.14    6.88
   9  23   0   -3.11    4.24
 -10 -23   0    5.77    7.12
  10  23   0    1.12    4.61
 -11 -23   0   26.05    8.29
  11  23   0   19.36    5.46
 -12 -23   0   10.93    8.11
  12  23   0   -1.17    4.76
 -13 -23   0    3.58    8.03
  13  23   0    6.78    5.27
 -14 -23   0   -5.01    7.63
  14  23   0    3.58    5.27
 -15 -23   0   10.52    8.42
  15  23   0    0.72    5.26
  16  23   0    7.05    5.73
  -2  24   0   -0.05    4.74
  -1  24   0    6.29    4.92
   0  24   0    5.34    5.00
   1  24   0    1.60    4.81
  -2 -24   0   -0.96    6.90
   2  24   0    2.15    4.76
  -3 -24   0  -12.06    6.70
   3  24   0   -2.33    4.61
  -4 -24   0  -13.25    6.55
   4  24   0   -0.68    4.69
  -5 -24   0    0.97    7.07
   5  24   0    5.08    4.77
  -6 -24   0   18.88    7.71
   6  24   0   12.20    5.28
  -7 -24   0   16.36    7.19
   7  24   0   -3.40    4.48
  -8 -24   0   -0.84    6.79
   8  24   0   -0.93    4.44
  -9 -24   0   -5.14    6.87
   9  24   0   -3.31    4.43
 -10 -24   0   -2.81    7.37
  10  24   0   -0.36    4.62
 -11 -24   0    6.46    7.78
  11  24   0   12.56    5.38
 -12 -24   0    4.26    8.16
  12  24   0   10.49    5.49
 -13 -24   0    8.00    8.49
  13  24   0    1.29    5.14
 -14 -24   0   -1.82    7.78
  14  24   0   -3.61    4.91
  -2  25   0   -2.95    4.91
  -1  25   0   -3.25    4.89
   0  25   0    7.96    5.14
   1  25   0    6.72    5.29
   2  25   0   -2.86    4.69
   3  25   0    1.61    4.88
  -4 -25   0  -12.20    7.05
   4  25   0    8.39    5.36
  -5 -25   0    0.82    7.39
   5  25   0    6.54    4.98
  -6 -25   0   15.76    8.04
   6  25   0    8.82    5.42
  -7 -25   0   -3.07    7.44
   7  25   0    8.58    5.14
  -8 -25   0   13.95    7.58
   8  25   0    6.00    5.15
  -9 -25   0    1.80    6.91
   9  25   0   -3.23    4.50
 -10 -25   0    2.86    7.91
  10  25   0    3.19    5.06
 -11 -25   0    9.86    8.43
  11  25   0   11.28    5.53
 -12 -25   0    9.23    8.61
  12  25   0   33.53    6.58
 -13 -25   0    6.96    8.84
  -2  26   0    1.72    5.29
  -1  26   0    9.31    5.67
   0  26   0   -1.04    5.16
   1  26   0    7.37    5.55
   2  26   0    7.59    5.60
   3  26   0    2.01    5.16
   4  26   0   15.35    5.83
   5  26   0    9.25    5.39
  -6 -26   0   -2.71    7.88
   6  26   0    8.32    5.46
  -7 -26   0   17.28    8.62
   7  26   0    8.64    5.42
  -8 -26   0    3.12    7.63
   8  26   0   -1.85    5.11
  -9 -26   0    9.21    8.11
   9  26   0   -3.53    4.66
 -10 -26   0   -2.55    7.95
  10  26   0   -3.43    5.04
 -11 -26   0   15.37    9.06
 -12 -26   0   -3.05    8.70
  -8 -27   0    7.02    8.69
  -9 -27   0    0.94    8.03
 -10 -27   0    2.44    8.48
 -11 -27   0   -0.78    7.98
 -10 -27   1    2.57    8.65
  -9 -27   1    6.19    8.72
  -8 -27   1   -1.76    8.61
  -7 -27   1    4.12    8.96
 -11 -26   1    3.20    8.11
 -10 -26   1   10.57    8.31
   9  26  -1   -4.10    4.89
  -9 -26   1    1.29    8.08
   8  26  -1    2.93    5.20
  -8 -26   1   -0.43    7.87
   7  26  -1    1.79    5.28
  -7 -26   1    1.35    7.96
   6  26  -1    8.45    5.48
  -6 -26   1   -3.71    8.12
   5  26  -1    4.88    5.39
  -5 -26   1    8.17    8.53
   4  26  -1    5.75    5.46
   3  26  -1    0.21    5.01
   2  26  -1    1.61    5.07
   1  26  -1    3.47    5.34
   0  26  -1    2.62    5.40
  -1  26  -1    4.41    5.41
  -2  26  -1   -1.21    5.33
 -13 -25   1   -8.57    8.42
  12  25  -1   13.50    5.74
 -12 -25   1   12.59    8.91
  11  25  -1    7.75    5.34
 -11 -25   1    3.05    8.46
  10  25  -1    5.21    5.35
 -10 -25   1   14.55    8.40
   9  25  -1   -3.71    4.67
  -9 -25   1    3.09    7.64
   8  25  -1   -7.99    4.81
  -8 -25   1    1.66    7.44
   7  25  -1   13.35    5.45
  -7 -25   1   14.94    8.12
   6  25  -1   11.85    5.39
  -6 -25   1   11.50    7.67
   5  25  -1    5.91    5.09
  -5 -25   1   -0.72    7.79
   4  25  -1    9.57    5.48
  -4 -25   1   -1.40    7.53
   3  25  -1   -0.36    4.91
  -3 -25   1   -0.74    7.70
   2  25  -1   -1.27    4.83
   1  25  -1   -0.91    4.98
   0  25  -1    7.47    5.28
  -1  25  -1    9.22    5.23
  -2  25  -1    5.90    5.40
  14  24  -1    7.32    5.77
 -14 -24   1    3.97    8.26
  13  24  -1    1.13    5.30
 -13 -24   1    1.61    8.45
  12  24  -1    6.04    5.17
 -12 -24   1   20.66    8.90
  11  24  -1   21.32    5.83
 -11 -24   1   18.15    8.57
  10  24  -1    5.99    5.00
 -10 -24   1   -1.13    7.63
   9  24  -1   11.59    5.39
  -9 -24   1    9.39    7.10
   8  24  -1    1.48    4.85
  -8 -24   1   -6.80    6.28
   7  24  -1   12.44    5.30
  -7 -24   1    7.76    7.10
   6  24  -1    5.52    4.88
  -6 -24   1   -0.63    7.14
   5  24  -1   20.04    5.47
  -5 -24   1    6.92    7.20
   4  24  -1    3.29    4.81
  -4 -24   1  -14.21    6.62
   3  24  -1    4.63    4.62
  -3 -24   1   -4.41    7.00
   2  24  -1   -3.07    4.36
  -2 -24   1   -5.87    7.12
   1  24  -1   -2.42    4.54
  -1 -24   1    5.41    7.60
   0  24  -1    2.29    4.91
  -1  24  -1   15.80    5.34
  -2  24  -1    1.28    4.57
  -3  24  -1   -6.20    4.50
  15  23  -1    9.03    5.57
  14  23  -1    2.70    5.44
 -14 -23   1   -1.04    8.22
  13  23  -1   -3.24    4.76
 -13 -23   1   -1.65    7.50
  12  23  -1   22.04    5.87
 -12 -23   1   18.56    7.89
  11  23  -1   -2.00    4.51
 -11 -23   1    0.39    7.55
  10  23  -1   23.97    5.63
 -10 -23   1   20.38    8.16
   9  23  -1   -1.16    4.48
  -9 -23   1   -9.76    6.20
   8  23  -1   -5.96    4.15
  -8 -23   1    1.52    6.76
   7  23  -1   -0.09    4.49
  -7 -23   1   -0.58    6.13
   6  23  -1   13.43    5.20
  -6 -23   1   18.45    6.97
   5  23  -1   -3.32    4.27
  -5 -23   1    0.33    6.78
   4  23  -1   11.61    5.02
  -4 -23   1    3.87    6.84
   3  23  -1    0.06    4.35
  -3 -23   1   -4.79    6.68
   2  23  -1   -2.73    4.03
  -2 -23   1  -10.41    6.86
   1  23  -1   -2.41    4.41
  -1 -23   1    0.89    6.91
   0  23  -1   22.98    5.45
   0 -23   1   22.92    7.39
  -1  23  -1   -5.07    4.41
  -2  23  -1    1.82    4.60
  -3  23  -1    8.46    4.77
  16  22  -1   -0.04    5.21
  15  22  -1    6.17    5.58
 -15 -22   1    2.30    8.50
  14  22  -1   -0.62    5.05
 -14 -22   1   -4.70    7.94
  13  22  -1    7.67    5.24
 -13 -22   1   -6.84    6.95
  12  22  -1   13.82    5.00
 -12 -22   1   -1.68    7.06
  11  22  -1   26.36    5.82
 -11 -22   1   25.80    8.35
  10  22  -1   -0.58    4.48
 -10 -22   1   -4.05    7.10
   9  22  -1   11.20    4.93
  -9 -22   1    9.88    7.16
   8  22  -1   -0.64    4.07
  -8 -22   1   -4.57    6.37
   7  22  -1   13.61    4.76
  -7 -22   1    9.79    6.70
   6  22  -1   12.30    4.65
  -6 -22   1   12.89    6.69
   5  22  -1   17.97    4.94
  -5 -22   1   25.03    7.47
   4  22  -1    4.95    4.46
  -4 -22   1  -15.31    6.15
   3  22  -1    2.68    4.28
  -3 -22   1  -11.54    6.25
   2  22  -1   -2.76    4.09
  -2 -22   1   -9.09    6.47
   1  22  -1   13.59    4.69
  -1 -22   1    9.98    6.96
   0  22  -1    9.94    4.82
   0 -22   1    0.59    6.49
  -1  22  -1   14.09    4.77
   1 -22   1   14.94    7.45
  -2  22  -1   -0.13    4.34
   2 -22   1    4.89    6.67
  -3  22  -1    0.82    4.38
  -4  22  -1   -2.13    4.31
  16  21  -1   30.20    6.41
 -16 -21   1   22.55    9.51
  15  21  -1   11.72    5.51
 -15 -21   1    6.28    7.98
  14  21  -1    3.63    4.87
 -14 -21   1    0.09    7.37
  13  21  -1    0.94    4.69
 -13 -21   1   13.05    7.29
  12  21  -1   11.96    5.03
 -12 -21   1   16.92    7.69
  11  21  -1   -2.03    4.29
 -11 -21   1    0.56    6.97
  10  21  -1   24.69    5.34
 -10 -21   1   19.96    7.54
   9  21  -1    5.36    4.33
  -9 -21   1   -1.08    5.92
   8  21  -1    0.90    3.90
  -8 -21   1   -2.91    6.18
   7  21  -1    2.21    4.03
  -7 -21   1   15.08    6.57
   6  21  -1   29.24    5.20
  -6 -21   1   21.79    6.88
   5  21  -1   -7.85    3.87
  -5 -21   1    2.04    5.92
   4  21  -1   10.35    4.46
  -4 -21   1   20.92    6.91
   3  21  -1    4.84    4.06
  -3 -21   1   -6.08    5.91
   2  21  -1    7.53    4.33
  -2 -21   1  -11.68    5.93
   1  21  -1    3.92    4.12
  -1 -21   1    4.13    6.42
   0  21  -1   37.97    5.40
   0 -21   1   46.63    7.73
  -1  21  -1   10.07    4.45
   1 -21   1   15.70    6.68
  -2  21  -1    7.31    4.41
   2 -21   1   15.48    7.27
  -3  21  -1    1.04    4.12
   3 -21   1   13.33    6.63
  -4  21  -1   13.19    4.61
 -17 -20   1    7.08    7.80
  16  20  -1   20.17    5.81
 -16 -20   1   19.60    8.12
  15  20  -1    1.69    4.96
 -15 -20   1   13.41    7.61
  14  20  -1   -2.20    4.63
 -14 -20   1   11.66    7.33
  13  20  -1    0.88    4.77
 -13 -20   1    0.72    6.75
  12  20  -1   11.74    4.85
 -12 -20   1   11.26    6.97
  11  20  -1   23.31    5.30
 -11 -20   1   17.47    7.57
  10  20  -1   14.61    4.85
 -10 -20   1   18.27    7.08
   9  20  -1    4.49    4.04
  -9 -20   1   -0.14    5.71
   8  20  -1    3.08    4.01
  -8 -20   1    5.10    5.96
   7  20  -1    2.08    3.91
  -7 -20   1    8.27    6.09
   6  20  -1   18.58    4.47
  -6 -20   1   19.41    5.96
   5  20  -1   36.74    5.36
  -5 -20   1   30.39    6.71
   4  20  -1   16.15    4.46
  -4 -20   1   18.32    5.95
   3  20  -1   -0.07    3.61
  -3 -20   1   -0.08    5.86
   2  20  -1    3.50    3.96
  -2 -20   1    0.09    5.86
   1  20  -1   20.62    4.56
  -1 -20   1   14.92    6.54
   0  20  -1   18.37    4.50
   0 -20   1   12.42    6.43
  -1  20  -1   17.41    4.45
   1 -20   1   26.36    6.75
  -2  20  -1    2.68    4.07
   2 -20   1   17.20    6.56
  -3  20  -1   -4.24    3.61
   3 -20   1   -3.95    5.79
  -4  20  -1   -0.15    3.88
   4 -20   1    4.45    6.18
   5 -20   1   27.22    6.94
  -6  20  -1    9.26    5.32
  -7  20  -1   13.13    5.65
  -8  20  -1   -3.34    5.32
  -9  20  -1   14.07    6.10
 -10  20  -1    4.14    6.23
 -17 -19   1   -1.80    7.92
  16  19  -1    4.31    5.28
 -16 -19   1    2.33    7.16
  15  19  -1   27.77    5.93
 -15 -19   1   12.84    7.66
  14  19  -1   -0.67    4.68
 -14 -19   1   17.98    7.33
  13  19  -1    1.55    4.60
 -13 -19   1   -2.32    6.26
  12  19  -1    1.59    4.46
 -12 -19   1   15.85    6.76
  11  19  -1   20.00    4.94
 -11 -19   1   32.87    7.28
  10  19  -1    0.11    3.93
 -10 -19   1    9.36    6.22
   9  19  -1   28.02    4.99
  -9 -19   1   12.90    6.16
   8  19  -1   -1.28    3.65
  -8 -19   1    3.57    5.74
   7  19  -1   25.18    4.75
  -7 -19   1   25.08    6.39
   6  19  -1    6.09    3.72
  -6 -19   1    3.62    5.16
   5  19  -1   38.29    5.03
  -5 -19   1   36.48    6.76
   4  19  -1   19.37    4.42
  -4 -19   1   22.27    6.10
   3  19  -1   11.97    4.15
  -3 -19   1    9.46    5.85
   2  19  -1   -0.97    3.60
  -2 -19   1   -7.06    5.25
   1  19  -1   17.24    4.24
  -1 -19   1    9.52    6.09
   0  19  -1    7.32    3.77
   0 -19   1    4.52    5.87
  -1  19  -1   34.43    4.92
   1 -19   1   38.85    6.89
  -2  19  -1   12.33    4.12
   2 -19   1   14.84    6.16
  -3  19  -1   -1.76    3.54
  -3  19  -1   -1.61    3.64
   3 -19   1   -0.30    5.56
  -4  19  -1    1.12    4.09
  -4  19  -1    6.83    3.85
   4 -19   1    2.28    5.83
  -5  19  -1    3.44    4.31
   5 -19   1    6.72    5.83
  -6  19  -1    5.90    4.81
   6 -19   1   15.99    6.31
  -7  19  -1   12.56    5.46
  -8  19  -1    0.63    5.28
  -9  19  -1   -1.26    5.43
 -10  19  -1    4.22    5.49
 -17 -18   1    0.99    7.18
  16  18  -1   44.16    6.54
 -16 -18   1   35.86    8.76
  15  18  -1    6.12    4.89
 -15 -18   1    1.72    6.82
  14  18  -1    6.41    4.65
 -14 -18   1    2.71    6.33
  13  18  -1   -6.57    3.93
 -13 -18   1   -2.87    5.82
  12  18  -1   20.77    4.88
 -12 -18   1   23.49    6.78
  11  18  -1    3.25    4.27
 -11 -18   1    5.83    6.11
  10  18  -1   53.57    5.88
 -10 -18   1   45.97    7.47
   9  18  -1    6.82    4.06
  -9 -18   1    2.90    5.58
   8  18  -1    1.46    3.60
  -8 -18   1   -2.08    5.01
   7  18  -1    4.30    3.58
  -7 -18   1    6.35    5.07
   6  18  -1   48.36    5.16
  -6 -18   1   43.94    6.47
   5  18  -1    4.94    3.65
  -5 -18   1   -1.82    4.87
   4  18  -1   33.50    4.75
  -4 -18   1   34.86    5.90
   3  18  -1   -1.46    3.28
  -3 -18   1   -1.43    4.78
   2  18  -1   -0.49    3.28
  -2 -18   1   -4.21    5.12
   1  18  -1   -0.71    3.27
  -1 -18   1   -1.39    5.20
   0  18  -1   15.86    3.87
   0 -18   1   17.53    5.64
  -1  18  -1   -0.09    3.36
  -1  18  -1   -1.12    3.42
   1 -18   1    3.41    5.41
  -2  18  -1   17.85    4.26
  -2  18  -1   12.74    3.92
   2 -18   1   16.70    5.93
  -3  18  -1    0.10    3.66
  -3  18  -1    0.10    3.39
   3 -18   1    2.26    5.46
  -4  18  -1    5.08    3.65
  -4  18  -1    2.49    3.91
   4 -18   1   -2.15    5.54
  -5  18  -1    6.35    4.51
   5 -18   1    8.57    5.75
  -6  18  -1   16.10    5.06
   6 -18   1    6.60    6.12
  -7  18  -1    3.91    4.91
   7 -18   1   -3.01    6.03
  -8  18  -1    0.03    5.01
   8 -18   1   -6.19    5.62
  -9  18  -1   -1.59    5.09
 -10  18  -1   22.65    6.48
 -11  18  -1    4.54    5.83
 -18 -17   1    7.31    7.99
 -17 -17   1    9.83    7.72
  16  17  -1   -9.29    4.07
 -16 -17   1    0.30    6.52
  15  17  -1   25.45    5.24
 -15 -17   1   21.00    7.13
  14  17  -1    1.63    4.25
 -14 -17   1   -3.91    5.89
  13  17  -1    2.80    4.07
 -13 -17   1   -1.55    5.91
  12  17  -1    3.71    3.97
 -12 -17   1   -0.91    5.77
  11  17  -1   26.57    4.74
 -11 -17   1   22.19    6.77
  10  17  -1    3.14    3.76
 -10 -17   1   -1.46    5.50
   9  17  -1   35.19    4.82
  -9 -17   1   36.08    6.53
   8  17  -1    5.45    3.76
  -8 -17   1    7.87    5.37
   7  17  -1   24.35    4.34
  -7 -17   1   21.30    5.54
   6  17  -1   -2.49    3.03
  -6 -17   1    0.31    4.43
   5  17  -1   48.88    4.96
  -5 -17   1   58.01    6.93
   4  17  -1    2.51    3.24
  -4 -17   1   -0.23    4.57
   3  17  -1    3.91    3.30
  -3 -17   1    7.62    4.97
   2  17  -1    2.72    3.25
  -2 -17   1    5.29    5.15
   1  17  -1    2.40    3.18
  -1 -17   1    2.82    5.13
   0  17  -1   -1.92    2.88
   0  17  -1   -3.01    2.96
   0 -17   1   -0.94    5.19
  -1  17  -1   66.61    5.32
   1 -17   1   54.67    6.98
  -2  17  -1    9.10    3.46
  -2  17  -1   -2.12    3.14
   2 -17   1    5.87    5.32
  -3  17  -1   -3.51    3.00
  -3  17  -1    1.02    3.49
   3 -17   1    7.77    5.52
  -4  17  -1    0.55    3.17
  -4  17  -1    1.22    3.71
   4 -17   1    5.11    5.34
  -5  17  -1   41.10    4.63
  -5  17  -1   36.64    5.57
   5 -17   1   39.29    6.58
  -6  17  -1   -2.36    4.22
   6 -17   1   -4.62    3.18
   6 -17   1    7.67    5.41
  -7  17  -1    5.51    4.75
   7 -17   1    7.41    5.71
  -8  17  -1    3.16    4.65
   8 -17   1    0.53    5.54
  -9  17  -1    8.46    5.20
   9 -17   1   17.92    6.23
 -10  17  -1    7.36    5.49
 -11  17  -1   11.12    6.01
 -12  17  -1   -0.34    5.42
 -18 -16   1   10.55    7.25
 -17 -16   1    0.17    6.63
 -16 -16   1   33.12    7.68
  15  16  -1   10.15    4.52
 -15 -16   1   10.55    6.42
  14  16  -1   -2.19    3.95
 -14 -16   1    1.51    5.81
  13  16  -1  -10.80    3.42
 -13 -16   1    4.14    5.71
  12  16  -1   27.35    4.76
 -12 -16   1   16.29    6.13
  11  16  -1   -3.36    3.45
 -11 -16   1    4.15    5.30
  10  16  -1   29.09    4.60
 -10 -16   1   28.17    6.18
   9  16  -1   15.93    3.97
  -9 -16   1   24.68    6.08
   8  16  -1    9.65    3.57
  -8 -16   1    5.72    4.78
   7  16  -1   -4.06    3.02
  -7 -16   1    5.86    4.63
   6  16  -1   30.54    4.48
  -6 -16   1   34.26    5.88
   5  16  -1    7.55    3.28
  -5 -16   1    6.30    4.74
   4  16  -1   32.96    4.21
  -4 -16   1   25.65    5.28
   3  16  -1    0.77    2.94
  -3 -16   1   -0.99    4.29
   2  16  -1   14.36    3.36
   2  16  -1   15.49    2.98
  -2 -16   1   11.40    4.83
   1  16  -1    1.70    3.16
   1  16  -1    1.05    2.62
  -1 -16   1    3.45    4.68
   0  16  -1   37.22    4.06
   0 -16   1   34.72    6.07
  -1  16  -1   -2.06    2.90
  -1  16  -1    1.25    2.93
   1 -16   1    4.38    5.17
  -2  16  -1   17.07    3.84
  -2  16  -1   20.95    3.68
   2 -16   1   15.13    5.42
  -3  16  -1    4.48    3.69
  -3  16  -1    3.01    3.07
   3 -16   1    0.08    4.99
  -4  16  -1   25.04    4.78
  -4  16  -1   33.61    4.13
   4 -16   1   36.33    6.21
  -5  16  -1   -4.56    3.56
  -5  16  -1   -1.76    2.98
   5 -16   1   -4.71    4.80
  -6  16  -1   45.56    5.80
   6 -16   1   52.00    6.82
   6 -16   1   49.17    4.88
  -7  16  -1   -3.45    4.06
   7 -16   1    7.09    5.53
  -8  16  -1   -3.74    4.40
   8 -16   1   -6.84    5.09
  -9  16  -1    0.26    4.53
   9 -16   1   -1.69    5.74
 -10  16  -1   12.12    5.86
  10 -16   1   19.92    6.61
 -11  16  -1    5.18    5.30
 -12  16  -1    4.13    5.34
 -19 -15   1   -1.60    6.49
 -18 -15   1   -1.55    6.32
 -17 -15   1   24.54    7.66
 -16 -15   1   20.64    7.30
  15  15  -1   25.92    4.95
 -15 -15   1   20.53    6.80
  14  15  -1   -1.23    3.77
 -14 -15   1   -6.01    5.18
  13  15  -1    0.62    3.74
 -13 -15   1   13.77    6.16
  12  15  -1   -2.57    3.48
 -12 -15   1    3.94    5.20
  11  15  -1   32.49    4.66
 -11 -15   1   31.13    6.59
  10  15  -1    0.40    3.32
 -10 -15   1    3.08    4.88
   9  15  -1   13.12    3.66
  -9 -15   1   18.40    5.53
   8  15  -1    2.30    3.12
  -8 -15   1   -2.42    4.38
   7  15  -1   10.51    3.26
  -7 -15   1   14.32    4.74
   6  15  -1   17.73    3.56
  -6 -15   1   21.39    4.74
   5  15  -1   10.67    3.24
  -5 -15   1   14.49    4.49
   4  15  -1    5.60    3.00
  -4 -15   1    4.43    4.32
   3  15  -1   12.54    2.58
   3  15  -1   14.85    3.31
  -3 -15   1   19.92    4.66
   2  15  -1   -1.59    2.18
   2  15  -1    2.25    2.85
  -2 -15   1    5.36    4.21
   1  15  -1    7.57    2.76
   1  15  -1   14.36    3.27
  -1 -15   1   12.53    4.40
   0  15  -1   23.44    3.58
   0  15  -1   12.92    3.16
   0 -15   1   19.97    5.23
  -1  15  -1  111.65    6.09
  -1  15  -1  101.88    5.97
   1 -15   1  109.76    7.75
  -2  15  -1    7.29    2.99
  -2  15  -1    8.05    3.34
   2 -15   1   12.91    5.01
  -3  15  -1    3.27    2.80
  -3  15  -1   -2.53    3.29
   3 -15   1   -1.90    4.78
  -4  15  -1    7.43    3.68
  -4  15  -1    6.07    2.98
   4 -15   1    5.91    4.85
  -5  15  -1   57.29    4.68
  -5  15  -1   48.49    5.67
   5 -15   1   65.61    6.84
  -6  15  -1    8.88    4.37
   6 -15   1    6.78    4.94
   6 -15   1    7.21    3.28
  -7  15  -1   30.40    5.24
   7 -15   1   33.81    6.21
  -8  15  -1    4.69    4.43
   8 -15   1    1.02    5.16
  -9  15  -1   -1.07    4.63
   9 -15   1    8.89    5.47
 -10  15  -1    9.88    4.91
  10 -15   1    6.97    5.61
 -11  15  -1   22.41    6.16
  11 -15   1   31.20    7.11
 -12  15  -1    4.30    5.13
 -13  15  -1    3.05    5.08
 -16 -14   1   15.82    6.62
  15  14  -1   34.12    5.11
 -15 -14   1   29.28    6.96
  14  14  -1    5.05    3.73
 -14 -14   1    6.00    5.67
  13  14  -1    1.79    3.44
 -13 -14   1   -4.23    4.99
  12  14  -1   28.05    4.44
 -12 -14   1   24.33    6.02
  11  14  -1   16.46    3.88
 -11 -14   1   16.68    5.42
  10  14  -1   10.55    3.47
 -10 -14   1   11.96    5.11
   9  14  -1   28.01    4.05
  -9 -14   1   20.06    5.50
   8  14  -1    2.68    3.00
  -8 -14   1   -0.02    4.14
   7  14  -1   72.31    5.36
  -7 -14   1   93.39    6.89
   6  14  -1   40.86    4.23
  -6 -14   1   39.84    5.24
   5  14  -1   45.40    4.33
  -5 -14   1   45.17    5.58
   4  14  -1   24.82    3.62
   4  14  -1   25.32    2.59
  -4 -14   1   26.99    4.55
   3  14  -1    0.57    1.89
   3  14  -1    3.23    2.63
  -3 -14   1   -0.36    3.36
   2  14  -1    0.43    2.56
   2  14  -1   -0.60    2.10
  -2 -14   1    1.05    3.78
   1  14  -1   16.76    2.77
   1  14  -1   13.23    3.03
  -1 -14   1    9.34    4.40
   0  14  -1   36.54    3.55
   0  14  -1   29.00    3.55
   0 -14   1   30.12    4.84
  -1  14  -1   58.24    4.60
  -1  14  -1   67.45    4.70
   1 -14   1   70.65    6.54
  -2  14  -1   33.73    3.75
  -2  14  -1   34.97    4.17
   2 -14   1   38.25    5.56
  -3  14  -1    1.96    2.59
  -3  14  -1   -1.37    2.87
   3 -14   1    3.33    4.47
  -4  14  -1   23.80    4.54
  -4  14  -1   42.71    3.98
   4 -14   1   45.59    5.91
  -5  14  -1    7.13    3.82
  -5  14  -1   11.03    2.97
   5 -14   1    4.79    4.26
  -6  14  -1    6.66    4.34
   6 -14   1   18.80    5.22
   6 -14   1   15.65    3.37
  -7  14  -1    7.52    4.24
   7 -14   1   17.35    3.41
   7 -14   1   18.74    5.36
  -8  14  -1    9.92    4.33
   8 -14   1    6.73    5.10
  -9  14  -1    7.02    4.76
   9 -14   1    7.88    5.25
 -10  14  -1    8.38    5.17
  10 -14   1   15.29    5.65
 -11  14  -1   -1.74    4.49
  11 -14   1    8.19    5.72
 -12  14  -1    6.50    5.24
 -13  14  -1    0.10    5.07
 -14  14  -1    6.19    5.40
  15  13  -1    3.19    3.79
  14  13  -1   -2.47    3.30
  13  13  -1   -0.60    3.17
 -13 -13   1    1.30    4.93
  12  13  -1   22.60    4.00
 -12 -13   1   23.63    6.05
  11  13  -1    5.08    3.34
 -11 -13   1   -1.55    4.53
  10  13  -1   52.92    4.88
 -10 -13   1   48.90    6.30
   9  13  -1   -0.56    2.74
  -9 -13   1   -1.20    3.95
   8  13  -1    4.48    2.87
  -8 -13   1   -2.15    1.76
  -8 -13   1   -5.68    3.57
   7  13  -1   -0.33    2.61
  -7 -13   1    2.06    3.64
  -7 -13   1    1.39    1.69
   6  13  -1  151.66    7.28
  -6 -13   1  151.88    8.63
   5  13  -1   11.53    2.98
  -5 -13   1    7.63    3.99
   4  13  -1   73.40    3.70
   4  13  -1   76.27    4.96
  -4 -13   1   65.74    5.85
   3  13  -1    3.59    2.73
   3  13  -1    6.99    2.04
  -3 -13   1   21.45    3.91
   2  13  -1    7.27    2.63
   2  13  -1    4.54    2.14
  -2 -13   1    9.18    3.50
   1  13  -1    2.60    2.16
   1  13  -1    4.25    2.47
  -1 -13   1    6.81    3.69
   0  13  -1  136.26    6.46
   0  13  -1  136.01    6.26
   0 -13   1  132.75    7.82
  -1  13  -1   25.19    3.30
  -1  13  -1   24.08    3.37
   1 -13   1   28.40    4.97
  -2  13  -1   51.11    4.37
  -2  13  -1   41.08    3.80
   2 -13   1   52.32    5.64
  -3  13  -1   -1.60    2.75
  -3  13  -1    4.16    2.53
   3 -13   1    5.50    4.30
  -4  13  -1   23.33    3.21
  -4  13  -1   13.60    3.69
   4 -13   1   18.08    4.72
  -5  13  -1   30.29    3.43
  -5  13  -1   23.38    4.46
   5 -13   1   35.31    5.34
  -6  13  -1   43.94    5.38
   6 -13   1   54.12    6.13
   6 -13   1   53.77    4.36
  -7  13  -1    1.85    4.32
   7 -13   1    3.80    4.68
   7 -13   1    5.80    2.88
  -8  13  -1   -0.88    3.94
   8 -13   1    2.13    4.69
  -9  13  -1    3.44    3.98
   9 -13   1    4.91    4.64
 -10  13  -1   33.76    5.80
  10 -13   1   39.44    6.34
 -11  13  -1    9.24    4.72
  11 -13   1    2.10    5.47
 -12  13  -1    7.85    4.99
 -13  13  -1    2.28    4.91
 -14  13  -1   -5.12    4.72
  14  12  -1    0.30    3.16
  13  12  -1    2.74    3.40
  12  12  -1   -3.68    3.05
  11  12  -1   65.10    5.09
 -11 -12   1   57.72    6.80
  10  12  -1   19.17    3.65
 -10 -12   1   16.56    2.72
 -10 -12   1   15.12    4.86
   9  12  -1  104.59    6.06
  -9 -12   1  108.69    7.69
  -9 -12   1  111.40    5.12
   8  12  -1    0.28    2.57
  -8 -12   1    3.33    1.84
  -8 -12   1    0.24    3.62
   7  12  -1   37.15    3.86
  -7 -12   1   43.83    2.93
  -7 -12   1   57.17    5.53
   6  12  -1   23.74    3.32
  -6 -12   1   33.26    4.50
   5  12  -1  168.06    7.56
  -5 -12   1  189.83    8.96
   4  12  -1    3.14    1.57
   4  12  -1   -1.88    2.15
  -4 -12   1   -0.35    3.32
   3  12  -1   20.76    3.06
   3  12  -1   26.54    2.47
  -3 -12   1   31.71    4.35
   2  12  -1    0.66    2.28
   2  12  -1    2.85    1.82
  -2 -12   1    0.37    3.31
   1  12  -1   45.43    3.37
   1  12  -1   43.62    3.82
  -1 -12   1   54.18    5.13
   0  12  -1    3.73    2.15
   0  12  -1    3.47    2.24
   0 -12   1    9.68    3.82
  -1  12  -1  127.38    6.13
  -1  12  -1  145.30    6.43
   1 -12   1  128.27    7.63
  -2  12  -1    2.66    2.56
  -2  12  -1    3.27    2.29
   2 -12   1    8.40    3.98
  -3  12  -1    4.06    2.27
  -3  12  -1    2.40    2.69
   3 -12   1    4.42    3.87
  -4  12  -1   11.02    2.68
  -4  12  -1    9.07    3.30
   4 -12   1   10.74    4.19
  -5  12  -1    7.82    2.52
  -5  12  -1    4.00    3.54
   5 -12   1   16.51    4.44
  -6  12  -1   -3.39    3.14
   6 -12   1   -1.23    3.94
   6 -12   1   -1.40    2.44
  -7  12  -1   76.88    6.33
   7 -12   1   76.64    6.67
   7 -12   1   62.64    4.50
  -8  12  -1    0.09    4.01
   8 -12   1    6.19    4.59
  -9  12  -1    0.09    4.04
   9 -12   1    3.49    4.74
 -10  12  -1    3.54    4.12
  10 -12   1   -5.49    4.66
 -11  12  -1   33.17    6.14
  11 -12   1   30.76    6.30
 -12  12  -1    4.21    4.52
 -13  12  -1    7.05    5.14
 -14  12  -1    1.53    4.98
 -15  12  -1    9.23    5.61
  14  11  -1    6.86    3.43
  13  11  -1    1.91    3.06
  12  11  -1   30.56    4.07
 -12 -11   1   35.35    3.77
  11  11  -1   18.05    3.45
 -11 -11   1   21.15    3.06
  10  11  -1   48.99    4.38
 -10 -11   1   51.75    3.79
   9  11  -1   54.25    4.37
  -9 -11   1   45.94    5.67
  -9 -11   1   54.28    3.61
   8  11  -1   27.96    3.59
  -8 -11   1   34.93    4.90
  -8 -11   1   33.94    2.76
   7  11  -1    3.48    2.45
  -7 -11   1   -3.79    3.05
  -7 -11   1   -1.75    1.54
   6  11  -1   71.12    4.65
  -6 -11   1   74.66    5.60
   5  11  -1   11.34    2.71
  -5 -11   1   18.83    3.74
   4  11  -1  168.01    7.19
  -4 -11   1  165.64    8.15
   3  11  -1   27.60    3.12
   3  11  -1   31.43    2.43
  -3 -11   1   30.64    3.91
   2  11  -1   -0.51    2.06
   2  11  -1   -1.26    1.62
  -2 -11   1   -0.45    2.80
   1  11  -1    5.94    2.00
   1  11  -1    9.63    2.39
  -1 -11   1   10.93    3.56
   0  11  -1  237.57    8.90
   0  11  -1  245.25    8.93
   0 -11   1  224.59   10.25
  -1  11  -1    4.55    2.23
  -1  11  -1    6.85    2.30
   1 -11   1    6.77    3.76
  -2  11  -1   25.78    2.93
   2 -11   1   29.46    4.14
  -3  11  -1   -0.56    1.94
  -3  11  -1    2.97    2.55
   3 -11   1   -1.85    3.32
  -4  11  -1   21.76    2.87
  -4  11  -1   17.66    3.68
   4 -11   1   32.50    4.58
  -5  11  -1    0.96    2.80
  -5  11  -1    0.60    2.08
   5 -11   1   -3.19    3.48
  -6  11  -1   29.39    4.87
   6 -11   1   44.05    3.71
   6 -11   1   39.52    5.12
  -7  11  -1    7.17    4.08
   7 -11   1    6.60    3.93
   7 -11   1   14.03    2.80
  -8  11  -1    4.00    3.86
   8 -11   1    6.29    4.47
  -9  11  -1   -2.64    3.65
   9 -11   1    4.58    4.14
 -10  11  -1   19.56    5.00
  10 -11   1   16.96    4.96
 -11  11  -1   -3.44    4.00
  11 -11   1    7.55    5.31
 -12  11  -1   10.46    5.00
 -13  11  -1   -4.49    4.41
 -14  11  -1    0.48    4.91
 -15  11  -1    7.75    5.53
  14  10  -1   19.41    3.74
 -14 -10   1   14.16    3.86
  13  10  -1   -1.13    2.74
 -13 -10   1   -2.53    2.79
  12  10  -1    6.16    2.93
 -12 -10   1    3.89    2.67
  11  10  -1   24.14    3.58
 -11 -10   1   27.13    3.23
  10  10  -1   55.27    4.39
 -10 -10   1   60.19    3.96
   9  10  -1   27.46    3.37
  -9 -10   1   32.96    2.99
   8  10  -1   35.84    3.45
  -8 -10   1   28.98    2.67
  -8 -10   1   24.99    4.49
   7  10  -1   -0.34    2.18
  -7 -10   1    2.71    3.39
  -7 -10   1    0.08    1.51
   6  10  -1   45.51    3.69
  -6 -10   1   41.90    4.55
  -6 -10   1   39.35    2.64
   5  10  -1  129.90    6.06
  -5 -10   1  132.22    6.99
   4  10  -1   18.30    2.72
  -4 -10   1   18.40    3.39
   3  10  -1   36.88    2.57
   3  10  -1   37.73    3.36
  -3 -10   1   47.99    4.49
   2  10  -1    2.61    1.66
   2  10  -1    0.39    2.04
  -2 -10   1    4.46    3.16
   1  10  -1  121.72    5.70
   1  10  -1  123.89    5.21
  -1 -10   1  123.53    6.62
   0  10  -1   91.41    4.45
   0  10  -1   75.33    4.44
   0 -10   1   90.50    5.77
  -1  10  -1  199.74    7.91
  -1  10  -1  197.20    7.61
   1 -10   1  196.85    9.09
  -2  10  -1    9.76    2.17
  -2  10  -1    5.65    2.42
   2 -10   1   10.56    3.35
  -3  10  -1    5.85    2.08
  -3  10  -1    6.89    2.49
   3 -10   1    3.26    3.39
  -4  10  -1    3.12    1.96
  -4  10  -1    8.89    2.90
   4 -10   1   -2.27    3.17
  -5  10  -1   44.93    4.85
  -5  10  -1   48.37    3.62
   5 -10   1   59.78    5.24
  -6  10  -1   20.41    3.89
   6 -10   1   29.06    4.43
   6 -10   1   19.69    2.78
  -7  10  -1   -1.40    3.56
   7 -10   1    4.98    2.27
   7 -10   1    5.38    3.64
  -8  10  -1   -6.62    4.48
   8 -10   1   -1.85    2.14
   8 -10   1   -0.14    3.91
  -9  10  -1    7.24    4.20
   9 -10   1   11.84    4.24
 -10  10  -1    5.57    4.23
  10 -10   1    1.06    4.31
 -11  10  -1   18.71    4.98
 -12  10  -1   -0.74    4.47
 -13  10  -1    6.41    4.89
 -14  10  -1   -2.53    4.93
 -15  10  -1   13.20    5.72
 -16  10  -1   10.12    5.78
 -16  -9   1   12.76    4.55
 -15  -9   1   27.88    4.75
  14   9  -1    2.43    2.95
 -14  -9   1   -2.82    3.18
  13   9  -1   -2.03    2.72
 -13  -9   1    0.15    2.99
  12   9  -1   20.51    3.38
 -12  -9   1   13.69    3.28
  11   9  -1   22.45    3.29
 -11  -9   1   22.22    3.15
  10   9  -1   11.89    2.87
 -10  -9   1   15.36    2.56
   9   9  -1   44.71    3.74
  -9  -9   1   38.18    3.25
   8   9  -1   -1.09    2.06
  -8  -9   1   -1.97    1.61
   7   9  -1   24.42    2.89
  -7  -9   1   24.12    2.37
  -7  -9   1   23.83    3.98
   6   9  -1   24.27    2.89
  -6  -9   1   23.67    3.80
  -6  -9   1   26.45    2.16
   5   9  -1   40.59    3.41
  -5  -9   1   46.42    4.44
   4   9  -1   78.19    4.51
  -4  -9   1   80.14    5.12
   3   9  -1    2.33    2.05
   3   9  -1    4.48    1.47
  -3  -9   1    3.62    2.75
   2   9  -1   11.10    2.42
   2   9  -1    7.40    1.72
  -2  -9   1   13.08    3.10
   1   9  -1  127.66    5.18
   1   9  -1  125.41    5.64
  -1  -9   1  126.46    6.66
   0   9  -1  170.74    6.49
   0   9  -1  147.01    6.38
   0  -9   1  155.49    7.55
  -1   9  -1   46.50    3.72
  -1   9  -1   47.67    3.54
   1  -9   1   74.11    5.75
  -2   9  -1   84.27    4.38
  -2   9  -1   85.07    4.73
   2  -9   1   89.31    5.69
  -3   9  -1    2.65    1.87
  -3   9  -1   -1.95    2.55
   3  -9   1    0.24    3.16
  -4   9  -1   41.25    3.08
  -4   9  -1   45.10    3.98
   4  -9   1   38.02    4.48
  -5   9  -1   15.43    2.22
  -5   9  -1   14.05    3.30
   5  -9   1   12.89    3.64
  -6   9  -1   41.43    4.86
   6  -9   1   42.76    3.32
   6  -9   1   56.19    5.20
  -7   9  -1    8.49    3.50
   7  -9   1    9.83    3.88
   7  -9   1   15.54    2.48
  -8   9  -1   -0.78    3.28
   8  -9   1   -1.61    3.36
   8  -9   1   -2.08    1.92
  -9   9  -1    1.90    3.84
   9  -9   1    4.26    4.12
 -10   9  -1   49.12    6.46
  10  -9   1   53.36    6.32
 -11   9  -1   13.75    4.97
 -12   9  -1   28.83    5.54
 -13   9  -1   -0.03    4.69
 -14   9  -1    6.16    5.04
 -15   9  -1    4.38    5.46
 -16   9  -1   17.15    6.69
 -17  -8   1   -1.12    4.54
 -16  -8   1   31.22    5.27
 -15  -8   1    8.50    3.98
 -14  -8   1    3.04    3.64
  13   8  -1   -4.70    2.55
 -13  -8   1   -2.94    2.96
  12   8  -1    9.28    3.01
 -12  -8   1   14.83    3.25
  11   8  -1    4.45    2.57
 -11  -8   1   10.13    2.80
  10   8  -1   51.07    4.08
 -10  -8   1   60.07    4.05
   9   8  -1    0.46    2.08
  -9  -8   1    1.00    1.87
   8   8  -1    4.02    2.19
  -8  -8   1    3.71    1.85
   7   8  -1   16.34    2.57
  -7  -8   1   21.25    2.26
   6   8  -1  111.94    5.42
  -6  -8   1  121.72    6.63
  -6  -8   1  118.43    4.76
   5   8  -1   52.49    3.80
  -5  -8   1   58.11    4.60
  -5  -8   1   57.07    2.85
   4   8  -1   85.77    4.49
  -4  -8   1   78.34    5.28
   3   8  -1   19.83    2.48
   3   8  -1   16.01    1.68
  -3  -8   1   19.78    3.19
   2   8  -1   60.57    3.01
   2   8  -1   56.84    3.64
  -2  -8   1   57.43    4.27
   1   8  -1   16.79    2.37
   1   8  -1   20.31    2.05
  -1  -8   1   21.99    3.23
   0   8  -1  167.59    6.40
   0   8  -1  164.25    6.44
   0  -8   1  166.26    7.77
  -1   8  -1   88.33    4.39
  -1   8  -1   87.50    4.50
   1  -8   1   91.50    5.64
  -2   8  -1   35.54    4.21
  -2   8  -1   43.69    3.22
   2  -8   1   50.70    4.50
  -3   8  -1    3.36    2.43
  -3   8  -1    5.40    1.83
   3  -8   1    1.65    2.80
  -4   8  -1    8.32    1.91
  -4   8  -1    9.27    3.13
   4  -8   1    9.31    3.30
  -5   8  -1  106.35    5.94
   5  -8   1  109.21    6.19
  -6   8  -1   62.96    5.05
   6  -8   1   64.12    5.31
   6  -8   1   63.61    3.67
  -7   8  -1   17.50    3.72
   7  -8   1   20.16    2.43
   7  -8   1   18.37    3.80
  -8   8  -1   12.32    3.82
   8  -8   1    8.20    3.60
   8  -8   1    6.50    2.06
  -9   8  -1    5.45    3.75
   9  -8   1   13.12    4.16
 -10   8  -1   29.75    4.96
  10  -8   1   26.93    4.92
 -11   8  -1   35.05    5.43
 -12   8  -1    3.30    4.21
 -13   8  -1    5.73    4.72
 -14   8  -1   -0.13    4.46
 -15   8  -1   13.36    5.83
 -16   8  -1   -0.36    5.35
 -17   8  -1    5.79    5.98
 -17  -7   1   -0.72    4.53
 -16  -7   1   -2.73    4.05
 -15  -7   1   38.60    5.14
 -14  -7   1    1.55    3.53
  13   7  -1   -3.39    2.46
 -13  -7   1   -1.42    3.03
  12   7  -1    1.35    2.50
 -12  -7   1   -0.68    2.76
  11   7  -1   82.20    4.93
 -11  -7   1   88.07    5.29
  10   7  -1   -1.32    2.13
 -10  -7   1    0.32    2.07
   9   7  -1   42.13    3.43
  -9  -7   1   42.39    3.40
   8   7  -1    1.08    2.00
  -8  -7   1    0.92    1.73
   7   7  -1   37.90    3.13
  -7  -7   1   34.67    2.78
   6   7  -1    5.51    2.07
  -6  -7   1    4.64    1.60
   5   7  -1  127.46    5.66
  -5  -7   1  137.62    5.04
  -5  -7   1  131.96    6.74
   4   7  -1   18.24    2.43
  -4  -7   1   29.37    3.42
   3   7  -1   23.30    2.54
  -3  -7   1   23.54    3.06
   2   7  -1    0.59    1.23
   2   7  -1    2.80    1.83
  -2  -7   1    4.31    2.56
   1   7  -1  134.26    5.57
   1   7  -1  140.03    5.20
  -1  -7   1  144.44    6.48
   0   7  -1   21.34    2.41
   0   7  -1   18.62    2.13
   0  -7   1   15.86    3.08
  -1   7  -1  399.83   12.35
  -1   7  -1  378.03   12.90
   1  -7   1  368.42   14.22
  -2   7  -1   -0.25    1.66
  -2   7  -1    1.14    2.04
   2  -7   1    6.91    2.96
  -3   7  -1   -1.01    1.49
  -3   7  -1    2.50    2.35
   3  -7   1   -0.45    2.49
  -4   7  -1   12.25    1.90
  -4   7  -1   15.62    2.90
   4  -7   1   17.64    3.12
  -5   7  -1  177.16    7.92
   5  -7   1  175.52    6.53
   5  -7   1  171.70    8.14
  -6   7  -1   51.27    4.37
   6  -7   1   48.97    3.11
   6  -7   1   45.80    4.68
  -7   7  -1   64.36    5.23
   7  -7   1   67.33    5.44
   7  -7   1   72.98    3.69
  -8   7  -1    7.09    3.28
   8  -7   1   15.11    2.15
   8  -7   1   14.58    3.80
  -9   7  -1    8.91    3.76
   9  -7   1   11.19    3.76
 -10   7  -1   19.32    4.79
 -11   7  -1   25.65    5.22
 -12   7  -1   13.05    4.72
 -13   7  -1   10.72    4.72
 -14   7  -1    2.99    4.86
 -15   7  -1    5.09    5.13
 -16   7  -1   14.39    6.04
 -17   7  -1   21.06    6.97
 -19  -6   1   -9.57    4.98
 -18  -6   1  -12.96    4.40
 -17  -6   1   -8.47    4.22
 -16  -6   1   18.14    4.97
 -15  -6   1   -3.72    3.56
 -14  -6   1   14.87    4.18
  13   6  -1    0.53    2.57
 -13  -6   1   -3.55    3.11
  12   6  -1    3.59    2.46
 -12  -6   1    2.20    2.90
  11   6  -1    2.68    2.28
 -11  -6   1    3.99    2.58
  10   6  -1   95.44    5.02
 -10  -6   1  104.96    5.48
   9   6  -1    9.31    2.33
  -9  -6   1   16.08    2.49
   8   6  -1   49.91    3.59
  -8  -6   1   52.01    3.42
   7   6  -1   16.84    2.45
  -7  -6   1   21.05    2.29
   6   6  -1  162.51    6.30
  -6  -6   1  156.77    6.10
   5   6  -1   -1.31    1.80
  -5  -6   1    2.00    1.40
   4   6  -1  107.65    4.76
  -4  -6   1  106.85    4.04
  -4  -6   1  105.78    5.59
   3   6  -1   -0.10    1.70
  -3  -6   1    3.01    2.32
   2   6  -1    2.81    1.20
   2   6  -1    5.21    1.86
  -2  -6   1    2.70    2.18
   1   6  -1    0.27    1.64
   1   6  -1    1.69    1.25
  -1  -6   1    3.20    2.25
   0   6  -1  277.82    9.24
   0   6  -1  273.55    9.09
   0  -6   1  265.95   10.47
  -1   6  -1    1.36    1.75
  -1   6  -1    2.00    1.62
   1  -6   1   -0.29    2.60
  -2   6  -1  149.21    6.36
  -2   6  -1  164.07    5.82
   2  -6   1  155.80    7.12
  -3   6  -1   29.82    3.01
  -3   6  -1   26.71    2.25
   3  -6   1   26.48    3.24
  -4   6  -1   49.30    2.88
  -4   6  -1   52.27    4.17
   4  -6   1   43.21    3.95
  -5   6  -1    9.26    2.62
   5  -6   1    8.29    3.04
   5  -6   1    9.34    1.81
  -6   6  -1  140.81    6.88
   6  -6   1  137.23    5.37
   6  -6   1  149.43    7.23
  -7   6  -1    3.05    2.58
   7  -6   1    8.13    1.73
   7  -6   1    5.61    2.98
  -8   6  -1   21.02    3.93
   8  -6   1   17.92    2.07
   8  -6   1   17.80    3.66
  -9   6  -1    4.50    3.19
   9  -6   1   10.63    3.94
   9  -6   1   11.92    1.89
 -10   6  -1   27.20    4.47
 -11   6  -1    1.92    3.52
 -12   6  -1   19.08    4.60
 -13   6  -1    4.72    4.22
 -14   6  -1    3.80    4.64
 -15   6  -1   -1.46    4.97
 -16   6  -1    7.19    5.77
 -17   6  -1   -0.35    5.54
 -20  -5   1  -11.51    5.34
 -19  -5   1   -8.26    5.16
 -18  -5   1  -11.69    4.59
 -17  -5   1   -8.11    4.42
 -16  -5   1   16.61    5.06
 -15  -5   1   26.96    5.04
 -14  -5   1   -2.19    3.38
  13   5  -1    3.88    2.51
 -13  -5   1    5.27    3.45
  12   5  -1    3.27    2.39
 -12  -5   1    3.62    3.07
  11   5  -1   34.51    3.18
 -11  -5   1   33.38    3.90
  10   5  -1   46.96    3.46
 -10  -5   1   43.74    3.93
   9   5  -1   35.74    3.01
  -9  -5   1   37.14    3.32
   8   5  -1   -2.08    1.76
  -8  -5   1    7.53    2.10
   7   5  -1   -0.35    1.81
  -7  -5   1    0.51    1.58
   6   5  -1   77.83    3.95
  -6  -5   1   72.45    3.71
   5   5  -1  207.95    7.47
  -5  -5   1  209.96    7.34
   4   5  -1   25.88    2.37
  -4  -5   1   24.13    1.95
   3   5  -1  174.12    6.30
  -3  -5   1  169.72    7.21
   2   5  -1    2.82    1.07
   2   5  -1   -0.93    1.53
  -2  -5   1    5.80    0.88
  -2  -5   1    1.73    2.20
   1   5  -1   11.82    1.31
   1   5  -1    8.14    1.71
  -1  -5   1   12.39    2.39
   0   5  -1    0.96    1.59
   0   5  -1    1.76    1.39
   0  -5   1    2.02    2.23
  -1   5  -1  416.63   13.86
  -1   5  -1  438.11   13.17
   1  -5   1  416.25   15.23
  -2   5  -1   19.41    1.89
  -2   5  -1   19.94    2.45
   2  -5   1   21.94    2.82
  -3   5  -1    9.62    2.25
  -3   5  -1   10.74    1.59
   3  -5   1    5.39    2.46
  -4   5  -1   19.98    2.76
  -4   5  -1   18.70    1.80
   4  -5   1   19.94    2.97
  -5   5  -1   93.40    5.43
   5  -5   1   79.62    5.21
   5  -5   1   76.55    3.56
  -6   5  -1    3.38    2.37
   6  -5   1    3.21    2.60
   6  -5   1    3.58    1.56
  -7   5  -1  102.30    5.88
   7  -5   1  103.43    4.22
   7  -5   1  105.47    6.19
  -8   5  -1   -1.49    2.40
   8  -5   1    8.26    3.50
   8  -5   1    2.21    1.46
  -9   5  -1    3.22    2.84
   9  -5   1    2.02    1.56
 -10   5  -1    9.77    3.57
 -11   5  -1   25.34    4.87
 -12   5  -1    1.25    4.01
 -13   5  -1    2.62    4.37
 -14   5  -1   -5.80    4.05
 -15   5  -1    7.39    5.26
 -16   5  -1   -1.29    4.94
 -17   5  -1   20.54    6.61
 -18   5  -1   -2.26    5.70
 -21  -4   1   -1.93    6.16
 -20  -4   1   -4.90    5.67
 -19  -4   1  -12.02    5.26
 -18  -4   1   -7.48    4.71
 -17  -4   1   -1.27    4.73
 -16  -4   1    2.36    4.54
 -15  -4   1   55.11    6.22
 -14  -4   1   23.30    4.54
 -13  -4   1   -8.77    2.97
  12   4  -1   15.92    2.74
 -12  -4   1   10.69    3.54
  11   4  -1   29.55    2.92
 -11  -4   1   23.70    3.64
  10   4  -1    8.01    2.17
 -10  -4   1    5.20    2.53
   9   4  -1   49.98    3.48
  -9  -4   1   50.84    3.91
   8   4  -1   31.56    2.66
  -8  -4   1   31.77    3.02
   7   4  -1   60.21    3.54
  -7  -4   1   62.09    3.70
   6   4  -1   55.59    3.43
  -6  -4   1   64.87    3.44
   5   4  -1   37.49    2.80
  -5  -4   1   37.22    2.46
   4   4  -1  247.01    8.40
  -4  -4   1  257.69    8.46
   3   4  -1   75.77    3.68
  -3  -4   1   82.15    3.13
   2   4  -1   28.11    2.17
  -2  -4   1   34.54    2.79
   1   4  -1    7.05    0.98
   1   4  -1    5.18    1.49
  -1  -4   1    3.60    0.80
  -1  -4   1    3.27    1.87
   0   4  -1  297.49    9.37
   0   4  -1  295.17    9.65
   0  -4   1  297.35   10.84
  -1   4  -1  297.94    9.76
  -1   4  -1  291.84    9.17
   1  -4   1  276.84   10.62
  -2   4  -1   55.51    3.47
  -2   4  -1   55.14    2.84
   2  -4   1   60.70    4.09
  -3   4  -1   39.03    3.09
  -3   4  -1   40.17    2.41
   3  -4   1   40.89    3.59
  -4   4  -1   12.33    2.41
   4  -4   1   14.13    2.92
   4  -4   1   14.22    1.70
  -5   4  -1   18.18    2.82
   5  -4   1   18.74    1.77
   5  -4   1   17.57    3.16
  -6   4  -1   56.50    4.22
   6  -4   1   53.10    4.24
   6  -4   1   51.71    2.74
  -7   4  -1   46.52    4.03
   7  -4   1   48.36    4.28
   7  -4   1   41.39    2.62
  -8   4  -1    9.56    2.77
   8  -4   1   12.57    1.69
  -9   4  -1    1.90    2.90
   9  -4   1    1.28    1.52
 -10   4  -1   25.47    4.04
 -11   4  -1    5.62    3.44
 -12   4  -1    3.54    3.78
 -13   4  -1   -0.01    4.07
 -14   4  -1    2.99    4.30
 -15   4  -1    8.64    5.27
 -16   4  -1   18.57    5.94
 -17   4  -1    3.12    5.63
 -18   4  -1    6.55    6.50
 -20  -3   1   -5.30    5.94
 -19  -3   1  -15.87    4.77
 -18  -3   1   -6.52    5.07
 -17  -3   1    0.33    4.86
 -16  -3   1   55.45    6.78
 -15  -3   1    0.44    3.95
 -14  -3   1   13.82    4.31
 -13  -3   1   -2.86    3.16
  12   3  -1    5.91    2.33
 -12  -3   1    4.46    3.16
  11   3  -1   13.25    2.38
 -11  -3   1    5.33    2.89
  10   3  -1   75.07    4.06
 -10  -3   1   71.67    4.99
   9   3  -1   18.97    2.43
  -9  -3   1   20.79    2.96
   8   3  -1   13.40    2.12
  -8  -3   1   16.84    2.59
   7   3  -1    0.16    1.67
  -7  -3   1    1.67    1.85
   6   3  -1   74.36    3.79
  -6  -3   1   76.69    3.96
   5   3  -1   34.20    2.76
  -5  -3   1   38.24    2.60
   4   3  -1  137.97    5.18
  -4  -3   1  143.94    5.22
   3   3  -1   50.66    2.76
  -3  -3   1   46.16    2.30
   2   3  -1   28.50    2.09
  -2  -3   1   28.69    1.43
  -2  -3   1   30.44    2.51
   1   3  -1    3.11    0.63
   1   3  -1    2.45    1.12
  -1  -3   1    3.18    1.45
   0   3  -1  231.45    7.34
   0   3  -1  235.12    7.58
   0  -3   1  232.45    8.53
  -1   3  -1  127.83    4.38
  -1   3  -1  123.43    4.71
   1  -3   1  122.83    5.21
  -2   3  -1  254.05    8.67
  -2   3  -1  245.26    7.71
   2  -3   1  239.91    9.25
  -3   3  -1   16.27    1.42
  -3   3  -1   15.39    2.31
   3  -3   1   13.03    2.38
  -4   3  -1  104.89    5.03
   4  -3   1  104.44    3.86
   4  -3   1  101.16    5.24
  -5   3  -1  109.72    5.59
   5  -3   1  120.38    5.93
   5  -3   1  117.88    4.25
  -6   3  -1   67.50    4.57
   6  -3   1   65.32    4.53
   6  -3   1   64.56    2.96
  -7   3  -1    3.74    2.38
   7  -3   1    5.33    1.32
   7  -3   1    2.93    2.67
  -8   3  -1   19.11    3.25
   8  -3   1   23.69    1.90
  -9   3  -1   20.38    3.53
   9  -3   1   26.77    2.13
 -10   3  -1   14.15    3.45
 -11   3  -1   26.33    4.32
 -12   3  -1    5.39    3.71
 -13   3  -1    7.84    4.08
 -14   3  -1    5.52    4.42
 -15   3  -1    2.95    4.66
 -16   3  -1    1.26    5.02
 -17   3  -1   20.13    6.42
 -18   3  -1    0.77    5.93
 -19   3  -1   -3.10    6.08
 -20  -2   1    3.22    6.29
 -19  -2   1   -5.10    5.30
 -18  -2   1    2.13    5.45
 -17  -2   1    4.29    4.96
 -16  -2   1   -4.94    4.25
 -15  -2   1   71.39    6.96
 -14  -2   1   -1.42    3.65
 -13  -2   1   -4.94    3.18
  12   2  -1    3.72    2.17
 -12  -2   1    0.62    3.00
  11   2  -1   39.63    3.18
 -11  -2   1   46.18    4.52
 -10  -2   1    0.64    2.45
   9   2  -1  124.81    5.18
  -9  -2   1  120.03    6.22
   8   2  -1   21.38    2.25
  -8  -2   1   23.30    2.89
   7   2  -1   25.16    2.27
  -7  -2   1   23.85    2.85
   6   2  -1   14.74    1.91
  -6  -2   1   15.52    2.26
   5   2  -1  113.89    4.55
  -5  -2   1  119.74    4.90
   4   2  -1   62.48    3.12
  -4  -2   1   68.74    3.21
   3   2  -1  131.19    4.79
  -3  -2   1  136.55    4.80
   2   2  -1   32.61    2.01
   2   2  -1   31.29    1.58
  -2  -2   1   27.27    1.44
   1   2  -1    3.12    0.89
  -1  -2   1    3.25    1.08
   0   2  -1  148.29    4.94
   0   2  -1  154.15    4.78
   0  -2   1  149.01    5.62
   0  -2   1  147.69    4.90
  -1   2  -1 1000.00   29.04
  -1   2  -1  994.34   30.79
   1  -2   1  989.21   33.13
  -2   2  -1   27.45    2.09
  -2   2  -1   23.59    1.57
   2  -2   1   24.11    1.66
   2  -2   1   30.03    2.40
  -3   2  -1   25.23    2.45
   3  -2   1   31.44    2.88
   3  -2   1   27.40    1.75
  -4   2  -1  128.11    5.73
   4  -2   1  139.81    4.52
   4  -2   1  132.92    6.07
  -5   2  -1  101.61    5.00
   5  -2   1   97.88    5.23
   5  -2   1   97.96    3.67
  -6   2  -1   72.16    4.55
   6  -2   1   76.50    3.07
  -7   2  -1   81.06    4.94
   7  -2   1   81.17    3.33
  -8   2  -1    1.94    2.40
   8  -2   1    3.40    1.30
  -9   2  -1   22.17    3.58
   9  -2   1   30.12    2.17
 -10   2  -1   51.42    4.94
 -11   2  -1   50.62    5.09
 -12   2  -1   12.36    4.19
 -13   2  -1   23.69    4.88
 -14   2  -1   -4.34    3.76
 -15   2  -1    1.71    4.61
 -16   2  -1   12.60    5.57
 -17   2  -1   19.65    6.06
 -18   2  -1    3.42    5.93
 -19   2  -1   -3.55    6.04
 -20  -1   1   -2.24    5.81
 -19  -1   1    0.29    5.66
 -18  -1   1   -5.74    5.10
 -17  -1   1   -1.94    4.80
 -16  -1   1   46.73    6.58
 -15  -1   1   -6.05    3.80
 -14  -1   1    0.10    3.87
 -13  -1   1   -4.83    3.21
 -12  -1   1   24.64    4.20
  11   1  -1   -0.84    1.85
 -11  -1   1    0.70    2.78
  10   1  -1   77.81    4.01
 -10  -1   1   79.77    5.38
   9   1  -1    6.74    1.81
  -9  -1   1    3.86    2.50
   8   1  -1   33.67    2.66
  -8  -1   1   29.17    3.34
   7   1  -1   -6.46    1.52
  -7  -1   1   -2.44    1.97
   6   1  -1  121.22    4.62
  -6  -1   1  113.24    5.41
   5   1  -1    2.57    1.47
  -5  -1   1    2.08    1.80
   4   1  -1  118.06    4.36
  -4  -1   1  116.17    4.83
   3   1  -1    0.28    1.15
  -3  -1   1    1.85    1.19
   2   1  -1   48.86    2.17
  -2  -1   1   50.61    2.11
   1   1  -1   -0.12    0.30
   1   1  -1    0.00    0.48
  -1  -1   1    0.17    0.20
  -1  -1   1   -0.05    0.60
  -1  -1   1   -0.21    0.40
   0   1  -1    0.02    0.42
   0   1  -1   -0.35    0.28
   0   1  -1    0.32    0.26
   0  -1   1   -0.33    0.26
   0  -1   1   -0.25    0.20
   0  -1   1    0.35    0.47
  -1   1  -1    9.35    0.97
  -1   1  -1    8.85    0.62
   1  -1   1    9.57    1.18
  -2   1  -1    5.65    1.35
   2  -1   1    5.25    1.52
   2  -1   1    4.07    0.65
  -3   1  -1    4.09    1.64
   3  -1   1    1.24    0.84
   3  -1   1    0.51    1.88
  -4   1  -1  171.93    6.74
  -4   1  -1  179.64    5.50
   4  -1   1  174.04    7.26
   4  -1   1  172.91    5.51
  -5   1  -1   21.39    2.60
   5  -1   1   20.44    1.50
  -6   1  -1   94.25    5.00
   6  -1   1   97.93    3.59
  -7   1  -1   22.54    3.18
  -8   1  -1   33.59    3.57
   8  -1   1   31.80    2.14
  -9   1  -1    3.12    2.49
   9  -1   1    1.49    1.29
 -10   1  -1   76.90    5.53
 -11   1  -1   10.89    3.53
 -12   1  -1    4.10    3.51
 -13   1  -1   10.02    3.99
 -14   1  -1   12.09    4.59
 -15   1  -1   -6.99    3.92
 -16   1  -1   20.11    5.74
 -17   1  -1   -2.65    5.13
 -18   1  -1   11.98    6.29
 -19   1  -1   -6.39    5.88
 -20   0   1    3.14    5.86
 -19   0   1   -3.09    5.92
 -18   0   1    4.44    5.63
 -17   0   1    4.70    5.19
 -16   0   1    8.58    5.12
 -15   0   1   29.21    5.50
 -14   0   1   -0.47    3.78
 -13   0   1   -1.18    3.43
 -12   0   1    9.04    3.66
  11   0  -1   24.28    2.62
 -11   0   1   28.75    4.03
  10   0  -1   12.49    2.10
 -10   0   1    6.09    2.91
   9   0  -1  176.88    6.43
  -9   0   1  171.80    7.88
   8   0  -1   -2.14    1.49
  -8   0   1    2.42    2.28
  -7   0   1   28.90    3.32
   6   0  -1   32.07    2.27
  -6   0   1   28.38    3.02
   5   0  -1  146.52    5.32
  -5   0   1  154.96    6.27
   4   0  -1    2.01    1.35
  -4   0   1    4.85    1.78
   3   0  -1    9.33    1.36
  -3   0   1    9.67    1.64
   2   0  -1    3.35    0.92
  -2   0   1    3.08    1.01
   1   0  -1   -0.04    0.28
   1   0  -1   -0.40    0.40
  -1   0   1   -0.20    0.31
  -1   0   1    0.99    0.34
   0   0  -1   -0.02    0.04
   0   0  -1   -0.09    0.03
   0   0  -1   -0.01    0.06
   0   0   1   -0.13    0.06
   0   0   1    0.02    0.05
   0   0   1   -0.12    0.04
  -1   0  -1   -0.82    0.40
  -1   0  -1   -0.50    0.44
   1   0   1   -0.18    0.39
   1   0   1   -0.12    0.54
  -2   0  -1    1.96    1.08
   2   0   1    0.89    1.24
  -3   0  -1   31.86    2.34
  -4   0  -1  110.56    3.80
  -4   0  -1  122.52    5.05
   4   0   1  118.42    3.84
  -5   0  -1   51.48    3.53
   5   0   1   57.54    2.40
  -6   0  -1    3.18    2.04
   6   0   1   -0.36    1.11
  -7   0  -1  141.15    6.35
   7   0   1  134.21    4.86
  -8   0  -1    5.27    2.35
   8   0   1    1.47    1.26
  -9   0  -1    1.80    2.44
   9   0   1    1.52    1.30
 -10   0  -1    1.12    2.58
  10   0   1    0.33    1.40
 -11   0  -1   55.31    5.14
 -12   0  -1   11.74    3.75
 -13   0  -1   49.78    5.65
 -14   0  -1    2.86    3.99
 -15   0  -1    2.23    4.44
 -16   0  -1   -1.25    4.81
 -17   0  -1   49.93    7.26
 -18   0  -1   -0.69    5.58
 -19   0  -1    0.92    6.12
 -20   0  -1   12.36    6.65
 -19   1   1   -0.03    5.74
 -18   1   1   -3.23    5.27
 -17   1   1    7.90    5.55
 -16   1   1   43.40    6.70
 -15   1   1    9.64    4.96
 -14   1   1   -2.14    3.97
 -13   1   1    5.16    3.83
 -12   1   1   -3.70    3.15
  11  -1  -1   27.31    2.64
 -11   1   1   19.52    3.89
  10  -1  -1   42.83    3.09
 -10   1   1   62.04    4.99
   9  -1  -1   39.99    2.91
  -9   1   1   49.85    4.29
   8  -1  -1   51.27    3.09
  -8   1   1   47.94    4.10
   7  -1  -1   -3.97    1.71
   6  -1  -1   60.83    3.14
  -6   1   1   62.33    4.08
   5  -1  -1   47.14    2.73
  -5   1   1   45.46    3.39
   4  -1  -1  137.14    4.89
  -4   1   1  142.74    5.74
   3  -1  -1    4.53    1.28
  -3   1   1    2.11    1.59
   2  -1  -1    5.43    1.04
  -2   1   1    5.56    1.31
   0  -1  -1   -0.18    0.20
   0  -1  -1    0.01    0.18
   0   1   1    0.25    0.22
   0   1   1   -0.03    0.20
  -1  -1  -1    0.18    0.27
   1   1   1   -0.27    0.36
  -2  -1  -1  323.07   10.23
   2   1   1  312.38    9.50
  -3  -1  -1    1.10    1.26
  -3  -1  -1    0.01    0.72
   3   1   1    0.89    0.85
  -4  -1  -1  135.71    5.49
   4   1   1  137.93    4.53
  -5  -1  -1   85.70    4.46
   5   1   1   95.15    3.45
  -6  -1  -1   80.05    4.40
   6   1   1   82.79    3.30
  -7  -1  -1    0.25    2.02
   7   1   1    0.66    1.30
  -8  -1  -1   49.11    3.86
   8   1   1   53.19    2.76
  -9  -1  -1   -0.30    2.17
   9   1   1   -0.52    1.36
 -10  -1  -1   61.33    4.87
  10   1   1   61.59    3.18
 -11  -1  -1    1.93    2.78
 -12  -1  -1   31.33    4.50
 -13  -1  -1   -0.84    3.41
 -14  -1  -1    7.08    3.97
 -15  -1  -1   10.81    4.50
 -16  -1  -1   12.42    5.11
 -17  -1  -1   -7.64    4.68
 -18  -1  -1    3.69    5.53
 -19  -1  -1   -5.17    5.71
 -20  -1  -1   -5.88    5.99
 -19   2   1    3.77    5.94
 -18   2   1   -0.16    5.29
 -17   2   1   -1.43    5.41
 -16   2   1   18.24    5.76
 -15   2   1   10.83    4.86
 -14   2   1    3.68    4.37
 -13   2   1   13.02    4.49
 -12   2   1   25.09    4.94
 -11   2   1    7.25    3.54
  10  -2  -1   61.85    3.53
 -10   2   1   63.50    5.24
   9  -2  -1   75.17    3.78
  -9   2   1   71.78    5.17
   8  -2  -1   25.71    2.29
  -8   2   1   19.93    3.23
   7  -2  -1    1.98    1.59
  -7   2   1    0.68    2.28
   6  -2  -1    5.71    1.58
  -6   2   1    8.21    2.45
   5  -2  -1  104.57    4.16
  -5   2   1  108.37    5.19
   4  -2  -1  335.42   10.43
  -4   2   1  335.71   11.62
   3  -2  -1   83.45    4.24
   3  -2  -1   93.08    3.56
  -3   2   1   91.55    4.25
   2  -2  -1  103.22    3.73
   2  -2  -1  102.07    4.25
  -2   2   1  104.49    4.25
   1  -2  -1   -0.27    0.92
   1  -2  -1    0.16    0.87
  -1   2   1    0.07    0.82
  -1   2   1    1.26    1.01
   0  -2  -1   51.06    1.97
   0  -2  -1   45.75    1.97
   0   2   1   50.54    1.95
   0   2   1   51.50    2.06
  -1  -2  -1  363.42   11.27
   1   2   1  351.79   10.68
   1   2   1  355.72   11.30
   2   2   1  155.21    4.99
  -3  -2  -1   36.31    2.27
   3   2   1   35.94    2.02
  -4  -2  -1   -0.06    1.43
   4   2   1    1.63    1.21
  -5  -2  -1   44.14    3.10
   5   2   1   43.01    2.43
  -6  -2  -1   76.04    4.23
   6   2   1   83.81    3.40
  -7  -2  -1  128.06    5.93
   7   2   1  132.14    4.81
  -8  -2  -1    6.28    2.36
   8   2   1   10.98    1.62
  -9  -2  -1   -0.47    2.12
   9   2   1   -0.43    1.37
 -10  -2  -1    8.54    2.78
  10   2   1    5.05    1.66
 -11  -2  -1   59.36    4.96
  11   2   1   65.84    3.47
 -12  -2  -1   14.61    3.64
 -13  -2  -1    4.49    3.71
 -14  -2  -1    4.87    3.96
 -15  -2  -1   -0.06    4.09
 -16  -2  -1    6.23    4.83
 -17  -2  -1    7.01    5.09
 -18  -2  -1   -4.56    5.26
 -19  -2  -1  -10.82    5.16
 -20  -2  -1  -11.90    5.91
 -19   3   1   11.19    6.55
 -18   3   1    4.40    5.80
 -17   3   1   11.92    5.85
 -16   3   1    5.76    5.14
 -15   3   1   37.79    6.21
 -14   3   1   -0.56    4.14
 -13   3   1   -1.97    3.90
 -12   3   1   -1.40    3.45
 -11   3   1   35.28    4.64
  10  -3  -1   18.75    2.37
 -10   3   1   22.25    3.92
   9  -3  -1  125.08    5.20
  -9   3   1  129.86    6.99
   8  -3  -1   32.05    2.39
  -8   3   1   21.52    3.34
   7  -3  -1    6.08    1.61
  -7   3   1    5.35    2.39
   6  -3  -1   30.30    2.26
  -6   3   1   34.13    3.50
   5  -3  -1   87.22    4.83
   5  -3  -1   95.67    4.01
  -5   3   1   91.03    4.90
   4  -3  -1   43.97    3.38
   4  -3  -1   47.54    2.70
  -4   3   1   50.72    3.55
   3  -3  -1  148.13    6.01
   3  -3  -1  146.41    5.11
  -3   3   1  134.09    5.87
   2  -3  -1   16.76    1.73
   2  -3  -1   14.61    2.00
  -2   3   1   17.46    2.13
   1  -3  -1  121.58    4.67
  -1   3   1  115.59    4.17
  -1   3   1  118.51    4.55
   0  -3  -1   23.41    1.66
   0   3   1   21.58    1.68
   0   3   1   23.39    1.53
  -1  -3  -1   20.74    1.59
   1   3   1   23.27    1.58
   1   3   1   20.41    1.66
   2   3   1    8.65    1.35
   3   3   1   66.49    2.98
  -4  -3  -1    2.82    1.43
   4   3   1    0.33    1.37
  -5  -3  -1    4.37    1.63
   5   3   1    2.34    1.42
  -6  -3  -1   44.91    3.16
   6   3   1   36.72    2.56
  -7  -3  -1   80.01    4.54
   7   3   1   84.30    3.72
  -8  -3  -1   70.64    4.42
   8   3   1   72.12    3.48
  -9  -3  -1    7.17    2.45
   9   3   1    8.53    1.74
 -10  -3  -1   26.06    3.43
  10   3   1   29.57    2.49
 -11  -3  -1   17.33    3.32
  11   3   1   19.14    2.25
 -12  -3  -1    9.06    3.41
 -13  -3  -1   27.91    4.61
 -14  -3  -1   -2.40    3.61
 -15  -3  -1   -3.17    3.80
 -16  -3  -1   -1.82    4.14
 -17  -3  -1    9.80    5.28
 -18  -3  -1   -0.21    5.21
 -19  -3  -1   -5.38    5.49
 -20  -3  -1   -7.99    5.71
 -18   4   1    2.33    5.93
 -17   4   1    1.70    5.36
 -16   4   1   17.73    5.82
 -15   4   1   -1.96    4.93
 -14   4   1   32.17    5.66
 -13   4   1    1.34    3.99
 -12   4   1    2.23    3.74
 -11   4   1    3.15    3.45
  10  -4  -1   77.98    4.19
 -10   4   1   85.94    6.16
   9  -4  -1   22.88    2.37
  -9   4   1   24.53    4.09
   8  -4  -1   55.45    3.20
  -8   4   1   53.18    4.55
   7  -4  -1   12.40    1.81
  -7   4   1   11.95    2.94
   6  -4  -1   43.53    3.83
   6  -4  -1   49.49    3.15
  -6   4   1   55.09    4.28
   5  -4  -1   61.01    4.13
   5  -4  -1   60.92    3.18
  -5   4   1   55.73    4.09
   4  -4  -1  132.53    5.92
   4  -4  -1  128.96    4.88
  -4   4   1  121.87    5.80
   3  -4  -1   70.23    3.36
   3  -4  -1   70.64    3.96
  -3   4   1   70.42    4.05
   2  -4  -1   -0.10    1.88
  -2   4   1   -1.00    1.33
  -2   4   1   -0.89    1.84
   1  -4  -1   27.42    2.27
  -1   4   1   20.02    1.88
  -1   4   1   20.94    2.08
   0  -4  -1  195.80    7.34
   0   4   1  203.34    6.90
   0   4   1  202.61    6.68
  -1  -4  -1    8.15    1.47
   1   4   1    8.11    1.54
   1   4   1   10.10    1.42
   2   4   1  273.42    8.83
   2   4   1  261.78    8.56
   3   4   1   39.69    2.59
  -4  -4  -1   46.39    2.72
   4   4   1   44.41    2.80
  -5  -4  -1   12.63    1.87
   5   4   1   11.44    1.82
  -6  -4  -1  145.37    5.90
   6   4   1  137.51    5.33
  -7  -4  -1  169.10    6.97
   7   4   1  171.07    6.15
  -8  -4  -1   69.81    4.22
   8   4   1   60.80    3.39
  -9  -4  -1   -0.99    2.08
   9   4   1    2.14    1.57
 -10  -4  -1   39.46    3.83
  10   4   1   39.17    3.00
 -11  -4  -1   35.65    4.00
  11   4   1   40.64    3.00
 -12  -4  -1   56.62    5.09
 -13  -4  -1   -2.65    3.07
 -14  -4  -1    4.47    3.73
 -15  -4  -1   -3.70    3.75
 -16  -4  -1   10.95    4.90
 -17  -4  -1   -0.03    4.76
 -18  -4  -1   17.48    5.95
 -19  -4  -1  -10.19    5.15
 -20  -4  -1  -13.64    5.45
 -21  -4  -1  -10.27    6.03
 -18   5   1    2.70    5.74
 -17   5   1    9.54    5.80
 -16   5   1    2.81    5.11
 -15   5   1   32.08    6.28
 -14   5   1   10.06    4.76
 -13   5   1   -0.22    4.07
 -12   5   1   10.49    4.55
 -11   5   1   17.46    4.85
  10  -5  -1    4.54    2.09
 -10   5   1    8.28    3.86
   9  -5  -1   95.36    4.48
  -9   5   1  104.04    6.48
   8  -5  -1    3.48    1.68
  -8   5   1   -3.29    2.36
   7  -5  -1    5.93    2.95
   7  -5  -1    3.81    1.68
  -7   5   1    4.07    2.57
   6  -5  -1   22.84    2.16
   6  -5  -1   19.04    2.92
  -6   5   1   15.06    2.91
   5  -5  -1  128.06    5.22
   5  -5  -1  137.50    6.48
  -5   5   1  145.12    6.80
   4  -5  -1   13.31    2.00
   4  -5  -1   27.55    3.05
  -4   5   1   15.39    2.67
   3  -5  -1    4.20    2.10
   3  -5  -1    1.80    1.67
  -3   5   1    1.99    2.04
   2  -5  -1   -0.62    1.87
  -2   5   1   -0.93    1.72
  -2   5   1   -0.65    1.40
   1  -5  -1   26.05    2.57
  -1   5   1   21.11    2.32
  -1   5   1   23.27    2.15
   0  -5  -1    6.32    1.89
   0   5   1    2.37    1.57
   0   5   1    1.60    1.58
  -1  -5  -1  923.93   31.27
   1   5   1  940.38   27.71
   1   5   1  935.73   29.06
  -2  -5  -1    1.73    1.77
   2   5   1    2.56    1.58
   2   5   1    3.40    1.47
   3   5   1  148.35    5.55
   4   5   1    6.90    1.78
  -5  -5  -1   47.13    2.94
   5   5   1   54.24    3.19
  -6  -5  -1    3.63    1.75
   6   5   1    6.07    1.83
  -7  -5  -1  210.01    8.01
   7   5   1  204.61    7.35
  -8  -5  -1   17.48    2.57
   8   5   1   18.45    2.22
  -9  -5  -1   17.77    2.80
   9   5   1   19.73    2.28
 -10  -5  -1   11.16    2.75
  10   5   1   13.77    2.18
 -11  -5  -1   79.83    5.31
  11   5   1   85.38    4.36
 -12  -5  -1    3.95    2.90
  12   5   1    1.66    2.08
 -13  -5  -1   60.87    5.53
 -14  -5  -1   -0.33    3.45
 -15  -5  -1   -0.84    3.74
 -16  -5  -1   -2.29    4.21
 -17  -5  -1   17.14    5.50
 -18  -5  -1   -6.40    4.67
 -19  -5  -1   -6.03    5.30
 -20  -5  -1   -9.95    5.67
 -21  -5  -1   -8.65    6.17
 -18   6   1    8.27    5.90
 -17   6   1   -0.49    5.70
 -16   6   1   13.87    5.93
 -15   6   1    0.94    4.77
 -14   6   1   22.21    5.58
 -13   6   1   -3.55    3.95
 -12   6   1    5.77    4.27
 -11   6   1   -2.93    3.41
 -10   6   1   33.25    4.70
   9  -6  -1    1.07    1.77
  -9   6   1    5.89    3.27
   8  -6  -1   49.55    3.46
  -8   6   1   66.38    5.49
   7  -6  -1   10.50    3.14
   7  -6  -1    8.24    1.93
  -7   6   1    9.28    2.96
   6  -6  -1   94.74    4.39
   6  -6  -1   96.04    5.61
  -6   6   1  101.93    5.76
   5  -6  -1   -0.68    2.39
   5  -6  -1    0.39    1.60
  -5   6   1    0.61    2.35
   4  -6  -1  106.16    5.58
   4  -6  -1  109.56    4.69
  -4   6   1  119.30    5.71
   3  -6  -1   62.79    4.04
  -3   6   1   60.48    3.34
  -3   6   1   62.50    4.13
   2  -6  -1   15.19    2.68
  -2   6   1   17.96    2.49
  -2   6   1   14.90    2.03
   1  -6  -1   41.62    3.36
  -1   6   1   35.53    2.99
  -1   6   1   35.90    2.80
   0  -6  -1  341.49   12.54
   0   6   1  354.59   11.22
   0   6   1  347.50   11.60
  -1  -6  -1    3.43    1.89
   1   6   1   -1.35    1.63
   1   6   1   -1.94    1.45
  -2  -6  -1    7.76    2.03
   2   6   1    6.63    1.94
   2   6   1    8.20    1.70
  -3  -6  -1   -2.97    1.86
   3   6   1    1.05    1.72
   4   6   1   21.59    2.30
  -5  -6  -1   36.54    2.57
   5   6   1   28.78    2.57
  -6  -6  -1  161.43    6.45
   6   6   1  168.32    6.34
  -7  -6  -1    2.27    1.81
   7   6   1    1.18    1.82
  -8  -6  -1   82.81    4.49
   8   6   1   86.91    4.26
  -9  -6  -1   19.57    2.82
   9   6   1   17.58    2.37
 -10  -6  -1   47.72    3.94
  10   6   1   33.50    2.98
 -11  -6  -1    0.23    2.34
  11   6   1    0.81    1.98
 -12  -6  -1   87.02    5.78
  12   6   1   92.68    4.86
 -13  -6  -1    4.85    3.25
 -14  -6  -1   10.96    3.99
 -15  -6  -1   -7.50    3.58
 -16  -6  -1   37.23    5.83
 -17  -6  -1   -6.20    4.31
 -18  -6  -1   44.20    6.92
 -19  -6  -1  -12.19    4.86
 -20  -6  -1  -13.82    5.14
 -17   7   1    2.26    5.70
 -16   7   1    9.08    5.72
 -15   7   1   16.11    5.69
 -14   7   1    4.47    5.04
 -13   7   1   -2.45    4.22
 -12   7   1    5.01    4.20
 -11   7   1   10.90    4.43
 -10   7   1   14.57    5.01
   9  -7  -1   75.72    4.23
  -9   7   1   82.78    6.70
   8  -7  -1    1.34    3.21
   8  -7  -1   -0.04    1.77
  -8   7   1    4.04    3.08
   7  -7  -1    4.27    1.92
   7  -7  -1    4.45    2.99
  -7   7   1    6.37    3.00
   6  -7  -1   36.76    3.94
   6  -7  -1   34.40    2.83
  -6   7   1   36.13    3.94
   5  -7  -1  116.43    4.97
   5  -7  -1  115.58    6.14
  -5   7   1  118.83    6.30
   4  -7  -1   93.39    4.44
   4  -7  -1  100.84    5.34
  -4   7   1   92.66    5.66
   3  -7  -1   15.99    2.89
  -3   7   1   14.75    2.11
  -3   7   1   14.08    2.60
   2  -7  -1   12.84    2.86
  -2   7   1   14.79    2.45
  -2   7   1   15.09    2.09
   1  -7  -1    7.09    2.45
  -1   7   1    8.21    1.87
  -1   7   1    4.90    2.04
   0  -7  -1   54.85    3.70
   0   7   1   54.79    3.27
   0   7   1   47.53    3.39
  -1  -7  -1  176.45    7.17
   1   7   1  171.25    6.44
   1   7   1  173.50    6.56
  -2  -7  -1   31.02    2.85
   2   7   1   38.88    2.86
   2   7   1   38.75    2.74
  -3  -7  -1   11.05    2.36
   3   7   1    7.03    2.11
   3   7   1    9.85    1.82
   4   7   1    2.75    1.92
   5   7   1   66.11    3.83
  -6  -7  -1   78.15    3.87
   6   7   1   67.85    4.08
  -7  -7  -1  142.66    5.94
   7   7   1  138.90    5.85
  -8  -7  -1    4.28    1.96
   8   7   1    3.74    2.02
  -9  -7  -1    3.72    2.07
   9   7   1   -1.42    1.83
 -10  -7  -1    2.49    2.24
  10   7   1    1.06    2.02
 -11  -7  -1   65.58    4.77
  11   7   1   66.16    4.20
 -12  -7  -1   11.60    3.26
  12   7   1    9.55    2.53
 -13  -7  -1   10.90    3.42
 -14  -7  -1    4.98    3.49
 -15  -7  -1    0.66    3.66
 -16  -7  -1    6.42    4.47
 -17  -7  -1   40.01    6.13
 -18  -7  -1   -3.04    4.83
 -19  -7  -1   -1.04    5.35
 -17   8   1   -4.15    5.26
 -16   8   1   34.28    6.86
 -15   8   1   14.57    5.76
 -14   8   1    7.58    4.98
 -13   8   1   -1.66    4.14
 -12   8   1   -4.12    3.70
 -11   8   1   24.80    4.91
 -10   8   1    5.43    3.72
   9  -8  -1   63.02    4.14
  -9   8   1   72.86    6.11
   8  -8  -1   26.36    4.23
   8  -8  -1   24.52    2.79
  -8   8   1   21.08    4.05
   7  -8  -1   24.09    3.85
   7  -8  -1   22.08    2.61
  -7   8   1   16.27    3.80
   6  -8  -1   56.93    3.57
   6  -8  -1   58.16    4.76
  -6   8   1   63.28    4.88
   5  -8  -1  126.07    6.55
   5  -8  -1  119.87    5.34
  -5   8   1  124.80    6.47
   4  -8  -1   12.87    3.00
   4  -8  -1   16.11    2.41
  -4   8   1    4.67    2.71
   3  -8  -1   64.49    4.56
  -3   8   1   61.62    4.53
  -3   8   1   72.52    3.77
   2  -8  -1   39.98    3.90
  -2   8   1   39.54    2.93
  -2   8   1   32.76    3.21
   1  -8  -1   56.73    4.29
  -1   8   1   64.58    3.92
  -1   8   1   61.85    3.67
   0  -8  -1   45.61    3.80
   0   8   1   46.13    3.23
   0   8   1   46.11    3.42
  -1  -8  -1  166.73    7.21
   1   8   1  164.43    6.39
   1   8   1  167.72    6.48
  -2  -8  -1    6.42    2.24
   2   8   1    4.57    2.02
   2   8   1   10.34    1.89
  -3  -8  -1    4.54    2.22
   3   8   1    5.28    2.10
   3   8   1    1.59    1.75
  -4  -8  -1   15.85    3.15
   4   8   1   16.46    2.47
   5   8   1   81.99    4.41
  -6  -8  -1   45.23    3.05
   6   8   1   47.36    3.55
  -7  -8  -1   79.67    4.11
   7   8   1   75.60    4.28
  -8  -8  -1   80.61    4.27
   8   8   1   73.40    4.36
  -9  -8  -1   -2.10    1.82
   9   8   1   -1.80    1.97
 -10  -8  -1   14.17    2.74
  10   8   1    9.28    2.49
 -11  -8  -1   61.47    4.53
  11   8   1   55.32    4.17
 -12  -8  -1   29.46    3.81
  12   8   1   20.56    3.15
 -13  -8  -1   18.38    3.71
  13   8   1   18.84    3.17
 -14  -8  -1   12.11    3.78
 -15  -8  -1   12.02    4.24
 -16  -8  -1   -0.71    4.00
 -17  -8  -1   23.49    5.71
 -18  -8  -1   14.20    5.54
 -16   9   1   19.60    6.61
 -15   9   1    7.70    5.06
 -14   9   1   11.53    4.92
 -13   9   1   -3.38    4.41
 -12   9   1    7.33    4.44
 -11   9   1    1.48    4.12
 -10   9   1   39.15    5.81
   9  -9  -1    5.34    2.41
   9  -9  -1    0.40    3.86
  -9   9   1   -5.78    3.86
   8  -9  -1   47.17    5.08
   8  -9  -1   46.85    3.57
  -8   9   1   46.25    5.14
   7  -9  -1   -2.64    3.10
   7  -9  -1    4.02    2.14
  -7   9   1    3.24    2.98
   6  -9  -1   28.29    2.87
   6  -9  -1   32.27    4.20
  -6   9   1   18.76    4.00
   5  -9  -1    0.44    1.97
   5  -9  -1   -0.08    2.71
  -5   9   1    5.82    2.61
   4  -9  -1  143.45    6.99
  -4   9   1  139.28    6.91
   3  -9  -1    2.73    2.72
  -3   9   1   -3.66    2.35
  -3   9   1    2.28    1.86
   2  -9  -1    0.73    2.96
  -2   9   1   -2.31    1.95
  -2   9   1    0.84    1.84
   1  -9  -1    3.83    2.97
  -1   9   1   -0.54    1.80
   0  -9  -1  130.04    6.47
   0   9   1  126.86    5.64
   0   9   1  136.15    5.72
  -1  -9  -1   17.16    2.87
   1   9   1    7.45    2.17
   1   9   1   17.86    2.34
  -2  -9  -1   56.00    4.17
   2   9   1   57.48    3.37
   2   9   1   49.64    3.77
  -3  -9  -1    6.43    2.51
   3   9   1    4.31    2.24
   3   9   1    2.47    1.82
  -4  -9  -1   18.91    3.30
   4   9   1   18.07    2.57
  -5  -9  -1   33.51    3.93
   5   9   1   30.37    3.12
   6   9   1   45.56    3.62
  -7  -9  -1   13.97    2.21
   7   9   1   14.24    2.59
  -8  -9  -1   88.70    4.60
   8   9   1   88.44    4.78
  -9  -9  -1    2.96    2.14
   9   9   1   -1.99    2.12
 -10  -9  -1    3.21    2.32
  10   9   1    3.53    2.39
 -11  -9  -1    4.57    2.65
  11   9   1    5.10    2.54
 -12  -9  -1   51.67    4.53
  12   9   1   49.85    4.19
 -13  -9  -1    1.41    3.05
  13   9   1    4.12    2.72
 -14  -9  -1   17.09    3.91
 -15  -9  -1   -3.14    3.45
 -16  -9  -1   28.72    5.28
 -17  -9  -1   -0.58    4.47
 -16  10   1    5.66    5.75
 -14  10   1   -0.59    4.46
 -13  10   1   -1.85    4.18
 -12  10   1   -3.38    3.75
 -11  10   1   22.99    4.93
 -10  10   1    1.98    3.89
   9 -10  -1   98.14    7.03
  -9  10   1   96.59    7.25
   8 -10  -1    1.74    3.68
   8 -10  -1   -1.29    2.24
  -8  10   1   -6.35    3.47
   7 -10  -1   -2.42    2.17
   7 -10  -1   -2.64    3.32
  -7  10   1   -9.02    3.09
   6 -10  -1    2.42    3.25
   6 -10  -1    0.41    2.08
  -6  10   1    4.04    2.95
   5 -10  -1   74.67    5.14
   5 -10  -1   57.94    4.05
  -5  10   1   63.48    5.33
   4 -10  -1   10.17    3.17
  -4  10   1    9.52    2.80
  -4  10   1   10.40    2.27
   3 -10  -1   39.04    4.03
  -3  10   1   39.98    3.81
  -3  10   1   36.26    3.09
   2 -10  -1    5.43    3.20
  -2  10   1    2.53    2.02
  -2  10   1   -2.50    2.08
   1 -10  -1   80.09    5.15
  -1  10   1   75.33    4.30
  -1  10   1   73.03    4.42
   0 -10  -1    6.50    3.01
   0  10   1    0.82    2.05
   0  10   1    5.82    2.07
  -1 -10  -1   18.57    3.27
   1  10   1   18.52    2.62
   1  10   1   21.11    2.61
  -2 -10  -1   -1.35    2.52
   2  10   1    0.31    1.74
   2  10   1   -1.86    1.92
  -3 -10  -1   51.98    4.27
   3  10   1   55.28    3.91
   3  10   1   46.21    3.20
  -4 -10  -1   37.07    3.74
   4  10   1   26.92    2.51
   4  10   1   27.90    3.15
  -5 -10  -1    1.89    2.72
   5  10   1    1.69    2.14
  -6 -10  -1   -2.09    2.92
   6  10   1   -0.47    2.14
  -7 -10  -1  133.54    5.43
   7  10   1  110.69    5.75
  -8 -10  -1    4.09    1.99
   8  10   1    2.83    2.21
  -9 -10  -1    7.55    2.38
   9  10   1    9.11    2.64
 -10 -10  -1   21.20    3.07
  10  10   1   22.77    3.17
 -11 -10  -1   61.66    4.48
  11  10   1   62.11    4.61
 -12 -10  -1    1.36    2.65
  12  10   1    2.04    2.68
 -13 -10  -1   68.47    5.32
  13  10   1   79.18    5.23
 -14 -10  -1   -1.96    2.91
 -15 -10  -1    7.40    3.84
 -16 -10  -1   -5.29    3.59
 -15  11   1   -3.64    5.01
 -14  11   1    8.26    5.40
 -13  11   1    1.73    4.62
 -12  11   1   -0.41    4.25
 -11  11   1   -0.05    3.91
 -10  11   1   32.09    5.30
   9 -11  -1    0.71    4.07
  -9  11   1   -1.73    3.53
   8 -11  -1   48.84    4.06
   8 -11  -1   56.24    5.81
  -8  11   1   54.10    5.65
   7 -11  -1    6.02    3.88
   7 -11  -1    3.72    2.43
  -7  11   1    2.57    3.42
   6 -11  -1   23.59    4.32
   6 -11  -1   19.47    3.01
  -6  11   1   18.29    4.06
   5 -11  -1    8.09    2.56
   5 -11  -1    9.50    3.59
  -5  11   1    7.39    3.11
   4 -11  -1   66.45    5.14
  -4  11   1   59.57    4.12
  -4  11   1   61.32    5.01
   3 -11  -1    3.76    3.36
  -3  11   1    2.29    2.50
  -3  11   1    4.31    2.19
   2 -11  -1   -1.41    2.91
  -2  11   1   -2.89    1.92
  -2  11   1   -1.84    2.20
   1 -11  -1   -0.90    3.00
  -1  11   1    1.80    2.17
  -1  11   1   -1.48    1.97
   0 -11  -1   96.35    5.96
   0  11   1   95.67    4.90
   0  11   1   93.63    4.89
  -1 -11  -1    8.87    3.03
   1  11   1    0.64    2.13
   1  11   1    1.94    2.01
  -2 -11  -1   30.84    3.83
   2  11   1   31.15    2.78
   2  11   1   26.08    3.04
  -3 -11  -1   16.09    3.13
   3  11   1   16.21    2.31
   3  11   1   14.28    2.67
  -4 -11  -1    8.94    3.00
   4  11   1    8.63    2.03
   4  11   1    5.59    2.39
  -5 -11  -1    1.90    3.07
   5  11   1    0.32    2.23
  -6 -11  -1   40.18    4.42
   6  11   1   34.94    3.48
  -7 -11  -1   12.36    3.66
   7  11   1   14.22    2.81
  -8 -11  -1   29.65    2.90
   8  11   1   30.90    3.55
  -9 -11  -1    9.16    2.45
   9  11   1    6.31    2.75
 -10 -11  -1   31.67    3.39
  10  11   1   29.62    3.61
 -11 -11  -1   -0.92    2.38
  11  11   1   -0.49    2.60
 -12 -11  -1   54.44    4.65
  12  11   1   59.32    4.75
 -13 -11  -1    0.46    2.84
  13  11   1    2.79    2.98
 -14 -11  -1   15.36    3.73
  14  11   1   13.99    3.57
 -15 -11  -1   -0.65    3.38
 -15  12   1    9.96    5.57
 -14  12   1    7.36    5.24
 -13  12   1    1.68    4.89
 -12  12   1    0.24    4.48
 -11  12   1   10.18    5.13
  10 -12  -1   12.90    5.34
 -10  12   1    7.71    4.29
   9 -12  -1   38.22    5.87
  -9  12   1   30.29    5.49
   8 -12  -1    0.01    3.99
   8 -12  -1   -0.72    2.47
  -8  12   1   -8.58    3.56
   7 -12  -1   -0.56    4.15
   7 -12  -1   -1.68    2.45
  -7  12   1   -2.61    3.35
   6 -12  -1   -2.50    3.68
   6 -12  -1   -0.74    2.46
  -6  12   1   -1.05    3.09
   5 -12  -1   46.13    5.20
   5 -12  -1   36.39    3.68
  -5  12   1   30.09    4.48
   4 -12  -1   33.27    4.50
  -4  12   1   28.65    3.19
  -4  12   1   24.55    3.82
   3 -12  -1   19.12    3.91
  -3  12   1   14.94    3.34
  -3  12   1   12.95    2.70
   2 -12  -1    4.02    3.32
  -2  12   1    0.42    2.45
  -2  12   1   -0.50    2.09
   1 -12  -1    7.37    3.40
  -1  12   1   -0.22    2.14
  -1  12   1    1.93    2.28
   0 -12  -1    2.75    3.24
   0  12   1    0.32    2.16
   0  12   1    3.03    2.30
  -1 -12  -1   50.71    4.69
   1  12   1   47.94    3.78
   1  12   1   39.96    3.45
  -2 -12  -1    5.27    3.17
   2  12   1    5.94    2.46
   2  12   1    7.16    2.12
  -3 -12  -1   21.04    3.47
   3  12   1   19.02    2.97
   3  12   1   18.66    2.51
  -4 -12  -1    3.44    3.14
   4  12   1   -0.18    2.23
   4  12   1    1.39    1.87
  -5 -12  -1   40.50    4.55
   5  12   1   38.10    3.83
  -6 -12  -1   31.50    4.28
   6  12   1   29.25    3.43
  -7 -12  -1   59.13    5.54
   7  12   1   57.92    4.49
  -8 -12  -1   15.81    2.52
  -8 -12  -1   10.02    3.99
   8  12   1   16.27    3.13
  -9 -12  -1    1.82    2.24
  -9 -12  -1    3.60    3.93
   9  12   1    4.13    2.75
 -10 -12  -1   -1.84    2.20
  10  12   1   -2.83    2.61
 -11 -12  -1   58.65    4.52
  11  12   1   60.94    4.92
 -12 -12  -1   20.65    3.49
  12  12   1   20.17    3.71
 -13 -12  -1   60.46    5.01
  13  12   1   60.89    5.17
  14  12   1   -4.69    3.03
 -14  13   1    3.81    5.21
 -13  13   1   10.02    5.45
 -12  13   1    0.45    4.37
 -11  13   1    8.01    4.86
  10 -13  -1   22.61    5.65
 -10  13   1   22.58    5.19
   9 -13  -1   24.81    5.27
  -9  13   1   18.04    4.66
   8 -13  -1    6.48    4.50
  -8  13   1    4.06    4.01
   7 -13  -1    3.85    2.82
   7 -13  -1    1.57    4.15
  -7  13   1  -11.98    3.36
   6 -13  -1   25.64    3.49
   6 -13  -1   41.74    5.56
  -6  13   1   23.08    4.51
   5 -13  -1   25.50    3.54
   5 -13  -1   29.49    4.86
  -5  13   1   29.85    4.44
   4 -13  -1    9.94    4.00
  -4  13   1   10.87    2.84
  -4  13   1    8.73    3.52
   3 -13  -1    2.44    3.61
  -3  13   1    5.40    2.61
  -3  13   1    1.00    2.89
   2 -13  -1    3.88    3.63
  -2  13   1   -0.13    2.36
  -2  13   1    1.01    2.72
   1 -13  -1    8.92    3.89
  -1  13   1    7.99    2.77
  -1  13   1    8.34    2.66
   0 -13  -1   19.44    4.02
   0  13   1    8.61    2.69
   0  13   1   13.63    2.76
  -1 -13  -1   20.92    4.01
   1  13   1   16.66    2.79
   1  13   1   13.35    2.84
  -2 -13  -1   52.55    4.63
   2  13   1   47.99    3.99
   2  13   1   57.37    3.82
  -3 -13  -1    2.53    3.27
   3  13   1    4.87    2.59
   3  13   1    4.25    2.20
  -4 -13  -1   12.19    3.63
   4  13   1    8.36    2.78
   4  13   1    9.20    2.25
  -5 -13  -1   -2.09    3.27
   5  13   1   -1.00    2.40
  -6 -13  -1   74.32    5.82
   6  13   1   64.96    4.95
  -7 -13  -1   81.61    6.40
   7  13   1   71.66    5.09
  -8 -13  -1   80.21    6.49
  -8 -13  -1   87.10    4.57
   8  13   1   88.39    5.53
  -9 -13  -1   14.81    4.60
  -9 -13  -1   17.13    2.75
   9  13   1   12.91    3.22
 -10 -13  -1   17.18    2.93
 -10 -13  -1   14.75    4.83
  10  13   1   20.24    3.55
 -11 -13  -1   40.20    3.94
  11  13   1   39.21    4.39
  12  13   1   55.88    5.03
  13  13   1   13.62    3.75
  14  13   1    5.08    3.48
 -14  14   1   18.76    6.29
 -13  14   1   -1.31    4.67
 -12  14   1   -2.27    4.56
 -11  14   1    2.11    4.51
  10 -14  -1   30.39    5.98
 -10  14   1   24.99    5.70
   9 -14  -1    8.08    5.25
  -9  14   1    8.45    4.69
   8 -14  -1   13.45    4.93
  -8  14   1   11.41    4.65
   7 -14  -1    1.79    4.77
   7 -14  -1    0.53    2.79
  -7  14   1   -3.41    3.50
   6 -14  -1   38.11    5.31
   6 -14  -1   35.58    3.98
  -6  14   1   29.63    5.16
   5 -14  -1   26.74    3.74
   5 -14  -1   34.88    5.21
  -5  14   1   26.67    4.54
   4 -14  -1   34.69    5.55
  -4  14   1   44.65    5.01
  -4  14   1   44.86    4.10
   3 -14  -1   -4.09    3.94
  -3  14   1    0.33    2.50
  -3  14   1   -4.24    2.96
   2 -14  -1   13.47    4.14
  -2  14   1    7.43    2.77
  -2  14   1    2.67    2.95
   1 -14  -1   -5.72    3.59
  -1  14   1   -0.35    2.38
  -1  14   1   -1.31    2.43
   0 -14  -1    7.71    3.90
   0  14   1    6.05    2.76
   0  14   1    7.54    2.73
  -1 -14  -1   26.44    4.54
   1  14   1   20.44    3.32
   1  14   1   25.81    3.18
  -2 -14  -1   55.93    5.12
   2  14   1   48.51    4.32
  -3 -14  -1    1.60    3.27
   3  14   1    7.61    2.52
   3  14   1    6.06    2.70
  -4 -14  -1   12.53    3.87
   4  14   1    5.86    2.33
   4  14   1    4.11    2.71
  -5 -14  -1   29.84    4.63
   5  14   1   22.13    3.47
  -6 -14  -1   66.05    6.08
   6  14   1   69.62    5.11
  -7 -14  -1   67.68    6.37
   7  14   1   77.93    5.52
  -8 -14  -1   70.32    6.40
  -8 -14  -1   76.19    4.43
   8  14   1   73.57    5.41
  -9 -14  -1   22.05    2.99
  -9 -14  -1   13.94    4.74
   9  14   1   15.88    3.61
 -10 -14  -1    8.72    5.04
  10  14   1   16.99    3.66
 -11 -14  -1    9.06    5.05
  11  14   1   13.12    3.68
 -12 -14  -1   66.12    7.31
  12  14   1   61.97    5.46
  13  14   1   20.64    4.11
  14  14   1   -0.72    3.47
 -13  15   1   -4.12    5.06
 -12  15   1   -2.23    4.63
 -11  15   1    6.17    5.22
 -10  15   1    2.66    4.62
   9 -15  -1   22.41    5.98
  -9  15   1   27.69    5.86
   8 -15  -1   -0.19    4.70
  -8  15   1    4.87    4.43
   7 -15  -1   -7.42    4.70
   7 -15  -1    0.78    2.99
  -7  15   1   -0.40    3.89
   6 -15  -1    3.55    4.68
   6 -15  -1    7.93    3.16
  -6  15   1   -2.48    3.84
   5 -15  -1   72.19    6.27
   5 -15  -1   58.11    4.94
  -5  15   1   51.22    6.02
   4 -15  -1    5.07    4.68
  -4  15   1    0.03    2.80
  -4  15   1   -0.97    3.56
   3 -15  -1   12.63    4.61
  -3  15   1    3.29    3.59
  -3  15   1    9.00    3.06
   2 -15  -1    7.09    4.27
  -2  15   1    8.30    3.07
  -2  15   1    6.84    3.13
   1 -15  -1    4.94    4.09
  -1  15   1   -2.18    2.79
  -1  15   1   -1.89    2.62
   0 -15  -1   17.13    4.58
   0  15   1   14.74    3.17
   0  15   1   15.83    3.32
  -1 -15  -1   70.16    6.25
   1  15   1   71.56    4.77
   1  15   1   66.03    5.05
  -2 -15  -1    7.58    4.01
   2  15   1    4.76    2.86
   2  15   1    5.34    2.60
  -3 -15  -1   26.42    4.62
   3  15   1   23.56    3.20
   3  15   1   24.87    3.55
  -4 -15  -1    5.26    3.91
   4  15   1    8.08    2.54
   4  15   1    9.03    3.02
  -5 -15  -1    0.99    3.59
   5  15   1    5.21    2.88
   5  15   1    2.72    2.18
  -6 -15  -1    0.39    3.73
   6  15   1    0.87    2.88
  -7 -15  -1  130.03    8.52
   7  15   1  143.36    7.26
  -8 -15  -1   35.11    5.42
   8  15   1   28.64    4.27
  -9 -15  -1   15.00    4.99
   9  15   1   25.80    4.16
 -10 -15  -1    3.60    4.71
  10  15   1    5.39    3.47
 -11 -15  -1   87.41    8.11
  11  15   1   87.85    6.42
 -12 -15  -1    7.98    6.07
  12  15   1    4.60    3.72
 -13 -15  -1   33.78    6.88
  13  15   1   29.89    4.73
 -14 -15  -1   -1.56    5.11
  14  15   1   -1.07    3.76
  15  15   1   -1.24    3.85
 -12  16   1   -0.76    5.26
 -11  16   1   -1.06    4.89
 -10  16   1   16.72    5.69
  -9  16   1   -2.30    4.42
   8 -16  -1   16.63    5.73
  -8  16   1    8.91    5.15
   7 -16  -1    5.69    4.90
  -7  16   1    0.95    4.34
   6 -16  -1   30.34    4.19
   6 -16  -1   34.01    5.98
  -6  16   1   24.18    5.13
   5 -16  -1    6.07    4.68
   5 -16  -1    2.59    3.27
  -5  16   1   -3.67    3.81
   4 -16  -1   33.44    5.94
  -4  16   1   30.68    4.96
  -4  16   1   39.39    4.30
   3 -16  -1   -0.49    4.30
  -3  16   1   -0.71    2.83
  -3  16   1   -0.89    3.31
   2 -16  -1   21.44    5.07
  -2  16   1   16.48    3.62
  -2  16   1   22.15    3.90
   1 -16  -1    4.74    4.50
  -1  16   1    2.37    3.10
  -1  16   1    2.66    3.15
   0 -16  -1   16.72    5.19
   0  16   1   21.34    3.59
   0  16   1   19.22    3.66
  -1 -16  -1    8.27    4.59
   1  16   1   18.05    3.39
   1  16   1    7.21    3.06
  -2 -16  -1   49.66    5.83
   2  16   1   41.14    4.08
   2  16   1   46.97    4.56
  -3 -16  -1    4.25    4.11
   3  16   1   -2.71    2.46
   3  16   1    0.58    2.95
  -4 -16  -1    4.28    3.91
   4  16   1    3.45    2.57
   4  16   1    6.61    2.97
  -5 -16  -1    3.01    4.17
   5  16   1   -0.85    2.86
  -6 -16  -1   16.59    4.91
   6  16   1   17.27    3.64
  -7 -16  -1    4.92    4.31
   7  16   1    3.84    3.17
  -8 -16  -1   75.80    6.98
   8  16   1   91.32    6.25
  -9 -16  -1   -2.40    4.75
   9  16   1   -1.11    3.17
 -10 -16  -1   19.73    5.50
  10  16   1   11.56    3.94
 -11 -16  -1    9.81    5.32
  11  16   1   11.19    4.15
 -12 -16  -1   57.95    7.84
  12  16   1   59.40    5.94
 -13 -16  -1    0.40    5.42
  13  16   1    0.00    3.94
 -14 -16  -1    1.16    6.08
  14  16   1   -0.51    3.83
 -15 -16  -1    2.49    6.27
  15  16   1    6.84    4.29
 -16 -16  -1   13.31    6.67
 -17 -16  -1   -2.73    6.25
 -18 -16  -1   20.52    7.89
 -12  17   1   -0.98    5.45
 -11  17   1    6.38    5.83
 -10  17   1    5.19    5.42
  -9  17   1   13.02    5.54
  -8  17   1   -2.11    4.20
   7 -17  -1   -1.29    4.85
  -7  17   1    1.72    4.66
   6 -17  -1   -3.50    3.05
   6 -17  -1    0.02    5.02
  -6  17   1   -2.61    4.21
   5 -17  -1   32.24    4.51
   5 -17  -1   29.73    5.84
  -5  17   1   34.36    5.29
   4 -17  -1   18.51    5.77
  -4  17   1   11.60    4.19
  -4  17   1    6.18    3.46
   3 -17  -1   26.43    5.51
  -3  17   1    8.88    3.61
  -3  17   1   14.78    4.11
   2 -17  -1    2.35    4.54
  -2  17   1   -4.48    3.26
  -2  17   1    4.19    3.41
   1 -17  -1   34.61    6.05
  -1  17   1   16.04    3.75
  -1  17   1   18.49    3.84
   0 -17  -1    2.66    4.87
   0  17   1    3.68    3.24
   0  17   1    1.13    3.11
  -1 -17  -1   80.00    7.15
   1  17   1   69.09    5.16
   1  17   1   73.09    5.58
  -2 -17  -1    7.13    4.78
   2  17   1    2.31    3.12
   2  17   1    6.83    3.04
  -3 -17  -1   10.64    4.65
   3  17   1   10.24    3.53
   3  17   1    9.54    3.03
  -4 -17  -1    2.32    4.36
   4  17   1    2.11    3.16
  -5 -17  -1   -0.42    4.04
   5  17   1   10.15    3.44
  -6 -17  -1    5.87    4.79
   6  17   1   10.11    3.41
  -7 -17  -1   27.41    5.52
   7  17   1   29.60    4.32
  -8 -17  -1   21.36    5.70
   8  17   1   13.96    3.95
  -9 -17  -1   10.70    5.06
   9  17   1   -2.05    3.41
 -10 -17  -1   -0.97    4.95
  10  17   1   -1.81    3.54
 -11 -17  -1   27.33    6.36
  11  17   1   33.32    5.08
 -12 -17  -1   11.93    5.95
  12  17   1   15.67    4.48
 -13 -17  -1    4.45    5.72
  13  17   1   16.96    4.63
 -14 -17  -1   -2.26    5.83
  14  17   1   -0.54    3.96
 -15 -17  -1    0.42    6.05
  15  17   1    3.27    4.17
 -16 -17  -1   -1.32    6.18
 -17 -17  -1   16.86    7.48
 -18 -17  -1   12.09    7.40
 -11  18   1    7.12    6.02
 -10  18   1    4.30    5.41
  -9  18   1    7.60    5.59
  -8  18   1    4.48    4.97
  -7  18   1   -3.78    4.49
   6 -18  -1    8.98    3.75
  -6  18   1    2.81    4.74
   5 -18  -1    8.64    3.65
   5 -18  -1    7.92    5.67
  -5  18   1    1.94    4.19
   4 -18  -1   20.87    5.76
  -4  18   1   17.24    4.58
   3 -18  -1    6.41    5.12
  -3  18   1    8.63    3.66
  -3  18   1    6.79    3.91
   2 -18  -1    9.30    5.24
  -2  18   1    3.62    3.59
  -2  18   1    1.34    3.67
   1 -18  -1    1.32    4.94
  -1  18   1    4.45    3.61
  -1  18   1   -0.92    3.23
   0 -18  -1    4.89    5.08
   0  18   1    5.08    3.52
   0  18   1    0.40    3.20
  -1 -18  -1    7.59    5.22
   1  18   1   11.29    3.78
   1  18   1    5.53    3.46
  -2 -18  -1    8.11    5.17
   2  18   1   14.90    3.85
  -3 -18  -1    9.85    5.05
   3  18   1    6.29    3.54
  -4 -18  -1   -0.34    4.59
   4  18   1    5.29    3.42
  -5 -18  -1    6.65    4.96
   5  18   1    8.99    3.52
  -6 -18  -1   41.89    6.21
   6  18   1   32.20    4.52
  -7 -18  -1   16.37    5.22
   7  18   1   23.04    4.24
  -8 -18  -1   23.32    6.11
   8  18   1   23.71    4.55
  -9 -18  -1    3.00    5.08
   9  18   1   -1.58    3.51
 -10 -18  -1    1.69    5.23
  10  18   1   13.04    4.39
 -11 -18  -1    6.88    5.79
  11  18   1   18.41    4.65
 -12 -18  -1   18.24    6.43
  12  18   1   15.70    4.47
 -13 -18  -1   18.90    6.65
  13  18   1   12.84    4.64
 -14 -18  -1   12.81    6.59
  14  18   1   22.04    5.08
 -15 -18  -1   -2.87    6.10
  15  18   1    6.37    4.62
 -16 -18  -1    7.54    7.08
 -17 -18  -1   -2.74    7.25
 -18 -18  -1   30.43    9.09
 -10  19   1    4.63    5.83
  -9  19   1    5.48    5.77
  -8  19   1   14.56    5.67
  -7  19   1   -1.67    4.63
  -6  19   1   -4.17    4.23
   5 -19  -1    8.47    4.00
  -5  19   1    7.61    4.62
   4 -19  -1    8.68    5.85
  -4  19   1    7.40    4.45
   3 -19  -1    0.74    5.62
  -3  19   1   -1.46    3.50
  -3  19   1    1.22    3.91
   2 -19  -1   11.24    5.51
  -2  19   1    3.53    3.80
  -2  19   1   11.41    4.27
   1 -19  -1    4.96    5.62
  -1  19   1    3.54    3.68
  -1  19   1    0.02    3.79
   0 -19  -1    1.13    5.30
   0  19   1    8.45    3.84
  -1 -19  -1   34.22    6.32
   1  19   1   15.33    4.07
  -2 -19  -1   21.60    5.83
   2  19   1   18.06    4.12
  -3 -19  -1    4.39    5.19
   3  19   1   -7.54    3.12
  -4 -19  -1   -4.05    4.78
   4  19   1   -0.36    3.55
  -5 -19  -1   10.52    5.34
   5  19   1   10.23    3.80
  -6 -19  -1   35.94    6.49
   6  19   1   44.43    5.21
  -7 -19  -1   18.89    5.92
   7  19   1   17.23    4.22
  -8 -19  -1   33.66    6.29
   8  19   1   32.92    5.08
  -9 -19  -1    6.66    5.83
   9  19   1    6.76    3.91
 -10 -19  -1   10.71    6.29
  10  19   1   14.11    4.61
 -11 -19  -1   32.42    7.32
  11  19   1   27.81    5.23
 -12 -19  -1   13.83    6.29
  12  19   1   22.02    5.09
 -13 -19  -1    3.11    6.58
  13  19   1    5.61    4.60
 -14 -19  -1    2.64    6.88
  14  19   1    0.62    4.54
 -15 -19  -1    1.55    6.70
  15  19   1    1.95    4.70
 -16 -19  -1   -0.93    6.72
 -17 -19  -1   12.88    7.60
 -10  20   1    7.83    6.04
  -9  20   1    1.22    5.50
  -8  20   1    7.65    5.66
  -7  20   1   -2.47    4.97
  -6  20   1    3.88    4.91
   5 -20  -1    4.94    4.01
  -5  20   1    5.36    4.79
   4 -20  -1   -0.83    3.80
  -4  20   1   -2.88    3.93
   3 -20  -1    5.11    6.14
  -3  20   1    5.95    4.32
  -3  20   1    4.12    4.02
   2 -20  -1    1.73    5.49
  -2  20   1   -1.13    3.72
   1 -20  -1    7.68    5.71
  -1  20   1    3.59    4.04
   0 -20  -1    1.01    5.58
   0  20   1    5.00    3.97
  -1 -20  -1   32.03    6.73
   1  20   1   35.05    5.01
  -2 -20  -1    4.09    5.63
   2  20   1    3.62    3.94
  -3 -20  -1   24.32    6.23
   3  20   1   10.66    4.07
  -4 -20  -1   -0.99    5.22
   4  20   1   -0.88    3.69
  -5 -20  -1    9.60    5.25
   5  20   1   10.31    4.23
  -6 -20  -1    2.23    5.41
   6  20   1    5.95    3.99
  -7 -20  -1   49.04    6.87
   7  20   1   53.21    5.76
  -8 -20  -1   15.65    6.25
   8  20   1    6.06    4.14
  -9 -20  -1    6.13    5.64
   9  20   1    3.00    3.86
 -10 -20  -1    3.06    6.31
  10  20   1    2.39    4.15
 -11 -20  -1   29.77    7.12
  11  20   1   21.43    5.07
 -12 -20  -1    5.21    6.80
  12  20   1   15.77    5.01
 -13 -20  -1   17.67    6.88
  13  20   1   19.98    5.28
 -14 -20  -1    3.54    6.99
  14  20   1    5.00    4.78
 -15 -20  -1    5.70    7.07
  15  20   1   10.22    5.10
 -16 -20  -1   10.58    8.02
 -17 -20  -1    7.09    7.98
  -9  21   1    1.35    5.81
  -8  21   1   -0.54    5.33
  -7  21   1   -6.18    4.93
  -6  21   1    8.02    5.26
   5 -21  -1   -3.08    3.85
  -5  21   1   -2.10    4.87
   4 -21  -1   19.54    4.81
  -3  21   1    2.43    4.11
  -2  21   1    4.16    4.21
   1 -21  -1    7.37    6.27
  -1  21   1   -0.47    3.97
   0 -21  -1   21.79    6.41
   0  21   1   16.66    4.63
  -1 -21  -1   -1.77    6.18
   1  21   1   -1.79    3.98
  -2 -21  -1   39.42    7.07
   2  21   1   43.98    5.59
  -3 -21  -1   -0.66    5.71
   3  21   1   -0.49    3.89
  -4 -21  -1    9.08    5.91
   4  21   1    2.36    3.94
  -5 -21  -1  -10.22    5.27
   5  21   1    3.71    4.21
  -6 -21  -1   32.56    6.84
   6  21   1   39.39    5.42
  -7 -21  -1    4.73    6.07
   7  21   1   -1.19    3.82
  -8 -21  -1   34.29    7.10
   8  21   1   33.48    5.43
  -9 -21  -1    2.90    6.10
   9  21   1    2.94    4.16
 -10 -21  -1    4.51    6.49
  10  21   1    4.50    4.42
 -11 -21  -1    0.58    6.58
  11  21   1    3.14    4.27
 -12 -21  -1   32.80    7.91
  12  21   1   37.65    5.99
 -13 -21  -1    3.76    7.09
  13  21   1    2.98    4.78
 -14 -21  -1    1.21    7.45
  14  21   1    9.54    5.18
 -15 -21  -1    7.96    7.41
  15  21   1    9.04    5.27
 -16 -21  -1    1.32    7.95
  16  21   1   11.12    5.62
   4 -22  -1    7.55    4.64
  -3  22   1   10.21    4.71
  -2  22   1    5.98    4.52
  -1  22   1    4.27    4.41
   0 -22  -1    1.13    6.01
   0  22   1    4.45    4.38
  -1 -22  -1   17.27    6.81
   1  22   1   17.24    4.83
  -2 -22  -1   -8.53    6.14
   2  22   1    3.21    4.42
  -3 -22  -1   20.62    7.27
  -4 -22  -1   -3.26    6.09
   4  22   1   -0.76    4.15
  -5 -22  -1   18.47    6.54
   5  22   1    9.55    4.56
  -6 -22  -1   -5.90    5.71
   6  22   1    0.86    4.18
  -7 -22  -1   34.90    7.49
   7  22   1   43.57    5.95
  -8 -22  -1   -3.88    6.06
   8  22   1    3.79    4.27
  -9 -22  -1   17.12    6.45
   9  22   1    0.69    4.57
 -10 -22  -1   -4.04    6.42
  10  22   1    4.88    4.51
 -11 -22  -1   13.54    6.95
  11  22   1   16.39    5.16
 -12 -22  -1    2.25    7.37
  12  22   1    8.10    4.81
 -13 -22  -1   14.60    8.15
  13  22   1   34.09    5.92
 -14 -22  -1    6.37    7.95
  14  22   1    7.15    5.02
 -15 -22  -1   -1.45    7.50
  15  22   1    3.72    5.23
 -16 -22  -1    7.07    8.49
  16  22   1    0.79    5.29
   4 -23  -1   13.39    4.97
  -2  23   1    0.92    4.56
  -1  23   1    0.21    4.44
   0  23   1   10.06    5.05
   1  23   1   -0.48    4.42
  -2 -23  -1   15.21    7.26
   2  23   1   26.10    5.38
  -3 -23  -1   -2.21    6.41
   3  23   1   12.90    4.83
  -4 -23  -1   -0.47    6.45
   4  23   1    5.27    4.54
  -5 -23  -1    3.17    6.58
   5  23   1   -1.94    4.21
  -6 -23  -1    9.83    6.51
   6  23   1   14.52    4.90
  -7 -23  -1   -0.61    6.30
   7  23   1    5.17    4.62
  -8 -23  -1   14.15    7.14
   8  23   1   19.19    5.26
  -9 -23  -1    5.24    6.89
   9  23   1   -0.40    4.53
 -10 -23  -1   -5.34    6.65
  10  23   1    0.27    4.58
 -11 -23  -1   -6.06    6.66
  11  23   1    5.49    4.76
 -12 -23  -1   14.37    7.99
  12  23   1   19.47    5.63
 -13 -23  -1    1.81    7.61
  13  23   1    7.20    5.16
 -14 -23  -1   13.60    8.72
  14  23   1   12.01    5.66
 -15 -23  -1    4.56    8.55
  15  23   1   -0.68    4.90
  16  23   1   -1.93    5.28
   3 -24  -1    4.75    5.03
  -2  24   1    0.34    4.64
  -1  24   1    4.35    4.78
   0  24   1   -4.71    4.40
   1  24   1    2.96    4.77
   2  24   1    9.37    5.28
   3  24   1    3.85    5.07
  -4 -24  -1   -0.77    6.77
   4  24   1    5.87    4.93
  -5 -24  -1   14.05    7.39
   5  24   1   -1.18    4.52
  -6 -24  -1   13.60    7.36
   6  24   1   10.51    4.87
  -7 -24  -1    9.54    6.96
   7  24   1    0.49    4.38
  -8 -24  -1   11.88    7.13
   8  24   1    3.89    4.66
  -9 -24  -1    8.19    7.18
   9  24   1   -0.64    4.53
 -10 -24  -1    3.41    7.29
  10  24   1    2.69    4.85
 -11 -24  -1   15.87    7.90
  11  24   1   10.49    5.37
 -12 -24  -1    4.76    7.69
  12  24   1   17.55    5.74
 -13 -24  -1   13.48    8.67
  13  24   1    6.45    5.50
 -14 -24  -1    2.62    8.27
  14  24   1   -0.32    5.26
  15  24   1    0.54    5.22
   3 -25  -1    5.36    5.21
  -2  25   1    2.52    5.19
  -1  25   1    2.77    4.90
   0  25   1   -4.21    4.66
   1  25   1    5.41    5.40
   2  25   1    5.15    5.27
   3  25   1    9.64    5.21
   4  25   1    0.90    4.84
  -5 -25  -1    4.94    7.38
   5  25   1    4.15    5.18
  -6 -25  -1    6.85    8.03
   6  25   1   -2.13    4.79
  -7 -25  -1   13.60    7.52
   7  25   1   20.91    5.61
  -8 -25  -1    2.55    7.21
   8  25   1    7.55    4.96
  -9 -25  -1    2.04    7.19
   9  25   1    3.52    4.86
 -10 -25  -1    8.23    7.82
  10  25   1   -1.25    4.76
 -11 -25  -1   13.92    8.35
  11  25   1    7.45    5.46
 -12 -25  -1   -5.47    7.95
  12  25   1   13.28    5.54
 -13 -25  -1    3.56    8.51
  13  25   1   10.13    5.96
  -1  26   1    1.95    5.45
   0  26   1    1.96    5.30
   1  26   1   -4.23    5.01
   2  26   1   17.89    6.20
   3  26   1   -1.38    5.21
   4  26   1    2.47    5.15
   5  26   1    2.67    5.31
   6  26   1   14.73    5.89
  -7 -26  -1    8.00    7.89
   7  26   1   -4.50    4.66
  -8 -26  -1    3.03    7.61
   8  26   1   16.77    5.71
  -9 -26  -1    7.92    7.81
   9  26   1    1.95    4.97
 -10 -26  -1    4.18    7.81
  10  26   1    1.92    5.05
 -11 -26  -1   -6.24    8.18
 -12 -26  -1   -2.57    8.45
   2  27   1    4.83    5.65
   3  27   1    6.08    5.72
   4  27   1    4.96    5.66
   5  27   1    0.73    5.38
 -10 -27  -1    9.87    8.45
 -11 -27  -1    2.02    8.48
  -9 -27   2    8.53    9.25
  -8 -27   2   -2.07    8.82
  -7 -27   2  -19.33    8.35
  -6 -27   2    2.32    8.88
 -11 -26   2    5.33    8.81
 -10 -26   2    8.90    8.97
  -9 -26   2    1.23    8.12
   8  26  -2    1.09    5.29
  -8 -26   2    8.58    8.64
   7  26  -2    9.73    5.74
  -7 -26   2    2.86    8.32
   6  26  -2   10.18    5.56
  -6 -26   2   -5.58    8.10
   5  26  -2   11.16    5.70
  -5 -26   2   -2.85    8.35
   4  26  -2   10.52    5.72
  -4 -26   2   -0.48    8.41
   3  26  -2    7.86    5.55
   2  26  -2   -4.22    4.99
   1  26  -2    5.06    5.45
   0  26  -2   10.15    5.81
  -1  26  -2   17.97    6.01
  -2  26  -2    8.30    5.74
 -12 -25   2   -4.29    8.69
  11  25  -2   18.97    5.83
 -11 -25   2    5.59    8.40
  10  25  -2    7.80    5.20
 -10 -25   2   -3.18    7.34
   9  25  -2   11.89    5.62
  -9 -25   2   15.43    8.39
   8  25  -2    6.46    5.30
  -8 -25   2   -6.39    7.41
   7  25  -2    3.42    5.26
  -7 -25   2   13.25    8.42
   6  25  -2   -5.61    4.78
  -6 -25   2   -1.76    8.00
   5  25  -2   21.62    5.73
  -5 -25   2    4.45    7.97
   4  25  -2    7.28    5.16
  -4 -25   2  -13.35    7.42
   3  25  -2    1.62    5.09
  -3 -25   2  -10.63    7.82
   2  25  -2   -3.86    4.77
  -2 -25   2  -14.18    7.20
   1  25  -2   -2.20    5.02
   0  25  -2    2.19    5.04
  -1  25  -2   10.97    5.64
  -2  25  -2    7.24    5.36
  13  24  -2    3.93    5.51
 -13 -24   2   -1.80    7.96
  12  24  -2   13.71    5.71
 -12 -24   2    6.16    8.15
  11  24  -2    5.37    4.94
 -11 -24   2    0.44    8.06
  10  24  -2   20.73    5.57
 -10 -24   2   13.01    8.38
   9  24  -2   -0.11    4.70
  -9 -24   2    6.98    7.68
   8  24  -2    1.03    4.98
  -8 -24   2    0.50    7.22
   7  24  -2   -0.78    4.87
  -7 -24   2   -7.56    6.51
   6  24  -2    4.36    5.01
  -6 -24   2    5.89    7.55
   5  24  -2    1.92    4.87
  -5 -24   2   -0.23    7.34
   4  24  -2    9.37    5.17
  -4 -24   2    2.56    7.67
   3  24  -2    6.33    4.84
  -3 -24   2   -5.48    7.30
   2  24  -2   -4.45    4.48
  -2 -24   2   -0.91    7.48
   1  24  -2   -1.38    4.78
  -1 -24   2    7.01    8.01
   0  24  -2    6.67    4.92
   0 -24   2   22.94    7.97
  -1  24  -2    1.47    4.94
  -2  24  -2   15.91    5.26
  -3  24  -2   -0.73    4.87
  15  23  -2   19.84    6.30
  14  23  -2    1.18    5.46
 -14 -23   2   -0.62    7.98
  13  23  -2   -0.42    5.10
 -13 -23   2    2.86    8.28
  12  23  -2    1.54    4.94
 -12 -23   2   -1.13    7.96
  11  23  -2   11.64    5.37
 -11 -23   2   12.00    8.11
  10  23  -2    1.79    4.95
 -10 -23   2   16.42    8.16
   9  23  -2   25.43    5.59
  -9 -23   2   20.32    7.84
   8  23  -2    5.00    4.59
  -8 -23   2   -3.10    6.47
   7  23  -2   18.41    5.06
  -7 -23   2    4.44    7.19
   6  23  -2    2.76    4.72
  -6 -23   2   -3.46    6.86
   5  23  -2   31.87    5.89
  -5 -23   2   24.29    7.43
   4  23  -2   -4.68    4.38
  -4 -23   2    6.25    7.15
   3  23  -2    6.04    4.71
  -3 -23   2   -3.61    7.04
   2  23  -2    1.40    4.40
  -2 -23   2   -6.83    7.03
   1  23  -2    1.85    4.64
  -1 -23   2   -1.94    6.87
   0  23  -2   -1.30    4.52
   0 -23   2    3.40    7.07
  -1  23  -2    1.73    4.62
   1 -23   2   10.72    7.39
  -2  23  -2    2.23    4.64
  -3  23  -2    0.01    4.58
  16  22  -2   14.68    6.16
  15  22  -2    0.49    5.11
 -15 -22   2    2.03    8.25
  14  22  -2   10.41    5.44
 -14 -22   2   -6.13    7.62
  13  22  -2    3.06    4.95
 -13 -22   2   -5.21    7.72
  12  22  -2   10.07    5.21
 -12 -22   2    5.52    8.12
  11  22  -2   -1.72    4.63
 -11 -22   2   -2.62    6.98
  10  22  -2   35.48    6.02
 -10 -22   2   31.69    8.01
   9  22  -2    3.68    4.53
  -9 -22   2   -2.02    6.79
   8  22  -2   -0.49    4.42
  -8 -22   2   -2.26    6.82
   7  22  -2   -2.79    4.01
  -7 -22   2    5.36    6.20
   6  22  -2    7.19    4.67
  -6 -22   2   15.37    6.52
   5  22  -2    1.56    4.40
  -5 -22   2    2.09    6.76
   4  22  -2   10.22    4.85
  -4 -22   2    1.31    6.88
   3  22  -2   -5.73    4.25
  -3 -22   2    0.33    6.18
   2  22  -2    2.75    4.36
  -2 -22   2  -11.50    6.56
   1  22  -2    0.58    4.22
  -1 -22   2   -8.67    6.50
   0  22  -2   10.62    4.78
   0 -22   2   22.07    7.50
  -1  22  -2    6.78    4.49
   1 -22   2   -1.79    6.65
  -2  22  -2    2.75    4.50
   2 -22   2    8.12    7.19
  -3  22  -2   -0.88    4.30
   3 -22   2    5.44    6.93
  -4  22  -2    8.96    4.65
  16  21  -2    6.80    5.30
 -16 -21   2    2.34    8.22
  15  21  -2   10.24    5.40
 -15 -21   2    6.96    8.68
  14  21  -2   -6.24    4.66
 -14 -21   2    3.49    7.96
  13  21  -2   -2.04    4.68
 -13 -21   2    9.38    7.61
  12  21  -2   -5.48    4.23
 -12 -21   2   -4.81    7.32
  11  21  -2   11.11    4.88
 -11 -21   2   12.89    7.14
  10  21  -2   11.48    4.58
 -10 -21   2    5.21    6.81
   9  21  -2   15.50    5.02
  -9 -21   2    4.55    6.87
   8  21  -2   -1.95    4.06
  -8 -21   2    1.07    6.46
   7  21  -2   11.76    4.64
  -7 -21   2   -5.17    5.97
   6  21  -2   20.56    4.87
  -6 -21   2   15.80    6.57
   5  21  -2   14.57    4.64
  -5 -21   2   15.39    6.76
   4  21  -2    2.42    4.33
  -4 -21   2    4.48    6.50
   3  21  -2    9.29    4.44
  -3 -21   2    6.13    6.65
   2  21  -2    4.65    4.34
  -2 -21   2   -5.32    6.21
   1  21  -2   18.02    4.67
  -1 -21   2    8.65    6.82
   0  21  -2    7.20    4.33
   0 -21   2    7.63    6.77
  -1  21  -2   25.36    5.15
   1 -21   2   15.73    7.06
  -2  21  -2    8.80    4.39
   2 -21   2   15.47    6.92
  -3  21  -2   -1.53    3.90
   3 -21   2    3.83    6.65
  -4  21  -2    0.73    4.21
   4 -21   2   -5.24    6.43
  16  20  -2    5.25    5.51
 -16 -20   2   63.92   10.60
  15  20  -2   41.55    6.61
 -15 -20   2   19.48    8.21
  14  20  -2    7.21    4.96
 -14 -20   2   -6.97    6.56
  13  20  -2    1.29    4.85
 -13 -20   2   -0.63    6.87
  12  20  -2    1.49    4.50
 -12 -20   2   -3.52    6.33
  11  20  -2   18.53    5.25
 -11 -20   2   13.08    6.92
  10  20  -2    6.76    4.65
 -10 -20   2    7.41    6.58
   9  20  -2   21.11    4.98
  -9 -20   2   18.58    7.19
   8  20  -2   -5.30    3.73
  -8 -20   2   -1.40    5.62
   7  20  -2    8.02    4.00
  -7 -20   2   10.61    6.50
   6  20  -2    9.97    4.28
  -6 -20   2   10.70    5.83
   5  20  -2   44.74    5.64
  -5 -20   2   33.09    6.68
   4  20  -2   12.02    4.37
  -4 -20   2    8.90    6.25
   3  20  -2    8.74    4.17
  -3 -20   2    3.74    6.19
   2  20  -2   -3.68    3.70
  -2 -20   2   -3.36    5.99
   1  20  -2   15.45    4.31
  -1 -20   2   10.08    6.22
   0  20  -2   28.19    4.86
   0 -20   2   17.87    6.82
  -1  20  -2   29.66    4.95
   1 -20   2   23.72    6.92
  -2  20  -2    7.80    4.19
   2 -20   2   17.95    6.77
  -3  20  -2    7.14    4.32
   3 -20   2   12.09    6.65
  -4  20  -2    1.62    3.87
   4 -20   2   -4.33    6.01
   5 -20   2   10.96    7.09
   6 -20   2   26.63    7.13
  -8  20  -2    0.13    5.19
  -9  20  -2   -2.64    5.43
 -10  20  -2    2.93    6.16
 -17 -19   2   -0.30    7.71
  16  19  -2   28.62    6.11
 -16 -19   2   21.75    8.28
  15  19  -2    2.40    4.90
 -15 -19   2   -3.93    6.63
  14  19  -2    9.10    4.95
 -14 -19   2    0.99    6.87
  13  19  -2    3.88    4.56
 -13 -19   2    2.98    6.88
  12  19  -2    5.06    4.69
 -12 -19   2    7.93    6.83
  11  19  -2   -1.30    3.88
 -11 -19   2   -7.50    5.84
  10  19  -2   33.95    5.42
 -10 -19   2   34.02    7.32
   9  19  -2    0.75    4.08
  -9 -19   2    1.04    6.10
   8  19  -2    3.55    4.11
  -8 -19   2    6.72    5.68
   7  19  -2   -2.85    3.53
  -7 -19   2    2.71    5.25
   6  19  -2   39.91    5.03
  -6 -19   2   27.32    6.56
   5  19  -2   -0.14    3.62
  -5 -19   2    1.09    5.42
   4  19  -2   57.84    5.72
  -4 -19   2   49.94    7.40
   3  19  -2   26.70    4.65
  -3 -19   2   18.34    6.52
   2  19  -2    9.75    3.94
  -2 -19   2    7.37    5.49
   1  19  -2    3.30    3.63
  -1 -19   2   -1.68    5.71
   0  19  -2   41.89    5.09
   0 -19   2   29.83    7.04
  -1  19  -2   12.60    4.13
   1 -19   2   11.47    6.22
  -2  19  -2   43.41    5.20
   2 -19   2   41.61    7.38
  -3  19  -2    0.75    3.70
   3 -19   2   -2.13    5.95
  -4  19  -2   -1.32    3.53
   4 -19   2    1.16    6.06
  -5  19  -2    4.70    3.84
  -5  19  -2   11.62    4.78
   5 -19   2    3.95    6.14
  -6  19  -2   23.67    5.80
   6 -19   2   28.97    7.17
  -7  19  -2   23.61    5.99
   7 -19   2    6.53    6.45
  -8  19  -2   18.78    6.05
  -9  19  -2    6.90    5.80
 -10  19  -2   13.83    6.39
 -17 -18   2    6.53    7.51
  16  18  -2   -2.61    4.56
 -16 -18   2    5.51    7.41
  15  18  -2   58.90    6.59
 -15 -18   2   37.83    8.67
  14  18  -2   -4.68    4.29
 -14 -18   2    1.16    6.37
  13  18  -2    0.43    4.20
 -13 -18   2    0.19    6.03
  12  18  -2   -5.61    3.70
 -12 -18   2    1.53    6.09
  11  18  -2   32.79    5.20
 -11 -18   2   20.81    6.88
  10  18  -2   -0.31    3.73
 -10 -18   2   -0.87    5.67
   9  18  -2   26.53    4.76
  -9 -18   2   26.37    6.94
   8  18  -2    1.90    3.79
  -8 -18   2    5.30    5.35
   7  18  -2    4.88    3.85
  -7 -18   2   -0.26    4.80
   6  18  -2   -3.51    3.24
  -6 -18   2    2.48    5.35
   5  18  -2   38.68    4.95
  -5 -18   2   36.30    6.14
   4  18  -2    2.65    3.61
  -4 -18   2    7.15    5.06
   3  18  -2   32.68    4.64
  -3 -18   2   32.16    6.40
   2  18  -2    3.79    3.47
  -2 -18   2   -5.66    5.19
   1  18  -2    0.02    3.34
  -1 -18   2   -4.67    5.28
   0  18  -2    2.65    3.44
   0 -18   2   -2.07    5.15
  -1  18  -2   76.21    5.85
   1 -18   2   81.93    8.35
  -2  18  -2    3.48    3.52
  -2  18  -2    2.15    3.54
   2 -18   2    4.76    5.40
  -3  18  -2   13.44    4.20
   3 -18   2   29.41    6.70
  -4  18  -2   -1.27    3.85
  -4  18  -2    7.19    3.63
   4 -18   2    3.47    6.01
  -5  18  -2    6.15    3.67
  -5  18  -2    0.64    4.40
   5 -18   2    2.12    5.79
  -6  18  -2    6.45    4.58
   6 -18   2    2.80    5.92
  -7  18  -2   13.63    5.16
   7 -18   2   13.42    6.34
  -8  18  -2    1.33    5.23
   8 -18   2   -1.56    6.04
  -9  18  -2    0.54    5.22
 -10  18  -2   -0.75    4.92
 -11  18  -2   18.03    6.40
 -18 -17   2    3.09    7.72
 -17 -17   2   -0.52    7.21
  16  17  -2   14.79    5.26
 -16 -17   2   20.77    7.46
  15  17  -2   -1.88    4.26
 -15 -17   2    9.13    6.75
  14  17  -2   24.20    5.33
 -14 -17   2   19.63    6.92
  13  17  -2   -3.39    3.87
 -13 -17   2   -2.90    5.70
  12  17  -2   -0.69    3.81
 -12 -17   2   10.82    6.10
  11  17  -2    7.51    4.09
 -11 -17   2    0.65    5.59
  10  17  -2   37.12    5.16
 -10 -17   2   36.49    7.06
   9  17  -2    9.54    3.83
  -9 -17   2    9.90    5.67
   8  17  -2   21.99    4.29
  -8 -17   2   25.31    6.38
   7  17  -2   -0.12    3.24
  -7 -17   2    2.86    5.28
   6  17  -2   41.59    5.00
  -6 -17   2   40.39    6.36
   5  17  -2    4.38    3.50
  -5 -17   2   10.88    4.99
   4  17  -2   58.95    5.32
  -4 -17   2   45.27    6.58
   3  17  -2    3.39    3.46
  -3 -17   2    8.80    5.09
   2  17  -2    7.19    3.43
  -2 -17   2    9.46    5.41
   1  17  -2    3.40    3.24
  -1 -17   2  -10.93    4.80
   0  17  -2   19.72    3.98
   0 -17   2   18.36    6.00
  -1  17  -2    3.92    3.24
  -1  17  -2   -2.22    3.07
   1 -17   2    4.80    5.47
  -2  17  -2   48.00    4.82
  -2  17  -2   35.03    4.62
   2 -17   2   52.06    7.02
  -3  17  -2    0.67    3.63
  -3  17  -2    5.87    3.37
   3 -17   2   -2.38    5.37
  -4  17  -2   -0.25    3.18
  -4  17  -2   -4.27    3.55
   4 -17   2    4.81    5.55
  -5  17  -2    2.22    4.02
  -5  17  -2   -0.59    3.16
   5 -17   2    2.11    5.56
  -6  17  -2   18.17    4.94
   6 -17   2   22.20    6.34
  -7  17  -2    3.03    4.62
   7 -17   2   -6.09    5.48
  -8  17  -2    1.02    4.46
   8 -17   2    4.25    5.85
  -9  17  -2   -3.74    4.67
   9 -17   2   -1.61    5.84
 -10  17  -2   10.03    5.46
  10 -17   2   14.21    6.40
 -11  17  -2   24.21    6.23
 -12  17  -2    3.65    5.62
 -18 -16   2   12.56    7.21
 -17 -16   2    5.54    6.78
  16  16  -2   10.11    4.80
 -16 -16   2   -2.40    6.81
  15  16  -2   16.47    4.91
 -15 -16   2   18.48    7.00
  14  16  -2   10.67    4.59
 -14 -16   2    8.13    6.51
  13  16  -2    0.50    3.93
 -13 -16   2   -0.74    5.79
  12  16  -2    3.04    4.01
 -12 -16   2   -5.08    5.59
  11  16  -2   21.94    4.58
 -11 -16   2   18.62    6.37
  10  16  -2   -1.00    3.50
 -10 -16   2    3.75    5.28
   9  16  -2   10.64    3.90
  -9 -16   2   17.84    5.72
   8  16  -2   34.22    4.66
  -8 -16   2   33.45    6.11
   7  16  -2   -2.65    2.89
  -7 -16   2   -4.60    4.79
   6  16  -2   16.11    3.77
  -6 -16   2   12.78    5.24
   5  16  -2   23.09    4.00
  -5 -16   2   24.18    5.25
   4  16  -2    1.87    3.10
  -4 -16   2    0.17    4.14
   3  16  -2   26.77    3.96
  -3 -16   2   27.91    5.30
   2  16  -2    4.01    2.99
  -2 -16   2   -0.15    4.25
   1  16  -2    9.69    3.29
   1  16  -2   13.48    3.03
  -1 -16   2    6.74    5.03
   0  16  -2    7.80    3.26
   0  16  -2   10.20    3.30
   0 -16   2    8.61    5.45
  -1  16  -2   63.44    5.07
  -1  16  -2   67.76    5.12
   1 -16   2   75.79    7.16
  -2  16  -2    5.23    3.09
  -2  16  -2    2.74    3.24
   2 -16   2    2.87    5.22
  -3  16  -2   -7.56    3.22
  -3  16  -2   -2.48    2.81
   3 -16   2    1.16    5.21
  -4  16  -2    4.43    3.29
  -4  16  -2    9.79    4.02
   4 -16   2    9.06    5.11
  -5  16  -2   34.25    4.24
  -5  16  -2   36.79    5.27
   5 -16   2   39.16    6.52
  -6  16  -2   -1.55    3.88
   6 -16   2    2.86    5.26
  -7  16  -2   24.39    5.17
   7 -16   2   22.57    6.27
  -8  16  -2   -0.13    4.64
   8 -16   2    4.78    5.69
  -9  16  -2    2.64    4.26
   9 -16   2   -2.48    5.56
 -10  16  -2    2.31    5.09
  10 -16   2   -6.35    5.65
 -11  16  -2   12.23    5.53
  11 -16   2   15.45    6.47
 -12  16  -2    1.20    5.41
 -18 -15   2   -4.15    6.35
 -17 -15   2  -11.02    5.81
 -16 -15   2    7.30    6.58
 -15 -15   2   23.54    7.31
  14  15  -2    7.52    4.16
 -14 -15   2   12.70    6.59
  13  15  -2    1.11    3.75
 -13 -15   2   -0.28    5.44
  12  15  -2   -1.67    3.51
 -12 -15   2  -10.78    4.73
  11  15  -2    9.57    3.78
 -11 -15   2    4.56    5.34
  10  15  -2   17.63    3.89
 -10 -15   2   11.94    5.28
   9  15  -2   12.98    3.76
  -9 -15   2   15.47    5.22
   8  15  -2   10.90    3.64
  -8 -15   2   13.26    5.36
   7  15  -2    9.50    3.30
  -7 -15   2    2.77    4.52
   6  15  -2    1.48    3.00
  -6 -15   2   -0.14    4.14
   5  15  -2   27.39    3.89
  -5 -15   2   29.77    5.08
   4  15  -2   18.77    3.70
  -4 -15   2   20.73    4.79
   3  15  -2    3.85    3.00
  -3 -15   2   -1.52    3.75
   2  15  -2    5.73    2.42
   2  15  -2    0.86    2.82
  -2 -15   2    2.71    4.38
   1  15  -2    0.65    2.65
   1  15  -2   -1.14    2.26
  -1 -15   2   -4.20    3.91
   0  15  -2   33.19    3.93
   0  15  -2   28.38    3.52
   0 -15   2   38.88    5.50
  -1  15  -2   49.34    4.38
  -1  15  -2   45.35    4.34
   1 -15   2   50.34    6.03
  -2  15  -2   53.08    5.01
  -2  15  -2   56.12    4.56
   2 -15   2   44.40    6.08
  -3  15  -2   -1.39    2.73
  -3  15  -2   -1.47    2.99
   3 -15   2   -3.08    4.83
  -4  15  -2   10.82    3.95
  -4  15  -2   17.34    3.44
   4 -15   2   13.32    5.45
  -5  15  -2   14.89    3.40
  -5  15  -2    7.73    4.01
   5 -15   2   18.23    5.58
  -6  15  -2   25.82    5.00
   6 -15   2   38.14    6.42
  -7  15  -2   14.92    4.62
   7 -15   2   14.52    5.61
  -8  15  -2    3.07    4.51
   8 -15   2    5.12    5.56
  -9  15  -2    0.03    4.43
   9 -15   2    7.40    5.68
 -10  15  -2    4.68    5.01
  10 -15   2   14.43    6.21
 -11  15  -2    7.14    5.21
  11 -15   2   12.18    6.14
 -12  15  -2    9.11    5.55
  12 -15   2    5.00    6.34
 -13  15  -2    2.30    5.26
 -19 -14   2   -2.38    6.26
 -18 -14   2    6.65    6.62
 -17 -14   2    0.94    6.47
 -16 -14   2   21.18    6.62
  15  14  -2   19.61    4.62
 -15 -14   2   15.18    6.20
  14  14  -2   37.10    5.02
 -14 -14   2   23.67    6.90
  13  14  -2    1.11    3.46
 -13 -14   2    0.52    5.36
 -12 -14   2    7.38    5.31
  11  14  -2    3.97    3.55
 -11 -14   2    4.34    4.99
  10  14  -2    4.75    3.39
 -10 -14   2    8.56    5.09
   9  14  -2    6.26    3.29
  -9 -14   2    8.72    4.97
   8  14  -2   11.26    3.42
  -8 -14   2   11.25    4.69
   7  14  -2   -0.59    2.76
  -7 -14   2    2.23    4.14
   6  14  -2   33.53    4.03
  -6 -14   2   39.11    5.68
   5  14  -2   13.65    3.17
  -5 -14   2   10.23    4.14
   4  14  -2   25.58    3.59
  -4 -14   2   28.52    4.76
   3  14  -2   23.97    3.57
   3  14  -2   16.60    2.40
  -3 -14   2   22.50    4.75
   2  14  -2   16.87    3.25
   2  14  -2   15.20    2.54
  -2 -14   2   12.24    4.44
   1  14  -2   12.33    3.07
   1  14  -2    7.67    2.42
  -1 -14   2   10.27    4.18
   0  14  -2   77.16    5.03
   0  14  -2   75.24    4.65
   0 -14   2   79.83    6.90
  -1  14  -2   50.05    4.20
  -1  14  -2   39.85    4.10
   1 -14   2   42.43    5.59
  -2  14  -2   83.69    5.55
  -2  14  -2   86.37    5.19
   2 -14   2   80.77    7.00
  -3  14  -2    2.48    3.16
  -3  14  -2    3.34    2.65
   3 -14   2    6.79    4.81
  -4  14  -2   37.98    5.19
  -4  14  -2   61.57    4.54
   4 -14   2   54.48    6.18
  -5  14  -2   21.20    4.33
   5 -14   2   26.48    5.60
  -6  14  -2    2.43    3.95
   6 -14   2   11.94    4.90
  -7  14  -2   10.81    4.67
   7 -14   2   18.34    5.63
  -8  14  -2    9.27    4.53
   8 -14   2    6.30    5.36
  -9  14  -2    1.91    4.42
   9 -14   2   -5.23    5.07
 -10  14  -2    2.06    4.43
  10 -14   2   -3.82    5.18
 -11  14  -2   14.68    5.42
  11 -14   2   12.54    6.01
 -12  14  -2    9.22    5.56
  12 -14   2    9.84    6.30
 -13  14  -2   -0.94    4.87
 -14  14  -2   -1.16    5.03
  15  13  -2   36.95    5.02
 -15 -13   2   38.64    6.96
  14  13  -2    1.01    3.51
 -14 -13   2   -2.30    5.32
  13  13  -2   -2.21    3.30
 -13 -13   2   -4.35    4.70
  12  13  -2    5.66    3.49
 -12 -13   2    7.67    5.53
  11  13  -2   14.17    3.76
 -11 -13   2   12.41    5.20
  10  13  -2    0.14    3.03
 -10 -13   2   -3.67    4.26
   9  13  -2   41.76    4.46
  -9 -13   2   35.27    5.63
   8  13  -2   -2.56    2.58
  -8 -13   2   -0.73    3.88
   7  13  -2   12.38    3.09
  -7 -13   2    6.09    4.13
   6  13  -2    1.80    2.56
  -6 -13   2    4.59    4.14
   5  13  -2  120.07    6.36
  -5 -13   2  125.57    7.57
   4  13  -2   11.90    1.81
   4  13  -2   10.04    2.93
  -4 -13   2   15.99    4.03
   3  13  -2   45.19    4.00
   3  13  -2   44.66    3.06
  -3 -13   2   48.10    5.08
   2  13  -2    2.60    1.92
   2  13  -2    1.93    2.61
  -2 -13   2   -5.67    3.48
   1  13  -2   -0.29    1.94
   1  13  -2    0.74    2.39
  -1 -13   2    2.03    3.86
   0  13  -2   21.41    2.97
   0  13  -2   26.53    3.37
   0 -13   2   22.86    4.49
  -1  13  -2  174.62    7.56
  -1  13  -2  178.94    7.74
   1 -13   2  173.48    9.44
  -2  13  -2   -0.17    2.60
  -2  13  -2    5.61    2.55
   2 -13   2   -0.58    4.19
  -3  13  -2    6.86    3.12
  -3  13  -2    7.57    2.73
   3 -13   2   12.63    4.34
  -4  13  -2    2.38    2.43
  -4  13  -2    2.22    3.23
   4 -13   2   -1.02    3.89
  -5  13  -2   44.13    3.88
  -5  13  -2   23.36    5.07
   5 -13   2   41.75    5.55
  -6  13  -2    9.75    3.91
   6 -13   2    5.95    4.82
  -7  13  -2   34.09    5.23
   7 -13   2   36.06    6.05
  -8  13  -2   -3.31    3.96
   8 -13   2   -0.32    4.88
  -9  13  -2    6.49    4.27
   9 -13   2    2.00    4.69
 -10  13  -2   -6.37    4.21
  10 -13   2    4.25    4.91
 -11  13  -2    8.83    4.81
  11 -13   2    3.56    5.54
 -12  13  -2    3.88    4.91
 -13  13  -2    5.44    4.98
 -14  13  -2    2.97    4.83
  15  12  -2   10.64    4.05
  14  12  -2   25.24    4.36
  13  12  -2   -3.11    3.12
 -12 -12   2    8.37    4.96
  11  12  -2   20.25    3.82
 -11 -12   2   21.62    5.29
  10  12  -2   27.38    3.84
 -10 -12   2   35.58    6.05
   9  12  -2    2.49    2.73
  -9 -12   2   -2.46    4.27
  -9 -12   2    1.65    1.80
   8  12  -2   53.38    4.53
  -8 -12   2   57.95    5.99
  -8 -12   2   55.74    3.17
   7  12  -2   -0.37    2.54
  -7 -12   2   -1.13    3.54
   6  12  -2   37.97    3.76
  -6 -12   2   34.70    5.06
   5  12  -2   55.77    4.36
  -5 -12   2   57.28    5.42
   4  12  -2  137.83    6.56
  -4 -12   2  135.91    7.75
   3  12  -2    1.18    2.37
   3  12  -2    3.41    1.59
  -3 -12   2   -4.61    2.97
   2  12  -2   30.91    2.58
   2  12  -2   21.70    3.13
  -2 -12   2   28.70    4.19
   1  12  -2   -0.46    2.22
   1  12  -2   -0.14    1.75
  -1 -12   2    0.61    3.28
   0  12  -2   99.26    5.03
   0  12  -2  102.17    5.39
   0 -12   2  100.02    6.76
  -1  12  -2    4.77    2.36
  -1  12  -2   -0.96    2.13
   1 -12   2    0.30    3.82
  -2  12  -2  176.18    7.76
  -2  12  -2  170.18    7.23
   2 -12   2  174.79    9.21
  -3  12  -2    6.82    2.97
  -3  12  -2    7.89    2.48
   3 -12   2   -1.71    3.97
  -4  12  -2   29.61    3.21
  -4  12  -2   26.92    3.94
   4 -12   2   30.41    4.74
  -5  12  -2   -5.50    3.06
  -5  12  -2   -1.43    2.15
   5 -12   2   -0.74    4.08
  -6  12  -2   43.47    5.84
   6 -12   2   58.19    6.25
  -7  12  -2    0.53    3.63
   7 -12   2    0.40    4.44
   7 -12   2   -1.21    2.59
  -8  12  -2   17.13    4.77
   8 -12   2   23.83    5.59
  -9  12  -2   -4.20    3.93
   9 -12   2   -1.41    4.30
 -10  12  -2   10.78    4.76
  10 -12   2   15.16    5.42
 -11  12  -2    2.03    5.00
  11 -12   2    7.78    5.56
 -12  12  -2   14.64    5.28
 -13  12  -2   -3.08    4.67
 -14  12  -2    7.24    5.18
 -15  12  -2    7.69    5.40
  15  11  -2   32.30    4.59
  14  11  -2   -1.17    3.30
  13  11  -2    4.08    3.20
  12  11  -2    8.01    3.34
  11  11  -2   24.62    3.76
 -11 -11   2   23.09    3.09
  10  11  -2   35.31    3.93
 -10 -11   2   35.28    5.41
 -10 -11   2   34.42    3.08
   9  11  -2   98.98    5.74
  -9 -11   2  101.17    7.29
  -9 -11   2  102.30    4.68
   8  11  -2   25.92    3.41
  -8 -11   2   30.08    2.42
  -8 -11   2   27.16    4.84
   7  11  -2   12.07    2.83
  -7 -11   2   10.95    3.86
  -7 -11   2   14.10    1.76
   6  11  -2   36.51    3.55
  -6 -11   2   40.53    4.72
   5  11  -2   89.08    5.13
  -5 -11   2   90.96    6.07
   4  11  -2   15.29    2.85
  -4 -11   2   24.88    4.24
   3  11  -2   62.27    4.18
   3  11  -2   60.27    3.10
  -3 -11   2   61.00    5.22
   2  11  -2    1.55    2.09
   2  11  -2    0.54    1.54
  -2 -11   2   -0.52    2.91
   1  11  -2   13.46    2.10
   1  11  -2   11.56    2.63
  -1 -11   2   11.76    3.43
   0  11  -2   -0.30    1.84
   0  11  -2    1.37    2.12
   0 -11   2    2.62    3.19
  -1  11  -2  153.69    6.50
  -1  11  -2  144.36    6.32
   1 -11   2  135.38    7.91
  -2  11  -2   10.52    2.73
  -2  11  -2   19.72    2.72
   2 -11   2   15.36    3.97
  -3  11  -2    7.41    2.26
  -3  11  -2    7.27    2.74
   3 -11   2    7.75    3.71
  -4  11  -2    0.19    2.00
  -4  11  -2   -2.12    2.69
   4 -11   2    1.69    3.46
  -5  11  -2    7.79    3.29
  -5  11  -2    5.71    2.19
   5 -11   2    8.97    4.11
  -6  11  -2    4.45    3.69
   6 -11   2    5.17    4.16
  -7  11  -2   21.64    5.49
   7 -11   2   30.50    5.36
   7 -11   2   33.99    3.34
  -8  11  -2   -0.17    3.58
   8 -11   2    5.27    4.18
  -9  11  -2   14.77    4.58
   9 -11   2   17.51    5.26
 -10  11  -2   -1.97    3.94
  10 -11   2    1.55    4.70
 -11  11  -2   18.55    5.29
  11 -11   2   23.23    5.89
 -12  11  -2    4.14    4.80
 -13  11  -2   16.07    5.62
 -14  11  -2    1.88    5.31
 -15  11  -2    3.66    5.55
  14  10  -2   12.67    3.59
  13  10  -2   11.17    3.40
 -13 -10   2    7.63    3.34
  12  10  -2    0.61    2.87
 -12 -10   2   -0.36    2.59
  11  10  -2   15.98    3.27
 -11 -10   2   11.24    2.72
  10  10  -2   18.73    3.29
 -10 -10   2   23.05    2.80
   9  10  -2   48.08    4.04
  -9 -10   2   42.46    5.34
  -9 -10   2   42.14    3.14
   8  10  -2   39.59    3.76
  -8 -10   2   37.66    2.81
  -8 -10   2   36.74    4.95
   7  10  -2   35.25    3.53
  -7 -10   2   44.48    5.04
  -7 -10   2   30.57    2.44
   6  10  -2    6.74    2.42
  -6 -10   2    8.77    3.48
   5  10  -2   70.78    4.42
  -5 -10   2   78.24    5.44
   4  10  -2  111.21    5.46
  -4 -10   2  105.40    6.27
   3  10  -2   64.18    4.19
   3  10  -2   61.56    2.98
  -3 -10   2   64.65    4.92
   2  10  -2   21.95    2.85
   2  10  -2   24.39    2.14
  -2 -10   2   26.28    3.82
   1  10  -2   50.92    3.15
   1  10  -2   52.70    3.79
  -1 -10   2   52.82    4.63
   0  10  -2   92.33    4.60
   0  10  -2  108.44    5.09
   0 -10   2   96.33    6.24
  -1  10  -2   60.37    3.90
  -1  10  -2   50.17    3.82
   1 -10   2   57.00    5.05
  -2  10  -2  135.43    6.16
  -2  10  -2  131.92    5.75
   2 -10   2  126.67    7.15
  -3  10  -2   -1.17    2.32
  -3  10  -2    0.92    1.86
   3 -10   2   -2.82    3.30
  -4  10  -2    4.76    2.83
  -4  10  -2    5.36    2.02
   4 -10   2    8.91    3.54
  -5  10  -2   -3.90    2.90
  -5  10  -2    1.30    1.87
   5 -10   2    1.27    3.55
  -6  10  -2   21.63    4.04
   6 -10   2   25.85    4.54
  -7  10  -2    1.62    3.44
   7 -10   2    0.63    2.13
   7 -10   2    1.20    3.95
  -8  10  -2    3.62    4.53
   8 -10   2   -1.55    3.90
  -9  10  -2    7.27    4.58
   9 -10   2    2.30    4.47
 -10  10  -2    4.82    4.42
  10 -10   2    9.88    4.92
 -11  10  -2   -0.46    4.19
  11 -10   2   -2.32    4.50
 -12  10  -2   12.98    5.32
 -13  10  -2    2.05    4.67
 -14  10  -2    3.13    5.56
 -15  10  -2    5.42    5.46
 -16  10  -2   14.52    6.13
 -15  -9   2   -3.51    3.41
  14   9  -2   30.56    4.02
 -14  -9   2   17.74    4.00
  13   9  -2   10.25    3.26
 -13  -9   2   -5.66    2.81
  12   9  -2   -5.11    2.53
 -12  -9   2   -6.65    2.43
  11   9  -2   14.90    3.11
 -11  -9   2   13.07    2.86
  10   9  -2   26.53    3.37
 -10  -9   2   26.60    2.90
   9   9  -2   27.79    3.34
  -9  -9   2   30.73    2.79
   8   9  -2   55.93    4.12
  -8  -9   2   54.51    3.27
   7   9  -2   31.25    3.24
  -7  -9   2   29.51    2.49
  -7  -9   2   42.27    4.66
   6   9  -2   13.16    2.59
  -6  -9   2   17.87    1.74
  -6  -9   2   17.09    3.62
   5   9  -2  127.47    5.84
  -5  -9   2  127.08    6.86
   4   9  -2   54.83    3.96
  -4  -9   2   61.23    4.69
   3   9  -2   96.01    3.67
   3   9  -2   94.68    4.80
  -3  -9   2   89.67    5.63
   2   9  -2   20.64    2.69
   2   9  -2   19.41    1.89
  -2  -9   2   19.26    3.52
   1   9  -2   -3.49    1.56
   1   9  -2    1.70    1.98
  -1  -9   2    3.52    3.21
   0   9  -2   69.96    4.17
   0  -9   2   79.17    5.73
  -1   9  -2  136.74    5.94
  -1   9  -2  132.83    5.81
   1  -9   2  147.45    7.48
  -2   9  -2  165.04    7.03
  -2   9  -2  162.85    6.43
   2  -9   2  157.10    7.93
  -3   9  -2    5.20    1.90
  -3   9  -2    4.53    2.55
   3  -9   2    7.77    3.50
  -4   9  -2    1.53    1.76
  -4   9  -2    1.70    2.58
   4  -9   2    6.98    3.47
  -5   9  -2   21.73    3.45
  -5   9  -2   23.75    2.51
   5  -9   2   20.35    4.08
  -6   9  -2   34.96    4.23
   6  -9   2   32.21    2.98
   6  -9   2   22.61    4.23
  -7   9  -2   11.13    3.63
   7  -9   2    8.28    3.66
  -8   9  -2   -1.54    3.26
   8  -9   2   -5.07    3.72
  -9   9  -2   -2.36    3.52
   9  -9   2   -1.78    3.66
 -10   9  -2    9.53    4.50
  10  -9   2    3.45    4.46
 -11   9  -2   18.61    5.03
  11  -9   2   30.07    5.60
 -12   9  -2    7.96    4.62
 -13   9  -2    5.50    4.96
 -14   9  -2   14.30    5.36
 -15   9  -2   -4.52    5.19
 -16   9  -2   -6.82    5.59
 -16  -8   2   -8.69    3.60
 -15  -8   2   36.07    5.04
  14   8  -2    7.68    3.13
 -14  -8   2    3.73    3.45
  13   8  -2    5.85    3.15
 -13  -8   2    6.57    3.34
  12   8  -2    0.81    2.60
 -12  -8   2    2.87    2.80
  11   8  -2   12.38    3.02
 -11  -8   2   14.85    3.01
  10   8  -2    9.09    2.68
 -10  -8   2   15.83    2.62
   9   8  -2   63.67    4.40
  -9  -8   2   68.62    3.89
   8   8  -2    0.50    2.15
  -8  -8   2    1.63    1.58
   7   8  -2   28.77    3.03
  -7  -8   2   31.03    2.40
   6   8  -2    1.32    2.09
  -6  -8   2    4.69    1.46
  -6  -8   2    4.89    3.14
   5   8  -2  128.18    5.71
  -5  -8   2  133.92    6.94
  -5  -8   2  131.04    4.72
   4   8  -2   50.68    3.68
  -4  -8   2   53.16    4.50
   3   8  -2   53.57    3.71
  -3  -8   2   55.97    4.41
   2   8  -2   23.16    1.81
   2   8  -2   22.60    2.67
  -2  -8   2   23.48    3.58
   1   8  -2   26.91    2.71
   1   8  -2   27.16    2.16
  -1  -8   2   30.52    3.84
   0   8  -2    1.32    1.91
   0   8  -2   -0.32    1.63
   0  -8   2    0.34    2.84
  -1   8  -2  313.31   11.08
  -1   8  -2  320.69   10.65
   1  -8   2  313.51   12.69
  -2   8  -2   96.20    6.26
  -2   8  -2   89.36    4.30
   2  -8   2   77.34    5.63
  -3   8  -2   45.44    3.13
  -3   8  -2   48.70    3.96
   3  -8   2   53.20    4.83
  -4   8  -2    2.05    2.42
  -4   8  -2   -0.83    1.52
   4  -8   2    0.09    2.89
  -5   8  -2   68.14    3.67
  -5   8  -2   65.12    4.84
   5  -8   2   67.54    5.14
  -6   8  -2   61.96    5.01
   6  -8   2   63.14    5.50
   6  -8   2   59.55    3.54
  -7   8  -2   19.84    3.75
   7  -8   2   18.61    3.98
   7  -8   2   21.66    2.43
  -8   8  -2   11.23    4.05
   8  -8   2   11.80    2.16
   8  -8   2    6.57    3.72
  -9   8  -2    3.94    3.66
   9  -8   2    2.95    3.90
 -10   8  -2   12.41    4.16
  10  -8   2   23.48    5.09
 -11   8  -2   17.42    4.78
 -12   8  -2   17.91    4.91
 -13   8  -2    1.93    4.68
 -14   8  -2    1.51    4.84
 -15   8  -2   11.16    5.81
 -16   8  -2    3.65    5.43
 -17  -7   2   -5.48    4.43
 -16  -7   2   22.30    5.04
 -15  -7   2   -5.34    3.46
 -14  -7   2   45.33    5.15
  13   7  -2   -1.21    2.63
 -13  -7   2   -0.43    3.03
  12   7  -2    5.95    2.78
 -12  -7   2    4.57    3.03
  11   7  -2    6.22    2.62
 -11  -7   2   -1.28    2.51
  10   7  -2   87.48    5.10
 -10  -7   2  100.47    5.25
   9   7  -2   -0.31    2.14
  -9  -7   2    4.28    2.01
   8   7  -2   98.16    5.04
  -8  -7   2  100.96    4.61
   7   7  -2    0.53    1.98
  -7  -7   2   -0.82    1.38
   6   7  -2   86.71    4.51
  -6  -7   2   89.25    3.85
   5   7  -2    3.55    2.08
  -5  -7   2    3.36    1.30
  -5  -7   2    3.72    3.00
   4   7  -2   82.02    4.29
  -4  -7   2   87.07    5.21
   3   7  -2   35.14    2.86
  -3  -7   2   38.97    3.66
   2   7  -2    2.61    1.85
   2   7  -2    0.52    1.08
  -2  -7   2   -2.40    2.32
   1   7  -2   15.00    1.68
   1   7  -2   16.11    2.30
  -1  -7   2   11.27    2.83
   0   7  -2  173.95    6.54
   0   7  -2  175.50    6.38
   0  -7   2  170.15    7.78
  -1   7  -2   23.24    2.50
  -1   7  -2   26.77    2.61
   1  -7   2   27.45    3.88
  -2   7  -2  225.00    7.76
  -2   7  -2  220.12    8.37
   2  -7   2  214.40    9.35
  -3   7  -2    6.86    1.72
   3  -7   2    1.73    2.87
  -4   7  -2    3.33    2.43
  -4   7  -2    4.06    1.59
   4  -7   2    0.96    2.76
  -5   7  -2    6.23    1.65
  -5   7  -2    4.67    2.55
   5  -7   2   12.04    3.35
  -6   7  -2   92.58    5.65
   6  -7   2   93.64    5.96
   6  -7   2   99.27    4.29
  -7   7  -2   10.10    3.27
   7  -7   2    8.87    3.59
   7  -7   2   10.92    1.91
  -8   7  -2   63.89    5.39
   8  -7   2   70.53    5.93
   8  -7   2   70.29    3.59
  -9   7  -2    3.56    3.36
   9  -7   2    2.68    3.67
 -10   7  -2    8.37    4.02
  10  -7   2   -0.20    3.75
 -11   7  -2   32.49    5.48
 -12   7  -2   33.72    5.61
 -13   7  -2   -4.27    3.92
 -14   7  -2    5.22    4.89
 -15   7  -2   -7.88    4.36
 -16   7  -2    2.60    5.69
 -17   7  -2    5.77    6.29
 -18  -6   2  -12.52    4.52
 -17  -6   2   -5.07    4.39
 -16  -6   2   -8.95    3.69
 -15  -6   2   53.97    5.86
 -14  -6   2   -1.68    3.30
  13   6  -2    9.68    3.01
 -13  -6   2    8.25    3.49
  12   6  -2    4.18    2.55
 -12  -6   2   -1.55    2.85
  11   6  -2   31.14    3.27
 -11  -6   2   26.84    3.61
  10   6  -2    8.56    2.50
 -10  -6   2    6.32    2.56
   9   6  -2   83.03    4.60
  -9  -6   2   82.52    4.59
   8   6  -2   18.87    2.65
  -8  -6   2   20.95    2.47
   7   6  -2   16.73    2.52
  -7  -6   2   13.05    1.94
   6   6  -2   60.80    3.80
  -6  -6   2   56.24    3.06
   5   6  -2   81.52    4.23
  -5  -6   2   76.50    3.32
  -5  -6   2   74.87    5.06
   4   6  -2    6.34    1.98
  -4  -6   2    8.55    1.18
  -4  -6   2   11.62    2.75
   3   6  -2   22.59    2.40
  -3  -6   2   27.23    3.17
   2   6  -2    0.56    1.71
  -2  -6   2   -3.78    2.48
   1   6  -2   19.52    2.21
   1   6  -2   20.80    1.66
  -1  -6   2   19.37    2.95
   0   6  -2    1.45    1.69
   0   6  -2    3.86    1.55
   0  -6   2    4.37    2.51
  -1   6  -2  693.18   22.10
  -1   6  -2  699.30   20.97
   1  -6   2  684.98   24.24
  -2   6  -2    0.60    1.54
  -2   6  -2    3.20    1.93
   2  -6   2   -0.83    2.48
  -3   6  -2   33.19    2.36
  -3   6  -2   30.09    3.05
   3  -6   2   31.33    3.81
  -4   6  -2   34.89    3.67
  -4   6  -2   15.93    1.89
   4  -6   2   18.91    3.43
  -5   6  -2   86.45    5.04
   5  -6   2   83.55    5.23
  -6   6  -2   11.89    2.84
   6  -6   2   12.08    3.49
   6  -6   2   15.27    1.87
  -7   6  -2  101.72    6.06
   7  -6   2  109.49    4.39
   7  -6   2  104.50    6.56
  -8   6  -2    1.11    2.81
   8  -6   2    1.97    3.25
   8  -6   2    1.35    1.54
  -9   6  -2   22.11    4.01
   9  -6   2   33.17    4.85
 -10   6  -2    0.17    3.16
 -11   6  -2   43.96    5.38
 -12   6  -2   -1.39    3.73
 -13   6  -2    7.93    4.32
 -14   6  -2    2.93    4.73
 -15   6  -2   -0.97    4.83
 -16   6  -2    1.71    5.39
 -17   6  -2   14.85    6.78
 -19  -5   2   -8.37    4.89
 -18  -5   2    1.43    5.31
 -17  -5   2   -2.12    4.45
 -16  -5   2    8.64    4.81
 -15  -5   2   20.82    4.79
 -14  -5   2   42.46    5.22
  13   5  -2   -3.04    2.53
 -13  -5   2   -6.65    2.73
  12   5  -2    1.39    2.46
 -12  -5   2   -1.83    2.73
  11   5  -2    0.28    2.18
 -11  -5   2    3.50    2.74
  10   5  -2   88.94    4.76
 -10  -5   2   96.08    5.38
   9   5  -2   72.25    4.27
  -9  -5   2   71.82    4.41
   8   5  -2  136.50    5.89
  -8  -5   2  144.89    6.12
   7   5  -2   -2.07    1.85
  -7  -5   2    2.51    1.79
   6   5  -2   15.81    2.38
  -6  -5   2   18.25    1.98
   5   5  -2  258.44    9.04
  -5  -5   2  268.67    8.87
   4   5  -2  335.46   10.75
  -4  -5   2  321.27   10.46
  -4  -5   2  321.78   12.35
   3   5  -2   85.24    4.12
  -3  -5   2  100.88    5.01
   2   5  -2   28.30    2.36
  -2  -5   2   27.02    2.93
   1   5  -2    5.14    1.71
   1   5  -2    7.71    1.15
  -1  -5   2    5.39    2.40
   0   5  -2  141.38    5.36
   0   5  -2  142.26    5.25
   0  -5   2  144.87    6.49
  -1   5  -2   81.59    3.69
  -1   5  -2   81.04    3.87
   1  -5   2   78.03    4.67
  -2   5  -2  175.96    6.23
  -2   5  -2  184.12    6.94
   2  -5   2  178.69    7.80
  -3   5  -2    1.88    1.38
  -3   5  -2    2.28    2.02
   3  -5   2    3.31    2.47
  -4   5  -2    3.13    2.24
  -4   5  -2    6.30    1.46
   4  -5   2    1.98    2.83
  -5   5  -2   44.44    3.94
   5  -5   2   30.20    2.43
   5  -5   2   35.47    3.87
  -6   5  -2   62.29    4.57
   6  -5   2   61.31    4.93
   6  -5   2   61.17    2.98
  -7   5  -2    0.57    2.31
   7  -5   2    2.83    1.37
   7  -5   2    4.65    2.93
  -8   5  -2   47.01    4.49
   8  -5   2   59.57    5.03
   8  -5   2   52.14    2.86
  -9   5  -2   -2.38    2.53
   9  -5   2    3.14    3.46
 -10   5  -2    5.29    3.28
 -11   5  -2   10.75    3.86
 -12   5  -2   21.13    4.76
 -13   5  -2   -1.85    3.97
 -14   5  -2   11.41    4.89
 -15   5  -2   -4.83    4.60
 -16   5  -2    6.59    5.57
 -17   5  -2    2.97    5.75
 -18   5  -2   12.44    6.71
 -20  -4   2   -5.27    5.42
 -19  -4   2    0.64    5.37
 -18  -4   2   -9.30    4.82
 -17  -4   2   -4.46    4.62
 -16  -4   2   17.04    5.18
 -15  -4   2   11.69    4.55
 -14  -4   2   54.68    5.73
  13   4  -2    6.03    2.75
 -13  -4   2    7.19    3.59
  12   4  -2   11.48    2.68
 -12  -4   2   14.97    3.47
  11   4  -2    2.33    2.20
 -11  -4   2   -1.70    2.46
  10   4  -2   34.17    3.12
 -10  -4   2   28.42    3.54
   9   4  -2   26.99    2.83
  -9  -4   2   32.72    3.29
   8   4  -2   25.45    2.67
  -8  -4   2   27.51    2.94
   7   4  -2   -1.53    1.84
  -7  -4   2    1.59    1.82
   6   4  -2   55.49    3.52
  -6  -4   2   59.62    3.33
   5   4  -2   20.67    2.28
  -5  -4   2   20.15    1.86
   4   4  -2  131.36    5.22
  -4  -4   2  133.49    4.76
   3   4  -2  154.83    5.72
  -3  -4   2  160.36    6.73
  -3  -4   2  154.17    5.17
   2   4  -2  238.63    7.86
  -2  -4   2  233.08    8.98
   1   4  -2    7.46    1.60
   1   4  -2    5.22    0.88
  -1  -4   2   10.76    2.33
   0   4  -2  281.99    9.27
   0   4  -2  283.85    9.06
   0  -4   2  285.88   10.65
  -1   4  -2  698.15   20.73
  -1   4  -2  707.46   22.01
   1  -4   2  681.89   23.94
  -2   4  -2  199.17    6.73
  -2   4  -2  208.74    7.56
   2  -4   2  207.39    8.35
  -3   4  -2  131.09    4.67
  -3   4  -2  129.51    5.73
   3  -4   2  136.72    6.26
  -4   4  -2   66.06    4.14
  -4   4  -2   68.90    2.96
   4  -4   2   68.35    4.46
  -5   4  -2   43.80    3.68
   5  -4   2   52.08    4.40
   5  -4   2   44.50    2.47
  -6   4  -2   50.17    4.05
   6  -4   2   56.88    4.67
   6  -4   2   47.51    2.57
  -7   4  -2   71.73    4.86
   7  -4   2   78.11    5.13
   7  -4   2   70.44    3.15
  -8   4  -2   15.10    3.15
   8  -4   2   16.89    1.62
   8  -4   2   11.97    3.29
  -9   4  -2   18.33    3.48
 -10   4  -2   -2.13    2.60
 -11   4  -2   13.63    3.83
 -12   4  -2   25.63    4.75
 -13   4  -2    8.77    4.36
 -14   4  -2    5.56    4.47
 -15   4  -2    0.89    4.83
 -16   4  -2   -2.85    4.83
 -17   4  -2   14.98    6.13
 -18   4  -2    7.21    6.42
 -20  -3   2    3.60    5.70
 -19  -3   2   -4.79    5.53
 -18  -3   2    1.50    5.30
 -17  -3   2   -8.23    4.45
 -16  -3   2   -7.63    4.02
 -15  -3   2   81.03    7.20
 -14  -3   2    6.17    4.12
 -13  -3   2   13.04    4.03
  12   3  -2    1.03    2.23
 -12  -3   2   -0.69    2.94
  11   3  -2   25.79    2.93
 -11  -3   2   17.38    3.46
  10   3  -2    5.57    2.16
 -10  -3   2    1.83    2.40
   9   3  -2  156.23    6.20
  -9  -3   2  147.77    6.93
   8   3  -2    5.77    1.99
  -8  -3   2    9.24    2.29
   7   3  -2   15.04    2.30
  -7  -3   2   21.08    2.59
   6   3  -2   29.48    2.58
  -6  -3   2   29.69    2.65
   5   3  -2  100.10    4.46
  -5  -3   2  100.99    4.32
   4   3  -2  202.04    6.97
  -4  -3   2  196.97    6.86
   3   3  -2    4.57    1.69
  -3  -3   2    1.47    0.93
   2   3  -2    8.93    1.61
  -2  -3   2    9.69    2.04
   1   3  -2   17.23    1.65
  -1  -3   2   19.11    2.21
   0   3  -2  206.17    6.91
   0   3  -2  214.38    6.79
   0  -3   2  212.14    8.06
  -1   3  -2   67.53    2.87
  -1   3  -2   66.34    3.13
   1  -3   2   68.70    3.94
  -2   3  -2   30.78    2.42
  -2   3  -2   28.41    1.83
   2  -3   2   27.92    2.99
  -3   3  -2    3.75    1.13
  -3   3  -2    3.24    1.84
   3  -3   2    6.24    2.34
  -4   3  -2   -0.69    1.82
   4  -3   2    3.64    2.61
  -5   3  -2   82.91    4.68
   5  -3   2   80.39    3.16
   5  -3   2   77.93    4.91
  -6   3  -2    4.88    2.40
   6  -3   2    5.26    2.62
   6  -3   2    3.09    1.10
  -7   3  -2   56.52    4.25
   7  -3   2   48.68    4.40
   7  -3   2   54.97    2.47
  -8   3  -2    2.98    2.45
  -9   3  -2   17.02    3.39
 -10   3  -2    3.10    2.95
 -11   3  -2   36.19    4.72
 -12   3  -2   11.73    3.96
 -13   3  -2   16.12    4.54
 -14   3  -2    3.37    4.15
 -15   3  -2    1.59    4.64
 -16   3  -2   -3.04    4.88
 -17   3  -2   13.03    6.05
 -18   3  -2    4.38    6.11
 -20  -2   2    9.98    6.30
 -19  -2   2   -4.97    5.24
 -18  -2   2   -1.40    5.19
 -17  -2   2   -4.74    4.54
 -16  -2   2    0.92    4.57
 -15  -2   2    0.82    3.98
 -14  -2   2   57.15    6.10
 -13  -2   2    1.08    3.34
  12   2  -2    0.30    2.13
 -12  -2   2   -5.27    2.81
  11   2  -2    6.50    2.26
 -11  -2   2    2.70    2.92
  10   2  -2   32.67    2.90
 -10  -2   2   30.71    3.73
   9   2  -2    8.90    2.06
  -9  -2   2    5.00    2.44
   8   2  -2  177.94    6.63
  -8  -2   2  170.82    7.41
   7   2  -2    2.16    1.79
  -7  -2   2    4.55    2.17
   6   2  -2    3.54    1.69
  -6  -2   2    1.10    1.78
   5   2  -2    2.81    1.62
  -5  -2   2    2.75    1.62
   4   2  -2  192.21    6.61
  -4  -2   2  187.87    6.74
   3   2  -2    0.62    1.42
  -3  -2   2    1.81    1.04
   2   2  -2   -0.16    1.17
   2   2  -2    1.37    0.82
  -2  -2   2    1.53    1.53
  -2  -2   2    5.54    0.71
   1   2  -2    0.28    1.02
  -1  -2   2   -0.91    1.37
   0   2  -2  141.17    4.70
   0   2  -2  147.91    4.81
   0  -2   2  139.97    5.62
  -1   2  -2    0.18    1.12
  -1   2  -2    0.89    0.86
   1  -2   2    0.51    1.61
  -2   2  -2   68.52    3.42
  -2   2  -2   68.96    2.58
   2  -2   2   67.03    3.93
  -3   2  -2   20.92    1.50
  -3   2  -2   22.30    2.40
   3  -2   2   25.22    2.81
   3  -2   2   24.88    1.62
  -4   2  -2   72.42    4.09
   4  -2   2   75.47    4.49
   4  -2   2   79.06    2.79
  -5   2  -2    1.87    2.00
   5  -2   2   -1.59    2.26
  -6   2  -2   86.07    4.74
   6  -2   2   78.11    5.06
  -7   2  -2   44.95    3.83
  -8   2  -2   62.83    4.58
  -9   2  -2    0.36    2.61
 -10   2  -2   14.50    3.41
 -11   2  -2    3.32    3.17
 -12   2  -2   28.85    4.87
 -13   2  -2    6.27    3.94
 -14   2  -2    8.60    4.41
 -15   2  -2   -4.15    4.18
 -16   2  -2   -5.41    4.49
 -17   2  -2   -0.58    5.36
 -18   2  -2   11.81    6.38
 -19   2  -2  -12.27    5.54
 -20  -1   2    1.45    5.54
 -19  -1   2   13.86    6.14
 -18  -1   2    1.11    5.33
 -17  -1   2    1.86    4.85
 -16  -1   2    0.65    4.65
 -15  -1   2   55.63    6.48
 -14  -1   2   -1.82    3.67
 -13  -1   2   -0.16    3.36
  12   1  -2    2.68    2.23
 -12  -1   2   -2.71    2.98
  11   1  -2    7.82    2.24
 -11  -1   2    9.14    3.24
  10   1  -2    2.03    1.90
 -10  -1   2   -0.26    2.44
   9   1  -2  190.41    6.74
  -9  -1   2  157.80    7.71
   8   1  -2    6.98    1.88
  -8  -1   2    5.56    2.31
   7   1  -2   56.89    3.65
  -7  -1   2   78.31    4.51
   6   1  -2   26.22    2.30
  -6  -1   2   28.28    2.82
   5   1  -2  170.07    6.01
  -5  -1   2  165.39    6.50
   4   1  -2  101.00    4.04
  -4  -1   2   96.61    4.25
   3   1  -2   23.32    1.89
  -3  -1   2   24.51    1.85
   2   1  -2    3.95    1.16
  -2  -1   2    4.40    0.91
   1   1  -2  164.23    5.43
   1   1  -2  173.62    5.53
  -1  -1   2  168.41    6.14
  -1  -1   2  176.07    5.55
   0   1  -2   10.00    0.84
   0  -1   2   10.92    1.27
   0  -1   2    6.59    0.75
  -1   1  -2   42.28    2.12
  -1   1  -2   42.78    1.65
   1  -1   2   39.24    2.43
   1  -1   2   38.61    1.65
  -2   1  -2   -0.90    1.32
   2  -1   2    1.67    1.66
  -3   1  -2   14.48    2.07
   3  -1   2   13.03    2.33
  -4   1  -2   16.45    2.28
   4  -1   2   16.36    2.56
  -5   1  -2  115.36    5.27
   5  -1   2  107.97    5.65
  -6   1  -2   15.30    2.60
  -7   1  -2  143.29    6.62
  -8   1  -2    5.27    2.43
  -9   1  -2   35.40    3.93
 -10   1  -2   -0.94    2.51
 -11   1  -2   51.87    5.07
 -12   1  -2    3.86    3.37
 -13   1  -2   60.10    6.12
 -14   1  -2   -2.71    3.78
 -15   1  -2   -4.92    4.11
 -16   1  -2   -0.03    4.62
 -17   1  -2   14.49    5.97
 -18   1  -2   -7.21    5.07
 -19   1  -2   -1.56    6.08
 -20   0   2   12.38    6.43
 -19   0   2    3.83    6.01
 -18   0   2    3.20    5.51
 -17   0   2   -0.80    4.99
 -16   0   2   10.17    5.25
 -15   0   2    3.98    4.41
 -14   0   2   20.16    5.01
 -13   0   2   -5.52    3.31
 -12   0   2    1.53    3.34
  11   0  -2   -0.48    1.91
 -11   0   2   -2.78    2.80
  10   0  -2   10.06    2.20
 -10   0   2   11.48    3.14
   9   0  -2    4.27    1.89
  -9   0   2    2.72    2.46
   8   0  -2  187.47    6.84
  -8   0   2  185.71    8.05
   6   0  -2    5.20    1.74
  -6   0   2    4.18    2.03
   5   0  -2   59.27    3.16
  -5   0   2   53.24    3.53
   4   0  -2  355.78   11.18
  -4   0   2  361.71   12.07
   3   0  -2   28.54    2.03
  -3   0   2   29.97    2.41
   2   0  -2   44.03    2.26
  -2   0   2   44.57    2.27
   1   0  -2   75.18    2.78
  -1   0   2   78.85    2.98
  -1   0   2   77.19    2.78
   0   0  -2   -0.28    0.37
   0   0  -2    0.37    0.40
   0   0  -2    0.06    0.52
   0   0   2    0.01    0.45
   0   0   2   -0.77    0.59
   0   0   2   -0.26    0.39
  -1   0  -2    4.56    0.47
   1   0   2    4.80    0.55
   1   0   2    4.83    1.02
  -2   0  -2   90.56    3.87
   2   0   2  104.32    4.26
  -3   0  -2   78.05    3.69
   3   0   2   73.70    4.00
  -4   0  -2    2.67    1.77
   4   0   2    2.80    2.21
  -5   0  -2    8.62    2.16
  -6   0  -2   58.91    3.95
  -7   0  -2   -2.15    1.93
  -8   0  -2  177.24    7.77
  -9   0  -2   13.35    2.84
 -10   0  -2    0.54    2.59
 -11   0  -2    0.93    2.81
 -12   0  -2   60.40    5.64
 -13   0  -2    1.70    3.61
 -14   0  -2   16.33    4.67
 -15   0  -2   -4.25    3.93
 -16   0  -2   11.67    5.16
 -17   0  -2  -10.44    4.46
 -18   0  -2   21.78    6.51
 -19   0  -2   -7.66    5.84
 -19   1   2   12.97    6.37
 -18   1   2    6.82    5.80
 -17   1   2   -6.57    4.89
 -16   1   2    6.03    5.00
 -15   1   2   57.76    6.67
 -14   1   2   13.02    4.84
 -13   1   2   19.17    4.56
 -12   1   2   11.01    3.89
  11  -1  -2   15.00    2.47
 -11   1   2   13.51    3.62
  10  -1  -2   11.95    2.18
 -10   1   2   11.76    3.33
   9  -1  -2   83.53    4.02
  -9   1   2   72.21    5.18
   8  -1  -2   65.12    3.66
  -8   1   2   70.11    4.74
   7  -1  -2   89.19    4.27
  -7   1   2   94.67    5.51
   6  -1  -2   21.78    2.19
  -6   1   2   21.26    2.77
   5  -1  -2  242.47    8.01
  -5   1   2  241.86    9.00
   4  -1  -2  213.72    7.12
  -4   1   2  212.66    7.86
   3  -1  -2   88.11    3.65
  -3   1   2   88.08    4.05
   2  -1  -2    4.82    1.20
  -2   1   2    5.87    1.32
   1  -1  -2  198.91    6.19
  -1   1   2  191.83    6.48
   0  -1  -2    0.12    0.47
   0   1   2    0.19    0.57
   0   1   2   -0.53    0.48
  -1  -1  -2  437.31   12.67
  -1  -1  -2  416.54   14.36
   1   1   2  427.21   14.41
  -2  -1  -2  247.09    7.33
   2   1   2  239.03    7.34
  -3  -1  -2   17.80    1.97
  -4  -1  -2   13.40    2.10
  -5  -1  -2    2.11    1.85
  -6  -1  -2   33.23    3.10
   6   1   2   33.40    1.87
  -7  -1  -2   41.16    3.54
  -8  -1  -2   -0.38    2.09
   8   1   2    0.11    1.14
  -9  -1  -2   50.63    4.23
 -10  -1  -2   -0.96    2.35
 -11  -1  -2   35.11    4.23
 -12  -1  -2    5.40    3.31
 -13  -1  -2   41.86    5.34
 -14  -1  -2   -0.96    3.69
 -15  -1  -2    6.15    4.40
 -16  -1  -2    2.87    4.78
 -17  -1  -2    7.38    5.34
 -18  -1  -2   -9.69    5.16
 -19  -1  -2   -6.46    5.88
 -20  -1  -2  -16.07    5.54
 -19   2   2   16.06    6.47
 -18   2   2    7.30    5.68
 -17   2   2   -1.22    5.09
 -16   2   2    5.60    4.84
 -15   2   2   40.85    6.36
 -14   2   2   17.81    4.99
 -13   2   2    7.68    4.34
 -12   2   2   18.61    4.75
  11  -2  -2   32.23    3.04
 -11   2   2   35.21    4.76
  10  -2  -2   16.69    2.40
 -10   2   2   15.80    3.50
   9  -2  -2   69.14    3.83
  -9   2   2   73.54    5.20
   8  -2  -2   64.39    3.53
  -8   2   2   57.56    4.52
   7  -2  -2   13.61    2.00
  -7   2   2   14.05    2.80
   6  -2  -2   47.39    3.01
  -6   2   2   46.51    3.78
   5  -2  -2   59.33    3.22
  -5   2   2   64.13    3.97
   4  -2  -2   37.91    2.71
  -4   2   2   40.24    3.21
   3  -2  -2  299.44    9.69
  -3   2   2  314.45   10.56
   2  -2  -2    1.79    1.33
  -2   2   2    2.31    1.48
   1  -2  -2   31.14    1.64
   1  -2  -2   34.18    1.96
  -1   2   2   37.24    2.15
  -1   2   2   33.71    1.72
   0  -2  -2   45.73    2.03
   0   2   2   45.69    2.17
   1   2   2  237.59    7.31
   1   2   2  238.14    7.83
   2   2   2  689.85   20.27
  -3  -2  -2  502.65   16.39
   3   2   2  520.32   15.21
  -4  -2  -2    0.60    1.63
   4   2   2   -0.98    1.06
  -5  -2  -2   -0.47    1.71
   5   2   2    2.88    1.17
  -6  -2  -2   13.73    2.33
   6   2   2   12.51    1.43
  -7  -2  -2  132.79    6.12
   7   2   2  133.56    4.69
  -8  -2  -2   58.20    4.13
   8   2   2   59.19    2.80
  -9  -2  -2   33.37    3.54
   9   2   2   33.20    2.27
 -10  -2  -2    7.80    2.73
  10   2   2    7.23    1.58
 -12  -2  -2   51.23    5.14
 -13  -2  -2   22.78    4.32
 -14  -2  -2    7.37    4.12
 -15  -2  -2    2.65    4.23
 -16  -2  -2   -3.67    4.19
 -17  -2  -2   12.02    5.46
 -18  -2  -2    5.17    5.53
 -19  -2  -2   -1.16    5.67
 -20  -2  -2   -9.19    5.67
 -19   3   2   -1.54    5.51
 -18   3   2    4.92    5.64
 -17   3   2   -3.73    5.20
 -16   3   2   21.19    5.95
 -15   3   2    8.39    4.96
 -14   3   2   54.23    6.61
 -13   3   2    4.97    4.25
 -12   3   2    3.87    3.65
 -11   3   2   10.31    3.81
  10  -3  -2   97.50    4.69
 -10   3   2   98.09    6.41
   9  -3  -2   39.92    3.07
  -9   3   2   47.68    4.64
   8  -3  -2  156.04    6.09
  -8   3   2  168.49    7.73
   7  -3  -2   24.29    2.25
  -7   3   2   12.92    2.91
   6  -3  -2  101.88    4.40
  -6   3   2  106.08    5.76
   5  -3  -2  119.45    4.73
  -5   3   2  115.30    5.64
   4  -3  -2  127.30    4.76
  -4   3   2  117.56    5.54
   3  -3  -2   28.96    2.70
   3  -3  -2   36.22    2.55
  -3   3   2   39.67    2.96
   2  -3  -2   66.80    3.34
   2  -3  -2   73.64    3.28
  -2   3   2   71.33    3.73
   1  -3  -2    0.90    1.31
   1  -3  -2    2.02    1.13
  -1   3   2   -0.90    1.35
  -1   3   2    0.78    1.24
   0  -3  -2    3.39    0.94
   0   3   2    3.62    1.11
   0   3   2    3.74    0.94
   0   3   2    4.79    1.28
   1   3   2    4.81    1.20
   1   3   2    3.45    1.29
   2   3   2  274.13    8.53
   3   3   2   32.67    2.26
  -4  -3  -2    2.85    1.55
   4   3   2    1.72    1.36
  -5  -3  -2    1.75    1.70
   5   3   2   -0.84    1.30
  -6  -3  -2   32.79    2.85
   6   3   2   32.87    2.34
  -7  -3  -2   31.46    3.02
   7   3   2   32.03    2.37
  -8  -3  -2  134.60    6.49
   8   3   2  150.19    5.23
  -9  -3  -2    9.03    2.56
   9   3   2   10.61    1.66
 -10  -3  -2    1.43    2.38
  10   3   2    0.56    1.46
 -11  -3  -2   36.69    4.16
  11   3   2   30.62    2.43
 -12  -3  -2   57.56    5.11
 -13  -3  -2    6.63    3.58
 -14  -3  -2   20.65    4.69
 -15  -3  -2   -3.37    3.55
 -16  -3  -2    4.06    4.71
 -17  -3  -2   -8.22    4.44
 -18  -3  -2   12.76    5.80
 -19  -3  -2   -1.79    5.49
 -20  -3  -2  -16.06    5.39
 -18   4   2    0.80    5.79
 -17   4   2   11.71    5.75
 -16   4   2    1.41    4.96
 -15   4   2   34.11    6.41
 -14   4   2    4.98    4.50
 -13   4   2   19.98    5.11
 -12   4   2   -2.26    3.62
 -11   4   2   22.35    4.36
  10  -4  -2    2.31    2.21
 -10   4   2   -0.92    2.96
   9  -4  -2  151.11    6.06
  -9   4   2  156.17    8.09
   8  -4  -2   12.67    2.05
  -8   4   2   12.80    3.06
   7  -4  -2   36.89    2.63
  -7   4   2   36.74    3.81
   6  -4  -2   16.92    2.08
  -6   4   2   21.67    3.11
   5  -4  -2  123.25    5.86
   5  -4  -2  120.09    4.88
  -5   4   2  122.20    5.93
   4  -4  -2   24.81    2.69
   4  -4  -2   21.31    2.16
  -4   4   2   19.84    2.70
   3  -4  -2   49.64    3.29
   3  -4  -2   53.76    2.98
  -3   4   2   54.95    3.56
   2  -4  -2   31.99    2.66
   2  -4  -2   39.04    2.68
  -2   4   2   38.47    2.86
   1  -4  -2  304.76   10.94
  -1   4   2  315.87    9.95
  -1   4   2  326.13   10.69
   0  -4  -2  286.59    9.98
   0   4   2  286.59    9.61
   0   4   2  285.59    9.13
  -1  -4  -2  292.76   10.28
   1   4   2  292.71    9.82
   1   4   2  302.77    9.36
   2   4   2    7.58    1.64
   2   4   2    7.42    1.54
   3   4   2   74.73    3.39
   4   4   2   14.39    1.80
  -5  -4  -2   12.38    1.92
   5   4   2    9.16    1.71
  -6  -4  -2   18.76    2.32
   6   4   2   18.05    1.97
  -7  -4  -2  196.23    7.91
   7   4   2  203.12    6.89
  -8  -4  -2   41.01    3.36
   8   4   2   33.67    2.44
  -9  -4  -2   79.32    4.78
   9   4   2   69.31    3.50
 -10  -4  -2    1.90    2.38
  10   4   2   -1.13    1.53
 -11  -4  -2   62.78    5.01
  11   4   2   77.01    3.73
 -12  -4  -2   12.26    3.44
 -13  -4  -2   12.15    3.85
 -14  -4  -2    0.42    3.56
 -15  -4  -2    7.03    4.24
 -16  -4  -2    0.71    4.35
 -17  -4  -2   22.12    5.70
 -18  -4  -2   -6.84    4.97
 -19  -4  -2    8.72    5.83
 -20  -4  -2  -14.26    5.38
 -21  -4  -2  -19.53    5.83
 -18   5   2    6.71    5.64
 -17   5   2   -0.94    5.25
 -16   5   2   10.73    5.59
 -15   5   2    4.02    5.03
 -14   5   2   52.27    6.66
 -13   5   2    8.56    4.63
 -12   5   2    7.11    4.41
 -11   5   2    0.28    4.26
  10  -5  -2   60.55    4.04
 -10   5   2   70.40    6.14
   9  -5  -2    1.70    1.95
  -9   5   2    1.20    3.07
   8  -5  -2  111.25    4.80
  -8   5   2   98.66    6.26
   7  -5  -2    2.20    1.64
  -7   5   2   -0.41    2.31
   6  -5  -2    7.43    2.57
   6  -5  -2    3.83    1.71
  -6   5   2    4.34    2.59
   5  -5  -2   13.49    2.57
   5  -5  -2    9.12    1.92
  -5   5   2   19.20    3.36
   4  -5  -2  152.72    5.78
   4  -5  -2  142.77    6.51
  -4   5   2  165.65    6.85
   3  -5  -2   14.49    2.23
   3  -5  -2   14.65    2.01
  -3   5   2   22.23    2.64
   2  -5  -2    4.05    1.90
   2  -5  -2    6.06    1.86
  -2   5   2    6.48    1.99
   1  -5  -2   17.37    2.07
  -1   5   2   12.90    2.13
  -1   5   2    9.98    1.80
   0  -5  -2   94.96    4.26
   0   5   2   93.78    4.09
   0   5   2   98.92    4.25
  -1  -5  -2   25.75    2.12
   1   5   2   20.46    2.03
   1   5   2   21.70    2.09
   2   5   2   20.60    2.10
   2   5   2   23.40    2.18
   3   5   2   51.16    3.10
   4   5   2    6.91    1.76
  -5  -5  -2    6.21    1.75
   5   5   2   13.60    1.89
  -6  -5  -2   44.37    3.11
   6   5   2   37.56    2.87
  -7  -5  -2    7.47    2.11
   7   5   2    7.59    1.85
  -8  -5  -2  221.80    8.72
   8   5   2  221.07    7.72
  -9  -5  -2    0.78    2.10
   9   5   2   -0.05    1.58
 -10  -5  -2   -1.14    2.23
  10   5   2   -0.88    1.64
 -11  -5  -2    0.94    2.57
  11   5   2   -1.95    1.75
 -12  -5  -2   82.89    5.72
 -13  -5  -2    5.37    3.31
 -14  -5  -2   18.64    4.37
 -15  -5  -2   -1.66    3.79
 -16  -5  -2   -1.77    4.30
 -17  -5  -2   -6.25    4.20
 -18  -5  -2   35.04    6.47
 -19  -5  -2   -7.23    5.03
 -20  -5  -2  -14.43    5.55
 -21  -5  -2  -11.47    5.91
 -18   6   2    6.03    5.81
 -17   6   2    2.20    5.21
 -16   6   2    5.19    5.48
 -15   6   2   16.11    5.57
 -14   6   2    8.34    5.00
 -13   6   2    6.10    4.66
 -12   6   2    7.15    4.22
 -11   6   2   12.02    4.04
  10  -6  -2    5.27    2.21
 -10   6   2    1.66    3.46
   9  -6  -2   55.83    3.69
  -9   6   2   60.34    5.40
   8  -6  -2    6.08    1.96
  -8   6   2    8.92    3.54
   7  -6  -2    3.24    1.78
  -7   6   2    2.33    2.51
   6  -6  -2    5.16    1.84
   6  -6  -2    3.46    2.51
  -6   6   2    5.38    2.66
   5  -6  -2   50.09    3.24
   5  -6  -2   44.57    3.76
  -5   6   2   49.26    4.11
   4  -6  -2    6.20    2.34
   4  -6  -2    6.88    1.92
  -4   6   2    2.32    2.19
   3  -6  -2   45.91    3.15
   3  -6  -2   43.40    3.51
  -3   6   2   48.39    3.76
   2  -6  -2   14.20    2.29
  -2   6   2   17.11    2.43
  -2   6   2   13.97    1.95
   1  -6  -2   36.62    2.88
  -1   6   2   38.43    2.97
  -1   6   2   39.25    2.97
   0  -6  -2  107.28    4.78
   0   6   2  103.88    4.68
   0   6   2  110.76    4.64
  -1  -6  -2   93.92    4.26
   1   6   2   91.50    4.20
   1   6   2   95.39    4.20
  -2  -6  -2    1.55    1.65
   2   6   2    3.18    1.77
   2   6   2   -1.11    1.61
   3   6   2   20.91    2.29
   4   6   2   44.43    3.20
   5   6   2   19.39    2.31
  -6  -6  -2   86.28    4.24
   6   6   2   80.22    4.08
  -7  -6  -2  130.99    5.78
   7   6   2  133.96    5.39
  -8  -6  -2   36.48    3.19
   8   6   2   37.65    2.88
  -9  -6  -2   74.70    4.50
   9   6   2   64.12    3.74
 -10  -6  -2    1.09    2.34
  10   6   2    1.37    1.85
 -11  -6  -2   59.67    4.77
  11   6   2   70.92    4.04
 -12  -6  -2   11.77    3.35
  12   6   2    9.46    2.34
 -13  -6  -2   47.95    4.99
 -14  -6  -2   15.00    3.95
 -15  -6  -2    2.96    3.80
 -16  -6  -2   -9.39    3.67
 -17  -6  -2   34.31    6.06
 -18  -6  -2   -6.72    4.50
 -19  -6  -2   -1.53    5.46
 -20  -6  -2  -18.13    4.66
 -21  -6  -2  -14.57    5.55
 -17   7   2    8.62    5.90
 -16   7   2    9.75    5.60
 -15   7   2   28.08    6.17
 -14   7   2   37.55    6.59
 -13   7   2    9.93    4.76
 -12   7   2    2.86    4.13
 -11   7   2   18.63    4.78
 -10   7   2   43.85    5.91
   9  -7  -2    8.79    2.39
  -9   7   2   11.87    4.24
   8  -7  -2   43.19    3.24
  -8   7   2   40.26    4.50
   7  -7  -2    1.24    3.07
   7  -7  -2    1.03    1.84
  -7   7   2    3.65    2.83
   6  -7  -2   20.60    3.23
   6  -7  -2   21.14    2.46
  -6   7   2   15.60    3.20
   5  -7  -2   33.61    3.65
   5  -7  -2   26.95    2.60
  -5   7   2   26.75    3.55
   4  -7  -2   98.73    4.57
   4  -7  -2  102.97    5.35
  -4   7   2   86.30    5.40
   3  -7  -2   79.76    4.05
   3  -7  -2   74.65    4.30
  -3   7   2   69.67    4.45
   2  -7  -2    3.52    2.32
  -2   7   2    5.92    1.89
  -2   7   2    2.57    2.13
   1  -7  -2   22.40    2.73
  -1   7   2   20.11    2.33
  -1   7   2   20.58    2.55
   0  -7  -2   37.16    3.00
   0   7   2   33.66    2.71
   0   7   2   36.67    2.98
  -1  -7  -2   29.01    2.67
   1   7   2   24.60    2.44
   1   7   2   25.57    2.52
  -2  -7  -2   38.88    2.95
   2   7   2   44.93    3.20
   2   7   2   37.03    2.92
  -3  -7  -2    9.83    2.29
   3   7   2   10.91    2.02
   3   7   2    8.47    2.14
   4   7   2    7.75    2.16
   5   7   2   -0.99    1.80
  -6  -7  -2   53.16    3.36
   6   7   2   44.21    3.42
  -7  -7  -2   37.54    3.03
   7   7   2   39.34    2.97
  -8  -7  -2  114.84    5.39
   8   7   2  105.48    4.98
  -9  -7  -2   20.24    2.87
   9   7   2   18.02    2.45
 -10  -7  -2    0.49    2.17
  10   7   2   -3.03    1.84
 -11  -7  -2   14.32    3.12
  11   7   2   13.96    2.56
 -12  -7  -2   44.01    4.48
  12   7   2   50.55    3.70
 -13  -7  -2   13.49    3.55
 -14  -7  -2   36.23    4.71
 -15  -7  -2   -0.57    3.68
 -16  -7  -2   -4.14    3.84
 -17  -7  -2   19.31    5.45
 -18  -7  -2   33.57    6.42
 -19  -7  -2   -8.69    4.85
 -20  -7  -2  -13.06    5.31
 -17   8   2    6.53    5.81
 -16   8   2    1.09    5.13
 -15   8   2    6.75    5.32
 -14   8   2   21.15    5.53
 -13   8   2    2.38    4.35
 -12   8   2    1.44    3.93
 -11   8   2    1.32    3.84
 -10   8   2   31.74    4.90
   9  -8  -2   11.17    2.52
  -9   8   2    6.29    3.63
   8  -8  -2   33.23    3.10
   8  -8  -2   38.22    4.59
  -8   8   2   29.85    4.37
   7  -8  -2   11.47    3.43
   7  -8  -2    8.73    2.27
  -7   8   2    5.18    3.26
   6  -8  -2    8.35    3.13
   6  -8  -2    3.40    2.11
  -6   8   2    3.55    2.66
   5  -8  -2   41.33    3.26
   5  -8  -2   47.58    4.12
  -5   8   2   51.39    4.30
   4  -8  -2  145.23    6.72
   4  -8  -2  145.10    5.92
  -4   8   2  130.32    6.78
   3  -8  -2   11.41    2.72
  -3   8   2    8.46    2.69
   2  -8  -2  128.22    6.21
  -2   8   2  139.75    6.25
  -2   8   2  142.64    5.70
   1  -8  -2    3.30    2.52
  -1   8   2   -2.15    1.70
  -1   8   2   -2.24    1.81
   0  -8  -2  184.77    7.63
   0   8   2  177.32    7.18
   0   8   2  194.12    7.06
  -1  -8  -2   39.09    3.22
   1   8   2   41.56    3.07
   1   8   2   38.80    3.01
  -2  -8  -2   26.93    2.81
   2   8   2   20.97    2.57
   2   8   2   30.21    2.63
  -3  -8  -2   15.92    2.49
   3   8   2   13.10    2.37
   3   8   2   17.23    2.27
  -4  -8  -2   -1.13    2.25
   4   8   2    0.62    2.06
   5   8   2   -2.61    1.89
   6   8   2   52.94    3.61
  -7  -8  -2   92.05    4.60
   7   8   2   96.22    4.76
  -8  -8  -2  185.93    7.59
   8   8   2  192.36    7.37
  -9  -8  -2   47.33    3.71
   9   8   2   58.90    3.86
 -10  -8  -2    2.28    2.25
  10   8   2    2.41    2.09
 -11  -8  -2   15.91    3.05
  11   8   2    8.28    2.50
 -12  -8  -2   60.76    5.02
  12   8   2   60.26    4.29
 -13  -8  -2   20.34    3.90
 -14  -8  -2   43.34    4.96
 -15  -8  -2    8.96    3.97
 -16  -8  -2   11.32    4.45
 -17  -8  -2   -0.93    4.41
 -18  -8  -2   16.84    5.73
 -19  -8  -2  -13.93    4.67
 -16   9   2    1.87    5.73
 -15   9   2   31.16    6.55
 -14   9   2    3.90    4.68
 -13   9   2   18.04    5.35
 -12   9   2    4.30    4.08
 -11   9   2   10.68    4.34
 -10   9   2   -2.23    3.85
   9  -9  -2   72.43    4.76
  -9   9   2   61.14    6.34
   8  -9  -2    4.56    3.48
   8  -9  -2   -0.17    2.11
  -8   9   2    0.47    3.10
   7  -9  -2    7.55    3.25
   7  -9  -2   14.53    2.54
  -7   9   2    7.56    3.09
   6  -9  -2    3.77    2.16
   6  -9  -2    3.49    3.04
  -6   9   2   -1.68    3.02
   5  -9  -2   75.12    4.98
   5  -9  -2   71.57    4.14
  -5   9   2   75.38    5.25
   4  -9  -2    2.59    2.55
   4  -9  -2    0.97    2.01
  -4   9   2    1.77    2.45
   3  -9  -2  107.42    5.70
  -3   9   2  107.64    5.80
  -3   9   2  114.32    5.14
   2  -9  -2   21.45    3.28
  -2   9   2   19.27    2.49
  -2   9   2   22.63    2.93
   1  -9  -2    8.01    2.99
  -1   9   2    1.22    2.24
  -1   9   2    6.85    2.07
   0  -9  -2   12.60    2.76
   0   9   2    9.06    2.32
   0   9   2   11.37    2.29
  -1  -9  -2   73.82    4.40
   1   9   2   72.61    4.12
   1   9   2   68.70    3.98
  -2  -9  -2   27.36    3.13
   2   9   2   29.07    2.70
   2   9   2   26.40    2.78
  -3  -9  -2   91.20    4.81
   3   9   2   87.07    4.68
   3   9   2   86.08    4.31
  -4  -9  -2    8.96    2.64
   4   9   2    7.97    2.35
  -5  -9  -2   14.99    3.09
   5   9   2   19.35    2.82
   6   9   2   12.09    2.41
  -7  -9  -2  164.00    6.64
   7   9   2  162.59    6.75
  -8  -9  -2   18.15    2.55
   8   9   2   15.87    2.67
  -9  -9  -2   62.28    4.20
   9   9   2   66.58    4.30
 -10  -9  -2   -0.91    2.07
  10   9   2   -1.63    2.15
 -11  -9  -2   50.13    4.31
  11   9   2   48.19    3.93
 -12  -9  -2    1.09    2.76
  12   9   2    5.18    2.75
 -13  -9  -2   94.16    6.04
  13   9   2   86.81    5.34
 -14  -9  -2    6.07    3.51
 -15  -9  -2    4.58    3.58
 -16  -9  -2   -1.35    3.70
 -17  -9  -2   31.70    5.80
 -18  -9  -2  -11.80    4.45
 -16  10   2    8.21    5.68
 -15  10   2    3.34    5.19
 -14  10   2   23.39    5.92
 -13  10   2    8.01    4.74
 -12  10   2   -4.31    3.86
 -11  10   2   -1.52    3.58
 -10  10   2   35.40    5.28
   9 -10  -2   12.26    4.31
   9 -10  -2    8.11    2.65
  -9  10   2   -1.40    3.44
   8 -10  -2   61.59    5.44
   8 -10  -2   59.40    4.16
  -8  10   2   54.87    5.86
   7 -10  -2    7.12    3.84
   7 -10  -2   10.57    2.64
  -7  10   2    3.67    3.72
   6 -10  -2    4.61    3.15
   6 -10  -2    5.60    2.35
  -6  10   2    2.00    3.01
   5 -10  -2   -2.26    2.73
   5 -10  -2    1.94    2.20
  -5  10   2   -3.50    2.69
   4 -10  -2   70.78    4.81
   4 -10  -2   68.43    4.27
  -4  10   2   74.14    5.00
   3 -10  -2   32.45    3.62
  -3  10   2   29.06    2.97
  -3  10   2   34.34    3.57
   2 -10  -2   39.48    3.93
  -2  10   2   31.91    3.49
  -2  10   2   34.88    3.13
   1 -10  -2    5.51    2.75
  -1  10   2    0.35    2.08
  -1  10   2    1.92    2.02
   0 -10  -2   11.58    3.15
   0  10   2    8.04    2.33
   0  10   2    9.76    2.34
  -1 -10  -2   -0.19    2.42
   1  10   2    2.12    1.98
   1  10   2    0.75    1.99
  -2 -10  -2  155.56    7.07
   2  10   2  156.09    6.55
   2  10   2  149.48    6.29
  -3 -10  -2    4.73    2.60
   3  10   2    1.72    1.98
   3  10   2    1.61    2.17
  -4 -10  -2   77.65    4.95
   4  10   2   73.03    4.41
   4  10   2   79.22    4.09
  -5 -10  -2   10.83    2.92
   5  10   2    8.23    2.37
   6  10   2   41.83    3.58
   7  10   2    8.80    2.46
  -8 -10  -2  162.17    6.84
   8  10   2  160.16    6.89
  -9 -10  -2    6.69    2.35
   9  10   2    7.02    2.52
 -10 -10  -2    1.53    2.27
  10  10   2   -1.83    2.31
 -11 -10  -2    0.84    2.34
  11  10   2    2.42    2.53
 -12 -10  -2   55.61    4.70
  12  10   2   52.51    4.33
 -13 -10  -2    2.48    3.06
  13  10   2    2.52    2.79
 -14 -10  -2   61.29    5.44
 -15 -10  -2    0.73    3.36
 -16 -10  -2    4.73    3.97
 -17 -10  -2   -0.91    4.29
 -15  11   2    7.37    5.61
 -14  11   2    5.10    4.76
 -13  11   2   -3.67    4.17
 -12  11   2    7.74    4.75
 -11  11   2   16.62    4.97
 -10  11   2    3.46    3.96
   9 -11  -2   61.78    6.47
  -9  11   2   54.63    6.16
   8 -11  -2   17.94    3.08
   8 -11  -2   22.46    4.47
  -8  11   2    9.98    4.13
   7 -11  -2   16.42    4.31
   7 -11  -2   11.68    2.82
  -7  11   2   11.03    3.74
   6 -11  -2   -1.34    3.21
   6 -11  -2   -2.01    2.14
  -6  11   2   -4.54    2.94
   5 -11  -2   59.64    4.79
   5 -11  -2   54.30    4.07
  -5  11   2   61.37    5.17
   4 -11  -2    5.23    3.21
   4 -11  -2    5.70    2.50
  -4  11   2    0.43    2.77
   3 -11  -2   32.92    3.85
  -3  11   2   33.73    3.74
  -3  11   2   22.84    2.95
   2 -11  -2   26.03    3.56
  -2  11   2   25.39    3.01
  -2  11   2   20.97    3.17
   1 -11  -2    5.69    2.93
  -1  11   2    0.11    2.05
  -1  11   2   -0.24    2.06
   0 -11  -2    4.67    3.02
   0  11   2    1.61    1.99
   0  11   2   -1.05    2.01
  -1 -11  -2   55.05    4.41
   1  11   2   59.54    4.07
   1  11   2   57.48    3.78
  -2 -11  -2   -0.70    2.55
   2  11   2   -0.11    2.08
   2  11   2    0.88    1.91
  -3 -11  -2   44.01    4.03
   3  11   2   38.68    3.36
   3  11   2   37.87    3.18
  -4 -11  -2    1.72    2.69
   4  11   2   -1.92    2.05
   4  11   2    2.74    1.91
  -5 -11  -2    7.11    3.15
   5  11   2   11.15    2.68
  -6 -11  -2    4.90    3.03
   6  11   2    3.83    2.50
  -7 -11  -2  116.65    6.72
   7  11   2  108.41    5.71
  -8 -11  -2   20.81    2.67
   8  11   2   18.71    3.08
  -9 -11  -2   49.56    3.82
   9  11   2   51.62    4.15
 -10 -11  -2    5.20    2.52
  10  11   2    3.96    2.69
 -11 -11  -2   71.55    5.09
  11  11   2   99.60    5.52
 -12 -11  -2   17.89    3.40
  12  11   2   18.08    3.34
 -13 -11  -2  101.72    6.29
  13  11   2  102.28    5.99
 -14 -11  -2    3.68    3.19
 -15 -11  -2    6.11    3.69
 -15  12   2    1.26    5.19
 -14  12   2    8.26    5.15
 -13  12   2    7.38    5.14
 -12  12   2    7.02    4.78
 -11  12   2   -2.68    4.08
 -10  12   2   16.24    4.73
   9 -12  -2   27.20    5.13
  -9  12   2    8.39    4.37
   8 -12  -2   31.61    5.18
   8 -12  -2   20.91    3.31
  -8  12   2   13.32    4.59
   7 -12  -2   25.47    3.42
   7 -12  -2   26.33    4.60
  -7  12   2   18.38    4.28
   6 -12  -2    4.16    3.87
   6 -12  -2    1.58    2.52
  -6  12   2    2.83    3.36
   5 -12  -2   12.53    2.89
   5 -12  -2   13.98    3.71
  -5  12   2   10.09    3.52
   4 -12  -2   38.90    3.77
   4 -12  -2   44.94    4.70
  -4  12   2   31.29    4.16
  -3  12   2   23.41    3.70
  -3  12   2   23.99    3.09
   2 -12  -2    9.72    3.27
  -2  12   2    2.92    2.31
  -2  12   2    0.88    2.60
   1 -12  -2   -0.23    2.99
  -1  12   2    2.10    2.24
  -1  12   2   -0.36    2.14
   0 -12  -2   -2.07    3.11
   0  12   2    2.24    2.26
   0  12   2    1.40    2.15
  -1 -12  -2    3.98    2.92
   1  12   2    1.87    2.27
   1  12   2    1.49    2.17
  -2 -12  -2   75.18    5.05
   2  12   2   71.09    4.20
   2  12   2   69.09    4.50
  -3 -12  -2   14.62    3.28
   3  12   2   12.98    2.65
   3  12   2   12.84    2.48
  -4 -12  -2    7.97    3.16
   4  12   2    4.49    2.37
  -5 -12  -2   -0.90    2.62
   5  12   2    0.81    2.23
  -6 -12  -2   18.34    3.68
   6  12   2   21.92    3.20
  -7 -12  -2   41.16    5.05
   7  12   2   44.76    4.02
  -8 -12  -2   67.25    5.70
  -8 -12  -2   65.92    4.26
   8  12   2   80.07    5.06
  -9 -12  -2   21.26    2.96
   9  12   2   25.13    3.52
 -10 -12  -2   -2.72    2.27
  10  12   2    0.11    2.65
 -11 -12  -2   10.60    2.99
  11  12   2   12.34    3.25
 -12 -12  -2   58.73    4.76
  12  12   2   63.91    4.98
 -13 -12  -2   15.19    3.50
  13  12   2   15.12    3.54
 -14 -12  -2   16.40    3.82
  14  12   2   20.86    3.83
 -14  13   2   11.31    5.76
 -13  13   2    6.81    5.25
 -12  13   2   -1.78    4.47
 -11  13   2    2.92    4.57
 -10  13   2   17.08    4.91
   9 -13  -2   14.57    5.20
  -9  13   2   10.87    4.51
   8 -13  -2    7.50    3.11
   8 -13  -2   21.94    5.07
  -8  13   2    6.82    4.17
   7 -13  -2    1.09    2.84
   7 -13  -2    1.59    3.93
  -7  13   2   -3.18    3.66
   6 -13  -2   -0.99    4.01
   6 -13  -2    1.59    2.72
  -6  13   2   -1.33    3.37
   5 -13  -2   18.50    3.24
   5 -13  -2   21.13    4.23
  -5  13   2   16.12    3.90
   4 -13  -2   11.38    4.08
   4 -13  -2   10.03    3.04
  -4  13   2    5.97    3.35
   3 -13  -2    4.89    3.71
  -3  13   2    7.08    2.72
  -3  13   2    3.97    3.10
   2 -13  -2   23.58    3.99
  -2  13   2   21.45    3.44
  -2  13   2   20.61    3.20
   1 -13  -2    3.73    3.67
  -1  13   2    0.23    2.39
  -1  13   2    4.67    2.64
   0 -13  -2    3.35    3.45
   0  13   2    2.54    2.40
   0  13   2    1.45    2.26
  -1 -13  -2   14.82    3.64
   1  13   2   20.00    2.94
   1  13   2   17.19    2.88
  -2 -13  -2   68.91    5.11
   2  13   2   63.39    4.22
   2  13   2   67.51    4.55
  -3 -13  -2   50.85    4.63
   3  13   2   51.25    4.18
   3  13   2   50.53    3.78
  -4 -13  -2   11.65    3.46
   4  13   2   10.83    2.59
   4  13   2   15.13    2.97
  -5 -13  -2   23.68    3.82
   5  13   2   21.30    3.23
  -6 -13  -2   19.01    3.87
   6  13   2   19.83    3.30
  -7 -13  -2   61.36    5.59
   7  13   2   54.87    4.47
  -8 -13  -2  107.35    7.25
   8  13   2  115.49    6.28
  -9 -13  -2   19.87    2.99
  -9 -13  -2   18.34    4.51
   9  13   2   17.19    3.42
 -10 -13  -2    0.40    2.44
  10  13   2   -2.67    2.79
 -11 -13  -2    7.20    2.80
  11  13   2   12.18    3.47
 -12 -13  -2   61.72    4.88
  12  13   2   73.54    5.55
  13  13   2   59.14    5.27
  14  13   2    1.20    3.29
 -14  14   2    8.86    5.62
 -13  14   2   -1.91    4.88
 -12  14   2    0.74    4.75
 -11  14   2    2.99    4.77
  10 -14  -2    5.59    5.03
 -10  14   2   -0.50    4.41
   9 -14  -2   37.52    5.77
  -9  14   2   40.53    5.96
   8 -14  -2   -2.32    4.19
  -8  14   2   -3.70    3.70
   7 -14  -2    0.25    2.80
   7 -14  -2   -1.54    4.24
  -7  14   2    1.91    3.72
   6 -14  -2    3.67    4.32
   6 -14  -2   -3.58    2.65
  -6  14   2   -6.93    3.55
   5 -14  -2   42.62    4.26
   5 -14  -2   49.60    5.44
   4 -14  -2    3.08    3.78
   4 -14  -2    4.79    2.91
  -4  14   2    0.51    3.23
   3 -14  -2   11.62    4.18
  -3  14   2    3.53    2.75
  -3  14   2    5.20    3.20
   2 -14  -2   14.03    3.98
  -2  14   2   17.60    3.20
  -2  14   2   16.77    3.40
   1 -14  -2   19.37    4.38
  -1  14   2   18.36    3.21
  -1  14   2    9.36    3.14
   0 -14  -2    4.85    3.86
   0  14   2    4.61    2.70
   0  14   2    2.27    2.56
  -1 -14  -2   45.80    5.14
   1  14   2   46.99    3.99
   1  14   2   45.15    4.03
  -2 -14  -2    7.76    3.55
   2  14   2    7.65    2.60
   2  14   2    9.42    2.80
  -3 -14  -2   93.60    6.23
   3  14   2  105.61    5.77
   3  14   2   88.21    5.08
  -4 -14  -2   -1.87    3.20
   4  14   2   -2.04    2.39
   4  14   2   -0.75    2.26
  -5 -14  -2    2.36    3.53
   5  14   2   -0.02    2.08
   5  14   2    0.97    2.64
  -6 -14  -2   46.19    5.25
   6  14   2   38.81    4.10
  -7 -14  -2   94.76    6.88
   7  14   2  100.32    5.86
  -8 -14  -2   17.23    4.49
   8  14   2   11.72    3.33
  -9 -14  -2   59.82    6.23
  -9 -14  -2   53.96    4.22
   9  14   2   55.12    4.93
 -10 -14  -2   -2.15    2.50
 -10 -14  -2   -4.72    4.34
  10  14   2   -2.61    3.11
 -11 -14  -2   52.77    6.78
  11  14   2   59.47    5.30
  12  14   2    7.70    3.69
  13  14   2   32.46    4.62
  14  14   2    8.12    3.81
 -13  15   2   -3.27    5.01
 -12  15   2   -0.20    4.79
 -11  15   2   -0.90    4.85
 -10  15   2   17.56    5.32
  -9  15   2   -0.49    4.46
   8 -15  -2   32.30    5.54
  -8  15   2   36.69    5.65
   7 -15  -2   -2.45    2.79
   7 -15  -2    2.25    4.58
  -7  15   2    7.94    4.22
   6 -15  -2    7.07    4.76
   6 -15  -2    5.12    3.13
  -6  15   2    1.04    3.89
   5 -15  -2   -0.59    2.89
   5 -15  -2    2.38    4.40
  -5  15   2   -6.71    3.59
   4 -15  -2   76.67    6.55
   4 -15  -2   78.66    5.53
  -4  15   2   78.57    6.26
   3 -15  -2    4.87    4.24
  -3  15   2   -3.25    3.21
  -3  15   2    0.29    2.83
   2 -15  -2   14.70    4.23
  -2  15   2    7.02    3.34
  -2  15   2    8.20    3.13
   1 -15  -2   14.64    4.56
  -1  15   2    6.66    3.18
  -1  15   2   11.74    3.19
   0 -15  -2    6.14    4.24
   0  15   2    3.17    2.80
   0  15   2   -3.20    2.62
  -1 -15  -2    0.07    3.62
   1  15   2    2.49    2.66
   1  15   2    0.56    2.68
  -2 -15  -2   69.05    5.75
   2  15   2   72.97    5.02
   2  15   2   70.43    4.71
  -3 -15  -2   -0.12    3.46
   3  15   2    0.04    2.58
   3  15   2   -1.66    2.42
  -4 -15  -2   20.77    4.25
   4  15   2   20.00    3.50
   4  15   2   16.44    3.01
  -5 -15  -2    3.90    3.47
   5  15   2   -1.21    2.63
   5  15   2    4.05    2.38
  -6 -15  -2   21.74    4.69
   6  15   2   21.53    3.68
  -7 -15  -2    6.73    4.00
   7  15   2   13.48    3.57
  -8 -15  -2  100.53    7.47
   8  15   2  129.22    6.92
  -9 -15  -2    4.77    2.63
  -9 -15  -2    0.49    4.54
   9  15   2    2.87    3.13
 -10 -15  -2   -0.77    4.29
  10  15   2    1.40    3.13
 -11 -15  -2    1.81    4.64
  11  15   2   -0.64    3.35
 -12 -15  -2   61.19    7.36
  12  15   2   70.40    5.87
 -13 -15  -2    4.02    5.29
  13  15   2   -4.64    3.42
  14  15   2   29.21    4.70
 -12  16   2    0.07    5.16
 -11  16   2   13.83    5.73
 -10  16   2   -3.92    4.74
  -9  16   2   21.70    5.83
  -8  16   2   -5.17    4.50
   7 -16  -2    6.29    4.71
   7 -16  -2    1.92    3.22
  -7  16   2    6.91    4.59
   6 -16  -2    0.62    3.04
   6 -16  -2    0.90    4.36
  -6  16   2   -0.75    4.00
   5 -16  -2   21.42    5.23
   5 -16  -2   12.63    3.53
  -5  16   2   23.58    4.78
   4 -16  -2    0.66    4.53
   4 -16  -2    3.09    3.32
  -4  16   2    0.29    3.70
   3 -16  -2   72.42    6.40
  -3  16   2   63.17    5.16
  -3  16   2   59.59    5.59
   2 -16  -2   11.42    4.76
  -2  16   2    4.27    3.35
  -2  16   2    2.94    3.09
   1 -16  -2   48.97    5.89
  -1  16   2   36.75    4.32
  -1  16   2   38.70    4.52
   0 -16  -2   -5.28    4.43
   0  16   2    0.43    2.99
   0  16   2   -4.06    2.72
  -1 -16  -2   55.44    6.00
   1  16   2   51.55    4.66
   1  16   2   46.41    4.49
  -2 -16  -2    6.03    4.25
   2  16   2    8.53    3.14
   2  16   2    8.08    2.95
  -3 -16  -2   86.43    6.45
   3  16   2   80.10    5.15
   3  16   2   80.28    5.55
  -4 -16  -2   -1.27    3.85
   4  16   2   -2.43    2.49
   4  16   2    0.14    2.88
  -5 -16  -2    2.52    3.98
   5  16   2    4.96    2.97
   5  16   2   -0.84    2.48
  -6 -16  -2    2.67    4.25
   6  16   2    4.75    3.16
  -7 -16  -2   57.69    6.42
   7  16   2   57.26    5.19
  -8 -16  -2    7.15    4.42
   8  16   2    0.24    3.21
  -9 -16  -2   53.08    6.36
   9  16   2   48.26    5.03
 -10 -16  -2   -2.99    4.80
  10  16   2   -0.21    3.25
 -11 -16  -2   13.01    5.51
  11  16   2   13.95    4.08
 -12 -16  -2    1.52    5.25
  12  16   2    7.55    3.80
 -13 -16  -2   22.21    6.28
  13  16   2   22.56    4.50
 -14 -16  -2   -2.29    5.71
  14  16   2   -0.22    3.86
 -15 -16  -2    4.04    6.13
  15  16   2   -1.76    4.00
 -16 -16  -2    5.98    6.29
 -12  17   2   -2.57    5.32
 -11  17   2   -5.53    5.02
 -10  17   2   12.92    5.76
  -9  17   2    8.50    5.24
  -8  17   2   13.28    5.39
  -7  17   2   -3.30    4.37
   6 -17  -2    2.70    5.04
   6 -17  -2    0.60    3.25
  -6  17   2    0.56    4.26
   5 -17  -2    2.79    4.87
   5 -17  -2    5.22    3.47
  -5  17   2    2.77    4.06
   4 -17  -2   29.31    5.40
   4 -17  -2   17.18    3.96
  -4  17   2   20.54    4.59
   3 -17  -2   12.74    5.18
  -3  17   2   12.08    3.95
  -3  17   2    7.20    3.53
   2 -17  -2   45.16    5.84
  -2  17   2   44.69    4.70
  -2  17   2   35.81    4.87
   1 -17  -2   10.46    4.76
  -1  17   2    9.86    3.53
  -1  17   2   10.64    3.69
   0 -17  -2   -2.35    4.80
   0  17   2    1.41    3.06
   0  17   2   -0.81    2.97
  -1 -17  -2   -3.23    4.75
   1  17   2    4.12    3.22
   1  17   2    2.80    3.16
  -2 -17  -2   78.09    6.62
   2  17   2   78.23    5.71
   2  17   2   77.37    5.31
  -3 -17  -2   16.08    4.73
   3  17   2   16.14    3.71
   3  17   2   13.51    3.37
  -4 -17  -2    9.46    4.53
   4  17   2   11.44    3.47
   4  17   2   15.08    3.25
  -5 -17  -2    1.36    4.15
   5  17   2    2.64    3.17
  -6 -17  -2   13.42    4.89
   6  17   2    9.08    3.44
  -7 -17  -2   18.40    4.86
   7  17   2   18.65    4.01
  -8 -17  -2   27.59    5.88
   8  17   2   31.19    4.47
  -9 -17  -2   12.07    5.32
   9  17   2   19.49    4.19
 -10 -17  -2    2.46    4.91
  10  17   2   -0.27    3.59
 -11 -17  -2   12.65    5.53
  11  17   2    7.78    4.08
 -12 -17  -2   25.61    6.41
  12  17   2   24.65    4.77
 -13 -17  -2   20.23    6.78
  13  17   2   18.02    4.63
 -14 -17  -2   23.16    6.83
  14  17   2   26.54    5.07
 -15 -17  -2   -0.82    6.00
  15  17   2    1.32    4.26
 -16 -17  -2    1.37    6.27
 -17 -17  -2    2.82    6.74
 -18 -17  -2   23.89    7.94
 -11  18   2    3.34    5.82
 -10  18   2   11.16    6.01
  -9  18   2   -0.45    5.16
  -8  18   2   11.22    5.22
  -7  18   2    1.89    4.63
   6 -18  -2    0.95    3.31
  -6  18   2   -4.10    4.20
   5 -18  -2    8.23    3.73
  -5  18   2    7.35    4.35
   4 -18  -2   13.86    4.01
   4 -18  -2   12.70    5.04
  -4  18   2   16.40    4.67
   3 -18  -2   19.17    5.59
  -3  18   2    9.81    3.88
  -3  18   2    9.51    4.17
   2 -18  -2   21.32    5.68
  -2  18   2   17.20    4.36
  -2  18   2   17.89    4.10
   1 -18  -2   11.74    5.36
  -1  18   2    4.63    3.67
  -1  18   2    8.00    3.79
   0 -18  -2   -2.57    5.01
   0  18   2   -1.41    3.25
   0  18   2    0.90    3.30
  -1 -18  -2   15.64    5.18
   1  18   2   18.88    3.81
   1  18   2   16.89    4.05
  -2 -18  -2   26.76    5.63
   2  18   2   31.08    4.12
   2  18   2   24.48    4.18
  -3 -18  -2    4.20    4.64
   3  18   2   10.92    3.69
  -4 -18  -2    9.69    4.60
   4  18   2    4.83    3.53
  -5 -18  -2    1.10    4.55
   5  18   2    1.34    3.14
  -6 -18  -2   18.66    5.00
   6  18   2   19.89    4.16
  -7 -18  -2   16.03    5.24
   7  18   2    7.70    3.57
  -8 -18  -2   15.22    5.64
   8  18   2   20.63    4.28
  -9 -18  -2    9.79    5.18
   9  18   2   20.26    4.42
 -10 -18  -2   -5.59    4.76
  10  18   2   -2.12    3.61
 -11 -18  -2    5.26    5.39
  11  18   2    5.63    4.06
 -12 -18  -2   16.99    6.31
  12  18   2   28.24    5.06
 -13 -18  -2    7.70    6.12
  13  18   2   20.39    4.89
 -14 -18  -2    5.78    6.66
  14  18   2    6.04    4.49
 -15 -18  -2    1.89    6.26
  15  18   2    6.45    4.53
 -16 -18  -2   -6.82    6.22
 -17 -18  -2    5.94    7.10
 -18 -18  -2   -2.33    7.22
 -10  19   2    7.88    5.98
  -9  19   2    0.82    5.42
  -8  19   2   -8.52    4.49
  -7  19   2    8.05    5.24
   6 -19  -2    2.48    3.61
  -6  19   2   -2.40    4.38
   5 -19  -2   -1.40    3.47
  -5  19   2   -2.92    4.20
   4 -19  -2   10.29    4.05
  -4  19   2    6.64    4.51
   3 -19  -2   18.19    5.59
  -3  19   2   16.86    4.32
  -3  19   2   17.78    4.76
   2 -19  -2    4.11    5.39
  -2  19   2    0.74    3.83
  -2  19   2    3.43    3.81
   1 -19  -2    8.20    5.50
  -1  19   2    1.41    3.71
  -1  19   2    1.92    3.70
   0 -19  -2   -1.16    4.97
   0  19   2    0.34    3.50
   0  19   2    5.73    3.81
  -1 -19  -2    5.20    5.27
   1  19   2   12.86    4.11
   1  19   2   17.16    3.96
  -2 -19  -2   18.52    5.66
   2  19   2   23.39    4.50
  -3 -19  -2   28.48    5.79
   3  19   2   21.96    4.26
  -4 -19  -2   15.72    5.37
   4  19   2    0.49    3.40
  -5 -19  -2   -6.63    4.53
   5  19   2   -1.74    3.36
  -6 -19  -2    8.57    5.15
   6  19   2    8.06    3.91
  -7 -19  -2   33.24    6.23
   7  19   2   42.65    5.23
  -8 -19  -2   15.35    5.84
   8  19   2    5.04    3.82
  -9 -19  -2   15.49    5.71
   9  19   2   14.17    4.41
 -10 -19  -2   -3.42    5.19
  10  19   2    4.50    3.91
 -11 -19  -2   13.21    5.98
  11  19   2   12.66    4.46
 -12 -19  -2    2.72    5.99
  12  19   2    3.11    4.38
 -13 -19  -2   30.85    7.24
  13  19   2   34.64    5.60
 -14 -19  -2    0.04    6.74
  14  19   2   11.57    4.80
 -15 -19  -2   -4.80    6.08
  15  19   2    7.75    4.75
 -16 -19  -2    2.47    6.95
 -17 -19  -2    8.32    7.93
 -10  20   2    4.50    5.78
  -9  20   2   -4.22    5.19
  -8  20   2   10.55    5.83
  -7  20   2   -2.86    4.91
  -6  20   2    4.38    4.74
   5 -20  -2    2.61    3.90
  -5  20   2    4.68    4.72
   4 -20  -2   12.81    4.40
  -4  20   2   10.99    4.80
  -3  20   2   -1.64    4.23
  -3  20   2    1.32    3.92
  -2  20   2   10.34    4.50
  -2  20   2    4.17    3.89
   1 -20  -2    1.80    5.69
  -1  20   2    3.48    3.83
  -1  20   2    1.43    3.89
   0 -20  -2   -0.98    5.28
   0  20   2    4.12    4.11
  -1 -20  -2   -6.37    5.75
   1  20   2    6.59    3.96
  -2 -20  -2   68.62    7.65
   2  20   2   86.15    6.62
  -3 -20  -2   -2.09    5.30
   3  20   2   -3.79    3.47
  -4 -20  -2   12.57    5.48
   4  20   2    5.88    3.83
  -5 -20  -2   -2.59    4.91
   5  20   2   -2.47    3.30
  -6 -20  -2   19.72    5.96
   6  20   2   29.04    4.81
  -7 -20  -2   -3.42    4.73
   7  20   2    5.27    4.02
  -8 -20  -2   33.57    6.66
   8  20   2   40.67    5.45
  -9 -20  -2    0.88    5.72
   9  20   2   -2.88    3.75
 -10 -20  -2    0.38    5.47
  10  20   2   -4.68    3.78
 -11 -20  -2    7.24    6.44
  11  20   2    4.20    4.26
 -12 -20  -2   27.24    7.04
  12  20   2   23.41    5.13
 -13 -20  -2    8.49    6.48
  13  20   2    7.95    4.77
 -14 -20  -2    2.62    6.62
  14  20   2   21.10    5.39
 -15 -20  -2   -0.01    7.08
  15  20   2    6.86    4.86
 -16 -20  -2    5.22    7.34
 -17 -20  -2   10.43    8.30
  -9  21   2    0.92    5.86
  -8  21   2   -0.45    5.47
  -7  21   2    5.03    5.34
  -6  21   2    5.24    5.11
   5 -21  -2    2.55    4.05
  -5  21   2    4.54    5.14
   4 -21  -2   -5.53    3.82
  -4  21   2    5.71    4.86
  -2  21   2   -0.58    4.08
  -1  21   2    4.96    4.21
   0 -21  -2  -11.40    5.22
   0  21   2   -1.15    4.17
  -1 -21  -2   34.68    6.81
   1  21   2   42.92    5.66
  -2 -21  -2   -0.05    5.60
   2  21   2   -2.05    3.86
  -3 -21  -2   48.64    7.26
   3  21   2   54.42    5.83
  -4 -21  -2    1.67    5.66
   4  21   2   -1.66    3.76
  -5 -21  -2   -8.37    4.98
   5  21   2    0.69    3.94
  -6 -21  -2    1.09    5.49
   6  21   2   -2.44    3.75
  -7 -21  -2   27.24    6.70
   7  21   2   36.55    5.35
  -8 -21  -2   -1.29    5.56
   8  21   2    6.37    4.45
  -9 -21  -2   23.29    6.64
   9  21   2   24.06    5.07
 -10 -21  -2    4.54    6.32
  10  21   2   -0.45    4.05
 -11 -21  -2   13.21    6.71
  11  21   2    8.71    4.79
 -12 -21  -2    1.78    6.89
  12  21   2   -4.13    4.25
 -13 -21  -2   44.00    8.68
  13  21   2   40.28    6.26
 -14 -21  -2   -6.69    6.41
  14  21   2    1.55    4.86
 -15 -21  -2    2.83    7.52
  15  21   2    8.68    5.26
 -16 -21  -2    6.47    7.47
 -17 -21  -2   16.94    8.27
  -8  22   2    3.47    5.82
  -7  22   2    1.31    5.57
   5 -22  -2   -0.30    4.21
   4 -22  -2   24.10    5.02
   3 -22  -2    0.46    4.26
  -2  22   2    5.85    4.44
  -1  22   2   -3.75    4.15
   0  22   2   -1.20    4.23
   1  22   2    1.49    4.23
  -2 -22  -2   40.44    7.40
   2  22   2   58.67    6.29
  -3 -22  -2   10.67    6.30
   3  22   2   13.32    4.72
  -4 -22  -2    6.69    6.60
   4  22   2    8.46    4.55
  -5 -22  -2    5.73    5.95
   5  22   2   -3.99    3.79
  -6 -22  -2    7.54    5.95
   6  22   2    8.09    4.29
  -7 -22  -2    9.61    6.22
   7  22   2   10.45    4.57
  -8 -22  -2   39.90    7.63
   8  22   2   44.13    5.97
  -9 -22  -2    1.80    5.83
   9  22   2   -0.74    4.24
 -10 -22  -2   10.41    6.28
  10  22   2    3.57    4.49
 -11 -22  -2    3.59    6.75
  11  22   2    7.55    4.68
 -12 -22  -2   12.72    6.98
  12  22   2   15.95    5.48
 -13 -22  -2    6.51    7.06
  13  22   2    5.00    4.86
 -14 -22  -2    5.21    7.83
  14  22   2   16.43    5.62
 -15 -22  -2   -0.12    7.94
  15  22   2   -5.86    4.84
 -16 -22  -2    1.86    7.75
   4 -23  -2   12.92    4.84
   3 -23  -2   17.68    5.32
  -2  23   2    8.28    4.84
  -1  23   2    5.70    4.68
   0  23   2    0.74    4.35
   1  23   2   10.66    4.90
   2  23   2    9.14    4.88
  -3 -23  -2    8.79    7.18
   3  23   2   31.10    5.76
  -4 -23  -2    8.38    6.53
   4  23   2   17.15    5.08
  -5 -23  -2   -3.37    6.08
   5  23   2    7.53    4.60
  -6 -23  -2   13.22    6.41
   6  23   2   17.12    4.97
  -7 -23  -2   15.93    6.70
   7  23   2   14.34    5.04
  -8 -23  -2    3.93    6.56
   8  23   2    5.85    4.51
  -9 -23  -2   14.42    7.03
   9  23   2   14.71    5.10
 -10 -23  -2    2.70    6.75
  10  23   2    1.81    4.71
 -11 -23  -2   10.14    7.16
  11  23   2   -2.69    4.50
 -12 -23  -2    4.67    7.48
  12  23   2    8.28    5.05
 -13 -23  -2   23.17    8.39
  13  23   2   17.73    5.65
 -14 -23  -2    1.63    7.96
  14  23   2    7.30    5.43
 -15 -23  -2    8.77    8.41
  15  23   2    3.68    5.48
  16  23   2   11.92    5.67
   4 -24  -2    4.75    4.91
   3 -24  -2   18.67    5.41
  -1  24   2   -3.11    4.51
   0  24   2   -5.28    4.25
   1  24   2    0.81    4.73
   2  24   2   18.63    5.39
   3  24   2   17.12    5.48
   4  24   2   -0.43    4.64
  -5 -24  -2    3.10    6.73
   5  24   2    4.71    4.80
  -6 -24  -2   -2.38    6.52
   6  24   2   -4.96    4.16
  -7 -24  -2   13.94    7.07
   7  24   2   14.56    5.09
  -8 -24  -2   11.50    6.85
   8  24   2   18.88    5.24
  -9 -24  -2    9.41    7.31
   9  24   2    1.66    4.63
 -10 -24  -2   -2.54    6.71
  10  24   2    1.94    4.79
 -11 -24  -2   12.90    7.64
  11  24   2    3.93    4.76
 -12 -24  -2   -1.28    7.41
  12  24   2    0.60    5.10
 -13 -24  -2    7.74    8.07
  13  24   2    4.36    5.22
 -14 -24  -2   -2.04    8.20
  14  24   2   11.42    5.55
 -15 -24  -2   -8.05    8.07
  15  24   2   -4.03    5.25
   3 -25  -2   -5.32    4.62
   2 -25  -2    6.38    5.19
  -1  25   2   -2.25    4.89
   0  25   2   -3.77    4.78
   1  25   2   -1.14    4.80
   2  25   2   12.34    5.67
   3  25   2    5.23    5.15
   4  25   2   14.44    5.33
   5  25   2   -7.99    4.45
   6  25   2    3.13    5.00
  -7 -25  -2   -3.00    6.74
   7  25   2   -5.05    4.56
  -8 -25  -2   10.31    7.26
   8  25   2    8.37    5.16
  -9 -25  -2    0.83    7.05
   9  25   2    6.90    4.98
 -10 -25  -2    1.86    7.31
  10  25   2    2.61    4.87
 -11 -25  -2    4.11    7.61
  11  25   2    3.07    5.05
 -12 -25  -2    5.76    8.02
  12  25   2    8.84    5.47
 -13 -25  -2    5.24    8.42
  13  25   2    6.10    5.33
 -14 -25  -2   19.57    9.42
   3 -26  -2    9.21    5.44
   2 -26  -2   -3.24    5.06
  -1  26   2    0.22    5.30
   0  26   2    4.83    5.40
   1  26   2    3.79    5.26
   2  26   2    3.40    5.26
   3  26   2    7.74    5.60
   4  26   2    3.73    5.31
   5  26   2    1.57    5.52
   6  26   2   -6.71    4.80
   7  26   2   21.48    5.96
   8  26   2    1.37    4.98
  -9 -26  -2    6.32    7.57
   9  26   2    4.46    5.02
 -10 -26  -2    6.94    7.74
  10  26   2   -7.14    4.57
 -11 -26  -2    1.50    7.89
  11  26   2    2.88    5.12
 -12 -26  -2    4.42    8.28
 -13 -26  -2   10.84    8.81
   2  27   2    3.21    5.57
   3  27   2    2.48    5.51
   4  27   2    9.54    6.10
   5  27   2    3.61    5.58
   6  27   2    7.52    5.92
  -8 -27   3   -1.68    9.09
  -7 -27   3  -10.51    8.91
  -6 -27   3  -13.10    8.65
  -5 -27   3   -9.89    8.76
  -4 -27   3    5.46    9.36
 -10 -26   3    6.71    9.03
  -9 -26   3   -3.80    8.54
  -8 -26   3    0.94    8.88
   7  26  -3    4.84    5.80
  -7 -26   3    0.80    8.79
   6  26  -3    2.49    5.40
  -6 -26   3   -2.51    8.54
   5  26  -3   17.81    6.19
  -5 -26   3   15.59    9.12
   4  26  -3   17.98    5.97
  -4 -26   3   -3.06    8.68
   3  26  -3    9.65    5.71
  -3 -26   3    4.12    8.70
   2  26  -3   -2.52    5.18
   1  26  -3    1.42    5.44
   0  26  -3    5.42    5.65
  -1  26  -3    6.47    5.70
 -12 -25   3    2.66    9.07
 -11 -25   3   -5.86    7.65
  10  25  -3    8.44    5.46
 -10 -25   3    3.45    8.09
   9  25  -3   -9.55    4.50
  -9 -25   3   -5.29    7.83
   8  25  -3    2.13    5.01
  -8 -25   3   -4.60    7.13
   7  25  -3    0.91    5.53
  -7 -25   3   -0.56    7.64
   6  25  -3   -4.29    5.12
  -6 -25   3    4.43    8.40
   5  25  -3    0.97    5.10
  -5 -25   3   -3.49    7.88
   4  25  -3   19.66    5.94
  -4 -25   3    3.72    8.29
   3  25  -3    6.52    5.14
  -3 -25   3  -16.40    7.66
   2  25  -3    5.04    5.13
  -2 -25   3    0.70    8.14
   1  25  -3    5.63    5.24
  -1 -25   3    5.52    8.05
   0  25  -3   13.23    5.59
  -1  25  -3    1.56    5.31
  -2  25  -3   21.93    5.88
  13  24  -3    4.44    5.49
 -13 -24   3    4.27    8.70
  12  24  -3    7.40    5.22
 -12 -24   3    1.45    7.94
  11  24  -3    2.71    5.04
 -11 -24   3   -6.69    8.24
  10  24  -3   -0.73    4.64
 -10 -24   3    7.33    7.99
   9  24  -3   23.15    5.97
  -9 -24   3   20.41    8.67
   8  24  -3    1.84    4.68
  -8 -24   3   -4.18    7.28
   7  24  -3    4.25    5.26
  -7 -24   3   -9.78    7.29
   6  24  -3    2.23    4.81
  -6 -24   3  -11.83    7.20
   5  24  -3   11.29    5.07
  -5 -24   3    2.39    7.85
   4  24  -3   13.48    5.20
  -4 -24   3   -4.11    7.56
   3  24  -3   30.02    5.99
  -3 -24   3   11.92    8.35
   2  24  -3    2.08    4.88
  -2 -24   3   -2.67    7.51
   1  24  -3   -8.30    4.55
  -1 -24   3   -5.09    7.36
   0  24  -3    2.35    4.92
   0 -24   3   10.83    7.86
  -1  24  -3   16.09    5.53
   1 -24   3   16.84    8.11
  -2  24  -3   -1.71    4.82
  14  23  -3   14.39    6.04
 -14 -23   3    6.70    8.40
  13  23  -3    4.33    5.35
 -13 -23   3    6.06    8.88
  12  23  -3   -4.75    4.70
 -12 -23   3    5.18    8.39
  11  23  -3   -1.27    4.73
 -11 -23   3   -2.10    7.34
  10  23  -3   13.81    5.42
 -10 -23   3   10.21    7.57
   9  23  -3    8.86    4.94
  -9 -23   3   11.27    7.71
   8  23  -3    9.14    4.92
  -8 -23   3    4.94    7.10
   7  23  -3    1.46    4.52
  -7 -23   3   -0.99    6.96
   6  23  -3   -5.57    4.53
  -6 -23   3   -9.04    6.48
   5  23  -3   -0.98    4.63
  -5 -23   3    8.55    7.56
   4  23  -3   18.69    5.37
  -4 -23   3    5.27    7.29
   3  23  -3   -0.45    4.55
  -3 -23   3   -6.68    7.04
   2  23  -3    8.03    4.88
  -2 -23   3   -1.48    7.39
   1  23  -3   -1.25    4.37
  -1 -23   3    0.62    6.82
   0  23  -3    0.99    4.55
   0 -23   3    6.45    7.30
  -1  23  -3    3.58    4.69
   1 -23   3   13.06    7.60
  -2  23  -3   11.56    5.11
   2 -23   3   15.23    7.99
  -3  23  -3   -4.63    4.24
   3 -23   3   -6.40    7.07
  16  22  -3   10.33    5.82
  15  22  -3   -1.84    5.35
 -15 -22   3    5.11    9.04
  14  22  -3   14.92    5.73
 -14 -22   3   14.20    9.16
  13  22  -3   -0.21    4.97
 -13 -22   3    6.48    7.97
  12  22  -3    1.66    4.93
 -12 -22   3   -6.78    7.06
  11  22  -3    4.44    4.68
 -11 -22   3   12.66    8.08
  10  22  -3    6.93    4.82
 -10 -22   3    8.59    7.07
   9  22  -3   10.53    5.02
  -9 -22   3   32.19    8.53
   8  22  -3    8.97    4.88
  -8 -22   3    6.20    7.09
   7  22  -3    0.93    4.57
  -7 -22   3    1.95    6.45
   6  22  -3   -4.23    4.12
  -6 -22   3   -7.90    5.82
   5  22  -3    3.48    4.45
  -5 -22   3   -1.67    6.20
   4  22  -3    2.17    4.50
  -4 -22   3   -1.92    6.27
   3  22  -3   30.40    5.42
  -3 -22   3   16.49    7.01
   2  22  -3   -8.87    4.09
  -2 -22   3   -7.34    6.90
   1  22  -3   -0.22    4.21
  -1 -22   3   -4.49    6.82
   0  22  -3    1.64    4.28
   0 -22   3    1.58    6.93
  -1  22  -3    6.53    4.52
   1 -22   3    2.69    7.04
  -2  22  -3   -0.31    4.37
   2 -22   3   -6.25    6.75
  -3  22  -3   10.50    4.80
   3 -22   3    1.35    7.23
   4 -22   3   11.50    7.48
  17  21  -3    2.57    5.48
  16  21  -3   14.32    6.20
  15  21  -3   23.30    6.41
 -15 -21   3   12.35    8.37
  14  21  -3    3.56    5.22
 -14 -21   3    3.76    7.87
  13  21  -3    6.30    5.32
 -13 -21   3    4.20    8.10
  12  21  -3    2.46    4.63
 -12 -21   3   -2.65    7.49
  11  21  -3    7.41    4.93
 -11 -21   3    7.22    7.67
  10  21  -3    9.30    5.03
 -10 -21   3   17.49    7.79
   9  21  -3   17.34    4.90
  -9 -21   3   16.21    7.06
   8  21  -3    1.11    4.31
  -8 -21   3    5.39    6.54
   7  21  -3   -5.69    3.79
  -7 -21   3    3.05    6.49
   6  21  -3   -0.48    4.16
  -6 -21   3    8.72    6.69
   5  21  -3   16.19    4.77
  -5 -21   3   21.68    6.69
   4  21  -3   13.84    4.58
  -4 -21   3   15.44    6.64
   3  21  -3    2.76    4.28
  -3 -21   3   -5.81    6.27
   2  21  -3   -2.14    3.94
  -2 -21   3   -5.02    6.43
   1  21  -3   -1.52    3.90
  -1 -21   3   -6.23    6.62
   0  21  -3    6.81    4.36
   0 -21   3   13.36    7.00
  -1  21  -3    6.78    4.30
   1 -21   3   10.06    7.14
  -2  21  -3   18.66    4.72
   2 -21   3   28.01    7.66
  -3  21  -3    1.28    4.28
   3 -21   3    8.83    7.02
  -4  21  -3   -0.08    4.19
   4 -21   3   11.44    7.48
   5 -21   3    1.84    7.33
  16  20  -3   12.08    5.56
 -16 -20   3   -1.44    8.36
  15  20  -3    8.51    5.33
 -15 -20   3  -11.59    6.89
  14  20  -3   26.15    5.88
 -14 -20   3   15.89    8.31
  13  20  -3    8.12    5.09
 -13 -20   3    4.00    7.37
  12  20  -3   -4.21    4.31
 -12 -20   3    0.45    7.39
  11  20  -3    1.25    4.32
 -11 -20   3   -4.92    6.45
  10  20  -3   18.40    4.94
 -10 -20   3   12.12    6.88
   9  20  -3    5.92    4.42
  -9 -20   3    2.47    6.26
   8  20  -3   18.94    4.83
  -8 -20   3   24.16    7.36
   7  20  -3   -0.42    3.74
  -7 -20   3   -2.89    5.51
   6  20  -3   11.85    4.41
  -6 -20   3    4.30    5.85
   5  20  -3   -0.75    3.92
  -5 -20   3   -4.21    5.23
   4  20  -3   40.98    5.35
  -4 -20   3   44.19    7.24
   3  20  -3   20.71    4.62
  -3 -20   3   12.34    6.64
   2  20  -3    2.62    4.03
  -2 -20   3   -9.80    5.85
   1  20  -3    6.41    4.07
  -1 -20   3   -2.28    6.24
   0  20  -3   14.81    4.44
   0 -20   3   12.15    6.80
  -1  20  -3   12.35    4.33
   1 -20   3   15.74    6.92
  -2  20  -3   31.06    5.08
   2 -20   3   44.70    8.08
  -3  20  -3    3.47    4.19
   3 -20   3    9.69    6.82
  -4  20  -3   -1.37    3.79
   4 -20   3   -1.88    6.51
   5 -20   3    4.76    6.63
   6 -20   3   16.43    7.18
   7 -20   3    9.23    6.93
 -17 -19   3   -8.13    6.69
  16  19  -3    0.07    4.74
 -16 -19   3    6.75    7.69
  15  19  -3   30.53    5.93
 -15 -19   3   12.26    7.57
  14  19  -3   -5.53    4.35
 -14 -19   3   -4.43    6.70
  13  19  -3   24.46    5.47
 -13 -19   3   13.66    7.52
  12  19  -3    9.27    4.72
 -12 -19   3    3.51    6.71
  11  19  -3   18.68    4.83
 -11 -19   3    3.48    6.63
  10  19  -3    1.38    4.05
 -10 -19   3    5.55    6.32
   9  19  -3   26.57    5.04
  -9 -19   3   37.63    7.75
   8  19  -3    9.68    4.31
  -8 -19   3    2.56    6.03
   7  19  -3    6.45    4.34
  -7 -19   3    4.05    5.59
   6  19  -3    0.54    3.81
  -6 -19   3    4.54    5.83
   5  19  -3   36.69    5.14
  -5 -19   3   33.31    6.73
   4  19  -3    2.76    3.92
  -4 -19   3   -5.30    5.14
   3  19  -3   45.36    5.41
  -3 -19   3   37.02    6.90
   2  19  -3   -1.60    3.70
  -2 -19   3   -0.75    5.49
   1  19  -3    1.25    3.55
  -1 -19   3   -5.53    5.97
   0  19  -3    7.44    3.81
   0 -19   3    3.19    5.81
  -1  19  -3   50.25    5.40
   1 -19   3   68.77    8.35
  -2  19  -3    1.64    3.68
   2 -19   3   11.19    6.59
  -3  19  -3   21.24    4.50
   3 -19   3   21.11    6.95
  -4  19  -3    0.53    3.62
   4 -19   3   -4.95    6.25
  -5  19  -3   -2.99    3.48
   5 -19   3    2.10    6.28
  -6  19  -3    2.43    4.77
   6 -19   3    6.71    6.54
  -7  19  -3   25.30    6.04
   7 -19   3   35.63    7.54
  -8  19  -3    4.29    5.30
   8 -19   3   -2.03    6.38
  -9  19  -3    2.71    5.48
 -10  19  -3   -0.84    5.42
 -17 -18   3    0.50    7.35
  16  18  -3   11.01    5.16
 -16 -18   3   11.13    7.86
  15  18  -3   32.01    5.81
 -15 -18   3    3.45    7.30
  14  18  -3   27.86    5.51
 -14 -18   3   12.19    7.14
  13  18  -3    4.91    4.35
 -13 -18   3   -4.35    6.23
  12  18  -3    3.07    4.14
 -12 -18   3    1.85    6.39
  11  18  -3    2.82    4.27
 -11 -18   3    3.55    6.20
  10  18  -3   23.57    4.91
 -10 -18   3   31.29    7.20
   9  18  -3    0.79    3.75
  -9 -18   3    5.01    6.09
   8  18  -3   55.26    5.78
  -8 -18   3   49.92    7.33
   7  18  -3   -1.52    3.50
  -7 -18   3    8.11    5.78
   6  18  -3    4.14    3.69
  -6 -18   3    2.17    5.01
   5  18  -3   20.80    4.49
  -5 -18   3   12.60    5.42
   4  18  -3   71.72    5.89
  -4 -18   3   61.10    7.23
   3  18  -3   12.77    3.86
  -3 -18   3    0.29    5.18
   2  18  -3   43.80    5.20
  -2 -18   3   53.13    7.25
   1  18  -3   -3.79    3.20
  -1 -18   3  -11.42    5.43
   0  18  -3   36.87    4.71
   0 -18   3   24.09    6.75
  -1  18  -3   -1.01    3.39
   1 -18   3    9.43    6.16
  -2  18  -3   72.52    5.76
   2 -18   3   85.21    8.61
  -3  18  -3   -4.33    3.21
   3 -18   3    6.66    6.32
  -4  18  -3    3.28    3.59
  -4  18  -3    2.53    4.01
   4 -18   3    4.00    6.17
  -5  18  -3   -0.46    4.44
  -5  18  -3    1.71    3.45
   5 -18   3    0.85    6.11
  -6  18  -3   13.12    4.79
   6 -18   3   24.09    6.91
  -7  18  -3    1.97    4.63
   7 -18   3    3.74    6.13
  -8  18  -3    7.43    5.36
   8 -18   3    3.97    6.49
  -9  18  -3   -2.26    4.97
   9 -18   3   -5.29    6.06
 -10  18  -3    2.08    5.42
 -11  18  -3    7.16    6.02
 -18 -17   3    1.76    7.66
 -17 -17   3    3.39    7.54
  16  17  -3    9.51    5.14
 -16 -17   3    2.32    6.97
  15  17  -3   17.34    5.18
 -15 -17   3   12.63    7.14
  14  17  -3   15.84    5.05
 -14 -17   3   13.06    7.20
  13  17  -3   19.84    5.03
 -13 -17   3    8.88    6.85
  12  17  -3    1.96    4.05
 -12 -17   3    3.53    5.96
  11  17  -3    3.55    3.98
 -11 -17   3    6.66    6.07
  10  17  -3   17.02    4.46
 -10 -17   3   10.81    6.14
   9  17  -3   32.83    4.87
  -9 -17   3   23.10    6.84
   8  17  -3   23.67    4.53
  -8 -17   3   31.75    6.43
   7  17  -3    0.90    3.38
  -7 -17   3    0.54    5.30
   6  17  -3    1.68    3.14
  -6 -17   3    0.12    4.66
   5  17  -3   10.17    3.71
  -5 -17   3    6.49    5.17
   4  17  -3    2.92    3.39
  -4 -17   3   -0.24    5.02
   3  17  -3   51.90    5.17
  -3 -17   3   51.49    6.64
   2  17  -3    2.29    3.21
  -2 -17   3   -0.40    4.88
   1  17  -3   17.18    3.83
  -1 -17   3   18.35    5.91
   0  17  -3    1.74    3.35
   0 -17   3    5.62    5.68
  -1  17  -3   61.46    5.26
   1 -17   3   52.83    7.37
  -2  17  -3   10.39    3.78
  -2  17  -3   12.50    3.72
   2 -17   3   22.92    6.38
  -3  17  -3   33.62    4.96
  -3  17  -3   37.59    4.50
   3 -17   3   49.91    7.36
  -4  17  -3   -2.78    3.51
  -4  17  -3   -0.27    3.13
   4 -17   3    3.12    5.82
  -5  17  -3   -0.98    3.22
  -5  17  -3   -0.61    3.99
   5 -17   3    8.85    6.06
  -6  17  -3   -4.93    4.07
   6 -17   3    4.43    6.12
  -7  17  -3   17.00    5.25
   7 -17   3   26.88    6.68
  -8  17  -3    6.27    4.91
   8 -17   3    6.42    6.17
  -9  17  -3   -0.56    4.97
   9 -17   3   -0.45    6.04
 -10  17  -3    6.77    5.24
  10 -17   3    9.08    6.79
 -11  17  -3    6.40    5.61
 -12  17  -3    2.94    5.42
 -18 -16   3    5.93    7.59
 -17 -16   3    0.00    6.58
  16  16  -3    7.19    4.75
 -16 -16   3    1.01    6.70
  15  16  -3   26.16    5.23
 -15 -16   3   13.77    7.30
  14  16  -3   19.17    4.73
 -14 -16   3   12.50    6.77
  13  16  -3   26.49    4.92
 -13 -16   3   14.00    6.73
  12  16  -3   -0.75    3.72
 -12 -16   3  -10.95    5.22
  11  16  -3    9.87    4.05
 -11 -16   3    3.91    5.49
  10  16  -3   11.83    4.10
 -10 -16   3   15.64    6.16
   9  16  -3   35.23    4.79
  -9 -16   3   32.28    6.39
   8  16  -3   22.28    4.28
  -8 -16   3   14.83    5.96
   7  16  -3   -0.81    3.11
  -7 -16   3   -3.17    4.98
   6  16  -3    1.86    3.10
  -6 -16   3    0.36    4.76
   5  16  -3    5.62    3.36
  -5 -16   3    8.42    4.78
   4  16  -3   45.62    4.74
  -4 -16   3   37.07    5.75
   3  16  -3    1.64    3.24
  -3 -16   3    1.45    4.34
   2  16  -3   55.67    4.93
  -2 -16   3   55.39    6.85
   1  16  -3    2.84    3.10
  -1 -16   3    4.28    5.13
   0  16  -3   24.35    3.51
   0  16  -3   23.72    3.87
   0 -16   3   39.96    6.36
  -1  16  -3   15.47    3.58
  -1  16  -3   23.17    3.59
   1 -16   3   14.69    5.39
  -2  16  -3   34.08    4.15
  -2  16  -3   34.18    4.47
   2 -16   3   41.50    6.28
  -3  16  -3    8.82    3.86
  -3  16  -3    8.74    3.35
   3 -16   3   14.58    5.88
  -4  16  -3    0.46    3.04
  -4  16  -3   -0.50    3.57
   4 -16   3   -4.17    5.30
  -5  16  -3   -4.15    3.79
  -5  16  -3    4.33    3.11
   5 -16   3    2.84    5.71
  -6  16  -3   17.50    4.63
  -6  16  -3   24.10    3.84
   6 -16   3   27.89    6.22
  -7  16  -3   -1.06    4.30
   7 -16   3    2.63    5.21
  -8  16  -3    0.66    4.58
   8 -16   3    4.51    6.04
  -9  16  -3   -2.26    4.38
   9 -16   3   -3.09    5.65
 -10  16  -3   -1.33    4.74
  10 -16   3    1.91    6.07
 -11  16  -3    2.58    5.04
  11 -16   3   -2.97    6.04
 -12  16  -3    6.96    5.60
  12 -16   3    4.79    6.79
 -18 -15   3    0.78    6.65
 -17 -15   3    4.25    6.56
  16  15  -3    5.86    4.50
 -16 -15   3    9.77    6.46
  15  15  -3    2.27    4.15
 -15 -15   3   -1.18    5.97
  14  15  -3   38.21    5.22
 -14 -15   3   22.58    6.97
  13  15  -3   -0.50    3.74
 -13 -15   3    4.12    5.77
  12  15  -3   -4.39    3.41
 -12 -15   3    3.01    5.48
  11  15  -3   -2.63    3.31
 -11 -15   3   -0.26    5.05
  10  15  -3   12.50    3.87
 -10 -15   3    4.66    5.49
   9  15  -3   22.44    4.15
  -9 -15   3   21.29    5.73
   8  15  -3   51.18    4.97
  -8 -15   3   47.62    6.60
   7  15  -3    7.51    3.35
  -7 -15   3   -1.26    4.48
   6  15  -3    0.76    2.88
  -6 -15   3   -3.19    4.14
   5  15  -3    1.90    2.86
  -5 -15   3   -4.88    3.93
   4  15  -3   19.72    3.64
  -4 -15   3   24.30    4.92
   3  15  -3   23.44    3.75
  -3 -15   3   22.74    4.89
   2  15  -3   32.24    4.03
  -2 -15   3   23.48    5.01
   1  15  -3   -0.67    2.73
   1  15  -3   -3.07    2.29
  -1 -15   3   -0.61    4.20
   0  15  -3   10.72    2.78
   0  15  -3   11.19    3.24
   0 -15   3   12.05    5.20
  -1  15  -3   31.62    3.82
  -1  15  -3   28.11    3.79
   1 -15   3   27.79    5.53
  -2  15  -3   51.48    4.58
  -2  15  -3   45.83    4.86
   2 -15   3   62.88    7.22
  -3  15  -3    6.51    2.90
  -3  15  -3    1.21    3.18
   3 -15   3    3.59    5.25
  -4  15  -3  -11.34    3.35
  -4  15  -3    5.84    2.90
   4 -15   3    4.30    4.91
  -5  15  -3    1.55    2.87
  -5  15  -3    1.78    3.78
   5 -15   3    0.03    4.85
  -6  15  -3    7.98    4.29
  -6  15  -3   11.26    3.17
   6 -15   3   17.78    5.87
  -7  15  -3   19.67    5.05
   7 -15   3   11.46    5.39
  -8  15  -3    4.94    4.72
   8 -15   3   13.29    6.06
  -9  15  -3    1.76    4.65
   9 -15   3    0.34    5.20
 -10  15  -3    6.31    5.09
  10 -15   3   -5.36    5.53
 -11  15  -3    4.99    5.30
  11 -15   3   -2.65    5.75
 -12  15  -3    2.45    5.56
  12 -15   3   12.37    6.75
 -13  15  -3    7.03    5.66
 -19 -14   3   12.31    7.24
 -18 -14   3    0.27    6.38
 -17 -14   3   -2.20    5.86
 -16 -14   3    0.60    5.82
  15  14  -3   31.01    5.14
 -15 -14   3   33.52    7.19
  14  14  -3    6.53    4.07
 -14 -14   3    7.76    5.83
  13  14  -3   13.42    4.21
 -13 -14   3   16.95    6.00
  12  14  -3    2.69    3.78
 -12 -14   3   -0.79    5.26
  11  14  -3    7.56    3.70
 -11 -14   3   -0.88    5.42
  10  14  -3   -1.17    3.11
 -10 -14   3    2.12    4.80
   9  14  -3   32.77    4.30
  -9 -14   3   25.92    6.00
   8  14  -3   24.06    4.01
  -8 -14   3   28.59    5.61
   7  14  -3    6.93    3.26
  -7 -14   3   17.65    4.97
   6  14  -3   -0.03    2.83
  -6 -14   3    6.61    4.29
   5  14  -3   38.02    4.09
  -5 -14   3   39.96    5.36
   4  14  -3    9.32    3.07
  -4 -14   3    7.37    4.07
   3  14  -3   56.58    4.57
  -3 -14   3   59.84    5.86
   2  14  -3   26.06    2.75
   2  14  -3   28.94    3.72
  -2 -14   3   30.35    4.89
   1  14  -3    2.89    2.65
   1  14  -3    2.18    2.10
  -1 -14   3    1.41    3.90
   0  14  -3   42.78    4.16
   0  14  -3   42.62    3.69
   0 -14   3   48.90    5.71
  -1  14  -3  104.66    5.68
  -1  14  -3   96.12    5.56
   1 -14   3   83.81    7.05
  -2  14  -3    5.01    2.92
  -2  14  -3    0.48    2.54
   2 -14   3    5.67    4.46
  -3  14  -3   31.37    3.68
  -3  14  -3   31.24    4.24
   3 -14   3   42.58    6.26
  -4  14  -3    1.53    2.63
  -4  14  -3    1.92    3.45
   4 -14   3    0.64    4.92
  -5  14  -3   28.16    3.61
  -5  14  -3   21.80    4.52
   5 -14   3   33.11    5.82
  -6  14  -3    3.84    2.77
  -6  14  -3   11.60    4.17
   6 -14   3   15.87    5.17
  -7  14  -3   17.63    4.69
   7 -14   3   16.79    5.66
  -8  14  -3   -1.22    4.11
   8 -14   3    4.44    5.40
  -9  14  -3   10.45    4.94
   9 -14   3    9.05    5.82
 -10  14  -3   -2.75    4.36
  10 -14   3    6.77    5.87
 -11  14  -3    3.01    4.85
  11 -14   3    5.50    5.55
 -12  14  -3    9.58    5.49
  12 -14   3   10.58    6.40
 -13  14  -3   -0.53    5.00
 -19 -13   3   -6.62    6.02
 -18 -13   3    4.81    6.27
 -17 -13   3    5.32    6.31
 -16 -13   3    5.89    5.77
  15  13  -3    9.90    4.20
 -15 -13   3    1.31    5.71
  14  13  -3   52.53    5.55
 -14 -13   3   37.49    6.85
  13  13  -3    0.72    3.38
 -13 -13   3   -4.16    4.90
  12  13  -3    1.72    3.47
 -12 -13   3    1.58    5.28
  11  13  -3    0.04    3.11
 -11 -13   3   -2.31    4.66
  10  13  -3   22.70    3.92
 -10 -13   3   21.56    5.43
   9  13  -3    3.89    3.04
  -9 -13   3    7.72    4.67
   8  13  -3   43.65    4.35
  -8 -13   3   29.01    5.44
   7  13  -3    6.40    3.00
  -7 -13   3   10.15    4.38
   6  13  -3    3.62    2.70
  -6 -13   3    3.99    4.27
   5  13  -3   -1.21    2.54
  -5 -13   3    3.14    3.79
   4  13  -3   84.64    5.34
  -4 -13   3   86.27    6.38
   3  13  -3    2.67    1.66
   3  13  -3    5.87    2.72
  -3 -13   3    2.23    3.81
   2  13  -3   30.91    2.78
   2  13  -3   39.63    3.87
  -2 -13   3   57.66    5.74
   1  13  -3    1.86    1.93
   1  13  -3   -0.39    2.43
  -1 -13   3   -0.41    3.71
   0  13  -3   19.25    3.11
   0  13  -3   14.87    2.73
   0 -13   3   13.13    4.30
  -1  13  -3    3.32    2.48
  -1  13  -3    4.63    2.57
   1 -13   3    3.95    4.50
  -2  13  -3  117.68    6.03
  -2  13  -3  118.80    6.25
   2 -13   3  128.04    7.91
  -3  13  -3   -2.91    2.23
  -3  13  -3   -7.14    2.88
   3 -13   3   -4.70    3.96
  -4  13  -3   -1.12    2.96
  -4  13  -3    2.51    2.44
   4 -13   3   -0.20    4.51
  -5  13  -3  -14.02    3.49
  -5  13  -3   -4.53    2.30
   5 -13   3   -1.49    4.35
  -6  13  -3   20.44    4.61
  -6  13  -3   26.87    3.35
   6 -13   3   33.16    5.90
  -7  13  -3   -1.16    3.78
   7 -13   3    0.07    4.70
  -8  13  -3   27.23    5.41
   8 -13   3   23.17    5.82
  -9  13  -3    2.91    4.46
   9 -13   3    0.06    5.13
 -10  13  -3   -5.36    4.88
  10 -13   3   10.97    5.68
 -11  13  -3    2.35    4.77
  11 -13   3   -4.46    5.36
 -12  13  -3    2.40    5.28
  12 -13   3   10.96    6.04
 -13  13  -3   17.73    5.67
 -14  13  -3    7.00    5.45
  15  12  -3   33.85    4.89
  14  12  -3    7.72    3.66
 -14 -12   3    6.96    5.27
  13  12  -3   31.55    4.38
 -13 -12   3   17.22    5.91
  12  12  -3    2.19    3.21
 -12 -12   3    7.70    4.88
  11  12  -3    0.59    3.06
 -11 -12   3   -2.41    4.40
  10  12  -3    4.36    3.10
 -10 -12   3    2.69    4.56
   9  12  -3   82.08    5.56
  -9 -12   3   97.04    7.44
   8  12  -3    1.59    2.72
  -8 -12   3    2.15    4.07
   7  12  -3   47.74    4.27
  -7 -12   3   54.08    5.66
   6  12  -3    4.97    2.66
  -6 -12   3   13.50    4.07
   5  12  -3  116.09    6.03
  -5 -12   3  106.95    6.98
   4  12  -3   22.04    3.17
  -4 -12   3   17.54    4.08
   3  12  -3  144.57    6.58
  -3 -12   3  128.19    7.59
   2  12  -3   -1.52    2.15
   2  12  -3    2.02    1.61
  -2 -12   3   -1.44    3.15
   1  12  -3   -0.05    1.76
   1  12  -3    2.33    2.30
  -1 -12   3    5.36    3.57
   0  12  -3   10.54    2.34
   0  12  -3   10.96    2.70
   0 -12   3    9.55    4.22
  -1  12  -3  105.88    5.53
  -1  12  -3  117.48    5.67
   1 -12   3  107.46    7.15
  -2  12  -3   19.82    2.91
  -2  12  -3   13.30    3.22
   2 -12   3   24.61    4.75
  -3  12  -3   81.92    4.73
  -3  12  -3   77.81    5.22
   3 -12   3   78.83    6.71
  -4  12  -3   19.58    3.83
  -4  12  -3   19.87    2.92
   4 -12   3   16.67    4.88
  -5  12  -3   12.50    3.88
  -5  12  -3   21.48    3.01
   5 -12   3   19.64    5.09
  -6  12  -3   -6.37    4.24
  -6  12  -3    0.05    2.29
   6 -12   3    0.71    4.24
  -7  12  -3   35.57    5.23
   7 -12   3   52.38    6.29
  -8  12  -3    0.16    4.00
   8 -12   3   -0.78    4.39
  -9  12  -3   13.18    4.67
   9 -12   3   12.39    5.37
 -10  12  -3   -2.88    4.25
  10 -12   3   -0.78    5.12
 -11  12  -3    1.64    4.85
  11 -12   3    3.84    5.41
 -12  12  -3    4.36    4.90
  12 -12   3   -2.59    5.22
 -13  12  -3    0.64    5.27
 -14  12  -3   13.31    5.86
 -15  12  -3    8.53    5.73
  15  11  -3   24.73    4.38
  14  11  -3   25.17    4.27
  13  11  -3    1.81    3.35
  12  11  -3    9.04    3.39
 -12 -11   3   10.92    4.80
  11  11  -3   23.05    3.81
 -11 -11   3   23.45    5.29
  10  11  -3   20.28    3.54
 -10 -11   3   12.43    4.67
   9  11  -3   31.58    3.77
  -9 -11   3   31.27    5.28
  -9 -11   3   25.59    2.47
   8  11  -3  132.56    6.53
  -8 -11   3  130.74    8.13
  -8 -11   3  126.89    4.95
   7  11  -3   17.70    3.07
  -7 -11   3   18.10    4.32
   6  11  -3   -0.61    2.19
  -6 -11   3    2.48    3.38
   5  11  -3   61.21    4.29
  -5 -11   3   62.76    5.29
   4  11  -3   83.69    4.90
  -4 -11   3   90.37    6.03
   3  11  -3    7.79    1.44
   3  11  -3    9.03    2.50
  -3 -11   3    3.21    3.22
   2  11  -3   15.83    1.93
   2  11  -3   10.43    2.59
  -2 -11   3    9.93    3.47
   1  11  -3   11.45    1.97
   1  11  -3    9.31    2.51
  -1 -11   3   12.21    3.59
   0  11  -3    6.62    2.39
   0  11  -3    4.35    1.99
   0 -11   3    7.26    3.61
  -1  11  -3   16.16    2.62
  -1  11  -3   15.66    2.61
   1 -11   3   14.90    4.30
  -2  11  -3  125.56    5.82
  -2  11  -3  128.71    6.21
   2 -11   3  137.90    7.91
  -3  11  -3   14.63    3.53
  -3  11  -3   22.09    2.78
   3 -11   3   11.66    4.45
  -4  11  -3    4.31    3.02
  -4  11  -3    7.19    2.33
   4 -11   3    8.94    3.92
  -5  11  -3    1.79    2.17
  -5  11  -3    1.84    3.14
   5 -11   3   -2.15    3.98
  -6  11  -3    7.46    3.70
  -6  11  -3    7.09    2.29
   6 -11   3   10.66    4.19
  -7  11  -3    2.02    4.47
   7 -11   3   10.01    4.40
   7 -11   3    7.61    2.51
  -8  11  -3   76.61    6.85
   8 -11   3   68.41    6.75
  -9  11  -3    6.97    4.54
   9 -11   3   -1.51    4.64
 -10  11  -3    0.66    4.24
  10 -11   3   -0.68    4.86
 -11  11  -3    5.92    4.72
  11 -11   3    0.19    4.76
 -12  11  -3   20.79    5.54
 -13  11  -3    4.06    5.22
 -14  11  -3    1.14    5.38
 -15  11  -3    1.63    5.47
  15  10  -3    4.01    3.60
  14  10  -3   40.19    4.66
  13  10  -3   19.25    3.75
  12  10  -3   10.21    3.36
 -12 -10   3    5.01    2.81
  11  10  -3   -1.95    2.68
 -11 -10   3   -1.31    2.19
  10  10  -3   31.86    3.80
 -10 -10   3   35.57    5.42
 -10 -10   3   30.80    3.00
   9  10  -3   55.29    4.36
  -9 -10   3   60.17    5.99
  -9 -10   3   45.79    3.20
   8  10  -3  106.58    5.76
  -8 -10   3  104.61    4.43
  -8 -10   3  106.58    7.14
   7  10  -3   52.88    4.18
  -7 -10   3   52.97    5.39
   6  10  -3    4.58    2.32
  -6 -10   3    7.62    3.41
   5  10  -3   57.89    4.16
  -5 -10   3   75.10    5.45
   4  10  -3   80.89    4.67
  -4 -10   3   78.76    5.61
   3  10  -3   91.89    5.08
  -3 -10   3  103.44    6.10
   2  10  -3    6.82    2.34
   2  10  -3    7.77    1.58
  -2 -10   3    4.78    3.13
   1  10  -3   11.39    2.50
   1  10  -3   11.83    1.96
  -1 -10   3   13.33    3.75
   0  10  -3   -0.48    1.94
   0  10  -3    3.88    2.11
   0 -10   3   10.48    3.59
  -1  10  -3   39.37    3.31
  -1  10  -3   47.57    3.61
   1 -10   3   43.54    4.86
  -2  10  -3  111.48    5.49
  -2  10  -3  110.01    5.15
   2 -10   3   97.83    6.55
  -3  10  -3   66.89    4.64
  -3  10  -3   67.58    3.98
   3 -10   3   61.26    5.43
  -4  10  -3    1.68    1.90
  -4  10  -3   -0.92    2.71
   4 -10   3    5.51    3.55
  -5  10  -3    7.82    2.18
  -5  10  -3    8.42    3.22
   5 -10   3    8.58    3.79
  -6  10  -3    1.57    3.16
  -6  10  -3    2.75    1.93
   6 -10   3    1.54    3.96
  -7  10  -3    3.31    3.45
   7 -10   3    1.76    2.18
   7 -10   3    0.99    4.11
  -8  10  -3    6.03    3.97
   8 -10   3   13.44    4.40
  -9  10  -3   27.12    5.59
   9 -10   3   20.57    5.30
 -10  10  -3   -6.42    3.94
  10 -10   3    0.58    4.68
 -11  10  -3   12.08    4.76
  11 -10   3   11.14    5.39
 -12  10  -3    4.82    5.38
 -13  10  -3    8.77    5.29
 -14  10  -3    6.21    5.47
 -15  10  -3   -2.64    5.29
 -16  10  -3    0.57    5.67
  14   9  -3   -1.27    3.11
 -14  -9   3    1.31    3.19
  13   9  -3   68.34    5.19
 -13  -9   3   61.74    5.00
  12   9  -3   -4.25    2.69
 -12  -9   3   -5.36    2.38
  11   9  -3    8.23    2.97
 -11  -9   3    5.47    2.51
  10   9  -3   20.88    3.27
 -10  -9   3   15.60    2.64
   9   9  -3   85.88    5.10
  -9  -9   3   81.52    4.24
   8   9  -3   13.80    2.81
  -8  -9   3   11.21    1.87
  -8  -9   3   11.87    3.87
   7   9  -3  117.60    5.76
  -7  -9   3  118.64    4.66
  -7  -9   3  132.89    7.37
   6   9  -3    0.78    2.13
  -6  -9   3    4.04    3.20
   5   9  -3   86.74    4.76
  -5  -9   3   83.33    5.63
   4   9  -3   57.97    3.89
  -4  -9   3   54.52    4.74
   3   9  -3   21.84    2.71
  -3  -9   3   24.03    3.79
   2   9  -3   11.53    2.44
   2   9  -3    9.85    1.54
  -2  -9   3   12.05    3.40
   1   9  -3   43.36    2.98
   1   9  -3   49.62    3.66
  -1  -9   3   58.42    4.69
   0   9  -3    6.20    2.17
   0   9  -3    0.51    1.92
   0  -9   3   15.12    3.74
  -1   9  -3  132.94    5.69
  -1   9  -3  128.53    5.79
   1  -9   3  133.68    7.44
  -2   9  -3   43.23    3.36
  -2   9  -3   49.51    4.14
   2  -9   3   44.98    4.75
  -3   9  -3   40.85    3.76
  -3   9  -3   38.57    3.00
   3  -9   3   41.28    4.65
  -4   9  -3    0.98    2.49
  -4   9  -3   -1.43    1.62
   4  -9   3   -2.38    3.26
  -5   9  -3    8.30    2.03
  -5   9  -3    8.73    3.14
   5  -9   3    9.84    3.81
  -6   9  -3    7.33    3.20
  -6   9  -3    5.98    1.88
   6  -9   3    9.51    3.95
  -7   9  -3    7.04    3.57
   7  -9   3    3.51    3.61
   7  -9   3   -1.33    1.85
  -8   9  -3   19.43    4.20
   8  -9   3   28.99    4.74
  -9   9  -3   15.43    4.29
   9  -9   3   17.98    4.93
 -10   9  -3    0.63    3.82
  10  -9   3    0.87    4.50
 -11   9  -3    1.84    4.07
  11  -9   3    0.26    4.84
 -12   9  -3   19.47    5.18
 -13   9  -3    8.82    5.11
 -14   9  -3   -2.34    4.72
 -15   9  -3    5.88    5.61
 -16   9  -3    0.71    5.87
 -15  -8   3   -4.81    3.49
  14   8  -3   88.80    5.88
 -14  -8   3   77.47    5.97
  13   8  -3   -3.91    2.79
 -13  -8   3   -5.09    2.75
  12   8  -3   10.61    3.06
 -12  -8   3    4.95    2.86
  11   8  -3   -1.58    2.60
 -11  -8   3   -1.36    2.28
  10   8  -3   24.31    3.34
 -10  -8   3   23.31    2.91
   9   8  -3    9.61    2.69
  -9  -8   3    9.13    2.20
   8   8  -3  149.50    6.65
  -8  -8   3  150.14    5.95
   7   8  -3    1.34    2.09
  -7  -8   3   -4.69    1.19
  -7  -8   3   -0.46    3.06
   6   8  -3    5.16    2.08
  -6  -8   3   -1.13    1.11
  -6  -8   3    4.43    3.09
   5   8  -3   25.78    2.95
  -5  -8   3   32.33    4.02
   4   8  -3  132.23    5.87
  -4  -8   3  135.68    6.94
   3   8  -3   10.89    2.25
  -3  -8   3    5.17    3.03
   2   8  -3   39.32    2.22
   2   8  -3   45.14    3.49
  -2  -8   3   47.37    4.35
   1   8  -3    7.47    2.21
   1   8  -3    6.49    1.56
  -1  -8   3    6.96    3.11
   0   8  -3   14.85    2.39
   0   8  -3   19.04    2.23
   0  -8   3   19.79    3.72
  -1   8  -3   16.17    3.22
  -1   8  -3    2.98    1.95
   1  -8   3    8.16    3.44
  -2   8  -3  346.13   11.46
  -2   8  -3  355.23   12.38
   2  -8   3  338.06   13.82
  -3   8  -3   31.95    3.41
  -3   8  -3   33.03    2.72
   3  -8   3   33.19    4.14
  -4   8  -3    0.39    1.57
  -4   8  -3    2.95    2.35
   4  -8   3   -3.37    3.17
  -5   8  -3    2.67    1.68
  -5   8  -3    1.16    2.45
  -6   8  -3   39.38    4.25
   6  -8   3   37.97    4.47
  -7   8  -3   15.37    3.50
   7  -8   3   19.84    2.34
   7  -8   3   18.93    4.35
  -8   8  -3   50.81    5.43
   8  -8   3   34.38    5.16
   9  -8   3    8.38    4.02
 -10   8  -3    6.50    3.97
  10  -8   3    9.66    4.24
 -11   8  -3   10.25    4.34
  11  -8   3   15.48    4.93
 -12   8  -3   13.18    4.70
 -13   8  -3    8.90    5.13
 -14   8  -3    6.67    5.16
 -15   8  -3    2.86    5.39
 -16   8  -3    5.69    5.79
 -16  -7   3   -9.45    3.76
 -15  -7   3   35.85    5.12
  14   7  -3   -1.10    2.89
 -14  -7   3   -4.14    3.23
  13   7  -3   68.14    5.19
 -13  -7   3   64.90    5.28
  12   7  -3    7.22    2.92
 -12  -7   3    5.31    2.96
  11   7  -3    2.65    2.69
 -11  -7   3    4.62    2.59
  10   7  -3   -3.00    2.15
 -10  -7   3   -0.74    2.04
   9   7  -3   68.20    4.51
  -9  -7   3   80.70    4.28
   8   7  -3    1.90    2.27
  -8  -7   3    0.75    1.64
   7   7  -3  143.46    6.32
  -7  -7   3  149.41    5.69
   6   7  -3   19.62    2.74
  -6  -7   3   20.84    3.61
  -6  -7   3   19.50    1.77
   5   7  -3   19.38    2.63
  -5  -7   3   22.29    3.59
   4   7  -3   -0.18    1.94
  -4  -7   3    3.43    2.82
   3   7  -3   64.01    3.83
  -3  -7   3   72.69    4.79
   2   7  -3    2.20    1.86
  -2  -7   3    4.65    2.72
   1   7  -3   28.37    2.61
   1   7  -3   28.13    2.12
  -1  -7   3   35.95    3.75
   0   7  -3    1.80    1.63
   0   7  -3    4.49    1.85
   0  -7   3    3.35    2.99
  -1   7  -3  270.80    9.48
  -1   7  -3  268.39    9.13
   1  -7   3  260.54   10.96
  -2   7  -3    1.13    2.10
  -2   7  -3    3.84    1.82
   2  -7   3    5.98    3.11
  -3   7  -3   95.50    4.14
   3  -7   3   85.16    6.03
  -4   7  -3   -1.15    1.43
  -4   7  -3    2.40    2.32
   4  -7   3    1.69    2.83
  -5   7  -3   29.14    2.34
  -5   7  -3   26.73    3.38
   5  -7   3   29.14    3.98
  -6   7  -3    4.87    2.72
   6  -7   3    8.67    3.48
  -7   7  -3   78.19    5.65
   7  -7   3   60.90    3.35
   7  -7   3   62.75    5.63
  -8   7  -3   -0.34    2.80
   8  -7   3   11.73    3.78
   8  -7   3    0.75    1.66
  -9   7  -3   66.16    5.70
   9  -7   3   63.38    5.78
 -10   7  -3    6.77    3.70
  10  -7   3    1.33    4.24
 -11   7  -3   20.83    4.81
 -12   7  -3    4.44    4.14
 -13   7  -3   14.30    4.85
 -14   7  -3    0.31    4.41
 -15   7  -3    1.92    4.96
 -16   7  -3    0.44    5.35
 -17   7  -3   18.15    6.90
 -17  -6   3   -8.29    4.15
 -16  -6   3    1.05    4.34
 -15  -6   3   -7.15    3.56
  14   6  -3  131.31    6.58
 -14  -6   3  112.70    7.32
  13   6  -3    0.43    2.77
 -13  -6   3    9.61    3.63
  12   6  -3    5.50    2.76
 -12  -6   3   -4.23    2.67
  11   6  -3   17.87    3.04
 -11  -6   3   17.89    3.19
  10   6  -3   49.98    3.91
 -10  -6   3   47.90    3.81
   9   6  -3    2.75    2.28
  -9  -6   3    5.20    2.13
   8   6  -3  211.47    8.09
  -8  -6   3  210.61    8.00
   7   6  -3    1.45    2.00
  -7  -6   3    2.25    1.57
   6   6  -3   18.50    2.57
  -6  -6   3   20.11    1.88
   5   6  -3   15.68    2.37
  -5  -6   3   11.16    3.12
  -5  -6   3   13.58    1.43
   4   6  -3  160.05    6.27
  -4  -6   3  156.77    7.33
   3   6  -3   20.44    2.43
  -3  -6   3   22.01    3.18
   2   6  -3   26.48    2.54
  -2  -6   3   36.74    3.56
   1   6  -3    6.58    1.83
   1   6  -3    6.30    1.30
  -1  -6   3    8.11    2.71
   0   6  -3   12.74    2.00
   0   6  -3   13.99    1.84
   0  -6   3   12.65    3.02
  -1   6  -3   45.99    3.05
  -1   6  -3   48.86    3.18
   1  -6   3   50.23    4.24
  -2   6  -3  531.75   16.08
  -2   6  -3  522.95   17.21
   2  -6   3  503.99   18.89
  -3   6  -3    2.29    2.16
  -3   6  -3    0.98    1.48
   3  -6   3   -1.32    2.99
  -4   6  -3    4.07    1.46
   4  -6   3   -4.96    2.71
  -5   6  -3   10.28    2.73
  -5   6  -3   12.60    1.68
   5  -6   3   13.16    3.20
  -6   6  -3   58.83    4.67
   6  -6   3   63.50    3.18
   6  -6   3   63.74    5.02
  -7   6  -3    3.10    2.55
   7  -6   3    1.69    1.39
   7  -6   3    1.73    3.25
  -8   6  -3  106.37    6.27
   8  -6   3   87.72    6.33
   8  -6   3   97.65    4.00
  -9   6  -3    6.22    3.32
   9  -6   3    0.66    3.61
 -10   6  -3   12.26    3.95
  10  -6   3   13.95    4.29
 -11   6  -3    2.83    3.56
 -12   6  -3   36.43    5.44
 -13   6  -3   -6.05    3.60
 -14   6  -3   26.23    5.96
 -15   6  -3   -1.65    4.68
 -16   6  -3   -1.84    5.38
 -17   6  -3    3.00    6.02
 -19  -5   3    5.19    5.36
 -18  -5   3   -7.60    4.74
 -17  -5   3   -5.98    4.38
 -16  -5   3   -3.08    4.15
 -15  -5   3   16.72    4.60
 -14  -5   3   39.30    5.18
  13   5  -3   53.90    4.35
 -13  -5   3   48.25    5.07
  12   5  -3   -1.36    2.46
 -12  -5   3   -7.53    2.48
  11   5  -3    3.83    2.43
 -11  -5   3    6.46    2.82
  10   5  -3   14.15    2.66
 -10  -5   3   15.12    2.81
   9   5  -3  111.11    5.40
  -9  -5   3  116.69    5.52
   8   5  -3   43.98    3.40
  -8  -5   3   45.43    3.35
   7   5  -3   67.85    4.00
  -7  -5   3   66.73    3.67
   6   5  -3    6.93    2.17
  -6  -5   3   10.95    1.73
   5   5  -3   47.72    3.35
  -5  -5   3   42.23    2.36
   4   5  -3  126.97    5.37
  -4  -5   3  136.79    6.42
   3   5  -3   60.28    3.45
  -3  -5   3   61.47    4.12
   2   5  -3  114.70    4.80
  -2  -5   3  119.11    5.70
   1   5  -3    1.66    1.65
   1   5  -3    1.75    1.06
  -1  -5   3    3.52    2.48
  -1  -5   3    0.85    1.00
   0   5  -3    5.34    1.68
   0   5  -3    7.30    1.55
   0  -5   3    7.43    2.92
  -1   5  -3   56.40    3.24
  -1   5  -3   55.52    3.10
   1  -5   3   53.22    4.20
  -2   5  -3   56.64    3.56
  -2   5  -3   62.45    3.12
   2  -5   3   56.76    4.37
  -3   5  -3   92.36    3.79
  -3   5  -3   92.23    4.74
   3  -5   3   92.21    5.38
  -4   5  -3    8.26    2.35
  -4   5  -3    7.48    1.46
   4  -5   3    5.48    2.79
  -5   5  -3    0.80    1.18
  -5   5  -3    1.07    2.21
   5  -5   3   -1.83    2.47
  -6   5  -3   17.23    2.97
   6  -5   3   13.15    1.69
   6  -5   3   19.22    3.50
  -7   5  -3   53.10    4.42
   7  -5   3   56.44    4.72
   7  -5   3   45.84    2.59
  -8   5  -3   11.19    3.16
   8  -5   3   15.43    1.61
   8  -5   3    7.45    3.59
  -9   5  -3   77.12    5.81
   9  -5   3   88.50    6.26
 -10   5  -3    4.52    3.19
 -11   5  -3    2.73    3.43
 -12   5  -3   -0.23    3.56
 -13   5  -3   22.23    5.04
 -14   5  -3    9.37    4.85
 -15   5  -3   -0.34    4.87
 -16   5  -3   -0.77    5.37
 -17   5  -3   -1.80    5.62
 -18   5  -3    4.79    6.28
 -19  -4   3   23.81    6.03
 -18  -4   3   -3.49    4.72
 -17  -4   3    5.79    4.83
 -16  -4   3  -11.04    3.73
 -15  -4   3   32.55    5.22
 -14  -4   3    8.73    3.94
  13   4  -3   23.45    3.45
 -13  -4   3   24.14    4.25
  12   4  -3    1.95    2.48
 -12  -4   3   -0.18    2.83
  11   4  -3    1.48    2.33
 -11  -4   3    4.68    2.89
  10   4  -3   15.74    2.63
 -10  -4   3    7.63    2.66
   9   4  -3   61.93    4.01
  -9  -4   3   51.45    3.96
   8   4  -3  123.71    5.47
  -8  -4   3  116.15    5.52
   7   4  -3   44.95    3.61
  -7  -4   3   63.11    3.70
   6   4  -3   22.33    2.51
  -6  -4   3   24.64    2.25
   5   4  -3  197.87    7.37
  -5  -4   3  208.07    7.11
   4   4  -3  265.00    9.12
  -4  -4   3  266.33    8.73
  -4  -4   3  274.57   10.61
   3   4  -3  195.63    6.96
  -3  -4   3  190.87    7.94
   2   4  -3   86.35    3.93
  -2  -4   3   84.71    4.60
   1   4  -3    1.88    1.51
  -1  -4   3    3.49    2.35
   0   4  -3    4.36    1.56
   0   4  -3    3.82    1.33
   0  -4   3    3.28    2.49
  -1   4  -3   54.15    3.06
  -1   4  -3   57.08    2.97
   1  -4   3   60.39    4.19
  -2   4  -3  133.83    5.39
  -2   4  -3  134.80    4.80
   2  -4   3  129.97    6.27
  -3   4  -3   58.43    2.79
  -3   4  -3   55.92    3.55
   3  -4   3   60.89    4.26
  -4   4  -3   70.52    4.14
  -4   4  -3   70.82    2.98
   4  -4   3   66.02    4.67
  -5   4  -3   -2.90    1.93
   5  -4   3    1.10    2.59
  -6   4  -3    0.86    2.19
   6  -4   3    0.80    1.10
   6  -4   3    3.76    2.65
  -7   4  -3   25.03    3.27
   7  -4   3   19.85    3.54
  -8   4  -3   91.47    5.69
   8  -4   3   89.20    5.94
  -9   4  -3   44.65    4.57
   9  -4   3   45.27    5.20
 -10   4  -3   17.80    3.79
 -11   4  -3    9.87    3.83
 -12   4  -3   12.99    4.14
 -13   4  -3   28.72    5.21
 -14   4  -3   10.14    4.48
 -15   4  -3   -0.37    4.68
 -16   4  -3   -0.72    4.95
 -17   4  -3    5.15    5.56
 -18   4  -3    1.60    6.23
 -20  -3   3   34.10    7.15
 -19  -3   3    4.70    5.46
 -18  -3   3    7.03    5.35
 -17  -3   3   -1.94    4.52
 -16  -3   3   -1.79    4.33
 -15  -3   3   -5.52    3.77
 -14  -3   3   92.98    6.94
  13   3  -3   10.03    2.97
 -13  -3   3    6.37    3.73
  12   3  -3    2.17    2.50
 -12  -3   3   -3.40    2.77
  11   3  -3   13.95    2.67
 -11  -3   3    9.52    3.11
  10   3  -3    9.56    2.41
 -10  -3   3    9.06    2.84
   9   3  -3    9.48    2.28
  -9  -3   3    9.51    2.55
   8   3  -3  149.64    6.05
  -8  -3   3  141.93    6.39
   7   3  -3    5.76    2.14
  -7  -3   3   24.80    2.86
   6   3  -3   25.13    2.51
  -6  -3   3   21.12    2.37
   5   3  -3    5.63    1.90
  -5  -3   3    6.83    1.57
   4   3  -3  342.38   11.19
  -4  -3   3  351.94   11.28
   3   3  -3   33.85    2.55
  -3  -3   3   39.52    3.19
  -3  -3   3   38.58    1.91
   2   3  -3   81.78    3.68
  -2  -3   3   81.53    4.23
   1   3  -3   45.19    2.67
  -1  -3   3   44.00    3.33
   0   3  -3    4.47    1.40
   0   3  -3    5.89    1.26
   0  -3   3    6.73    2.33
  -1   3  -3   55.75    2.72
  -1   3  -3   56.86    3.04
   1  -3   3   63.75    4.03
  -2   3  -3   90.14    3.42
  -2   3  -3   86.42    4.14
   2  -3   3   85.98    4.90
  -3   3  -3    3.05    1.08
  -3   3  -3    0.40    1.80
   3  -3   3    1.39    2.19
  -4   3  -3    4.14    2.04
  -4   3  -3    5.05    1.04
   4  -3   3    3.90    2.66
  -5   3  -3    3.29    2.07
   5  -3   3    0.00    2.59
   5  -3   3    0.77    1.03
  -6   3  -3    9.52    2.56
   6  -3   3   12.90    3.04
  -7   3  -3    7.66    2.48
   7  -3   3    8.75    2.96
  -8   3  -3   44.79    4.29
   8  -3   3   54.83    5.01
  -9   3  -3   22.20    3.51
 -10   3  -3   33.26    4.36
 -11   3  -3   -4.29    2.81
 -12   3  -3   25.03    4.59
 -13   3  -3    8.52    4.16
 -14   3  -3   28.09    5.48
 -15   3  -3   -0.51    4.35
 -16   3  -3   -0.01    4.85
 -17   3  -3   -8.14    5.05
 -18   3  -3   18.41    6.85
 -20  -2   3   16.60    6.35
 -19  -2   3   11.09    6.03
 -18  -2   3    2.16    5.18
 -17  -2   3   -2.01    4.67
 -16  -2   3    1.23    4.43
 -15  -2   3   25.86    5.17
 -14  -2   3    0.60    3.88
 -13  -2   3   52.12    5.53
  12   2  -3   -2.14    2.23
 -12  -2   3   -4.93    2.82
  11   2  -3   24.03    2.92
 -11  -2   3   23.47    3.75
  10   2  -3    2.23    2.03
 -10  -2   3   -2.75    2.40
   9   2  -3   68.46    4.04
  -9  -2   3   71.15    4.60
   8   2  -3   14.46    2.33
  -8  -2   3   11.97    2.55
   7   2  -3  151.20    6.48
  -7  -2   3  185.69    7.28
   6   2  -3    2.55    1.89
  -6  -2   3    3.04    1.87
   5   2  -3   68.09    3.70
  -5  -2   3   68.23    3.54
   4   2  -3   10.78    1.95
  -4  -2   3   10.67    1.62
   3   2  -3  186.18    6.49
  -3  -2   3  184.35    6.28
   2   2  -3   34.29    1.78
   2   2  -3   31.62    2.36
  -2  -2   3   33.87    2.76
  -2  -2   3   35.91    1.76
   1   2  -3   29.22    1.95
   1   2  -3   26.64    1.51
  -1  -2   3   27.79    2.54
   0   2  -3    0.77    1.04
   0   2  -3    0.15    1.11
   0  -2   3    2.48    1.84
  -1   2  -3   97.83    4.05
  -1   2  -3  105.21    3.67
   1  -2   3  105.29    4.84
  -2   2  -3    2.83    1.66
  -2   2  -3    3.23    1.03
   2  -2   3    4.42    2.25
  -3   2  -3   36.23    2.88
  -3   2  -3   33.88    1.83
   3  -2   3   42.34    1.92
   3  -2   3   43.28    3.50
  -4   2  -3   -0.84    1.80
   4  -2   3    0.90    2.33
  -5   2  -3   36.83    3.21
   5  -2   3   28.01    3.42
  -6   2  -3   11.12    2.48
   6  -2   3   11.26    2.94
  -7   2  -3   30.69    3.34
   7  -2   3   33.29    3.85
  -8   2  -3   -2.23    1.97
  -9   2  -3   87.27    5.63
 -10   2  -3    2.53    2.85
 -11   2  -3   10.15    3.43
 -12   2  -3    8.40    3.77
 -13   2  -3   64.15    6.50
 -14   2  -3   -6.07    3.64
 -15   2  -3    3.23    4.52
 -16   2  -3   -2.42    4.62
 -17   2  -3    3.20    5.57
 -18   2  -3   -9.48    5.40
 -19   2  -3    3.91    6.37
 -20  -1   3   29.70    6.72
 -19  -1   3   15.48    6.14
 -18  -1   3    6.64    5.15
 -17  -1   3    3.89    4.94
 -16  -1   3    0.14    4.72
 -15  -1   3   -2.88    3.88
 -14  -1   3  108.79    7.77
 -13  -1   3    9.13    3.98
  12   1  -3    1.17    2.26
 -12  -1   3    2.12    3.22
  11   1  -3    5.24    2.33
 -11  -1   3    4.87    3.18
  10   1  -3   48.80    3.71
 -10  -1   3   49.97    4.50
   9   1  -3    5.72    1.97
  -9  -1   3   -1.40    2.21
   8   1  -3  217.68    7.88
  -8  -1   3  219.13    8.88
  -7  -1   3   44.54    4.09
   6   1  -3   16.24    2.15
  -6  -1   3   18.27    2.48
   5   1  -3   27.26    2.43
  -5  -1   3   30.50    2.59
   4   1  -3  175.21    6.22
  -4  -1   3  168.01    6.36
   3   1  -3   -0.22    1.50
  -3  -1   3    1.10    1.25
   2   1  -3   12.12    1.63
  -2  -1   3   15.22    1.32
  -2  -1   3   12.41    1.78
   1   1  -3    2.25    0.86
   1   1  -3    1.81    1.12
  -1  -1   3    2.65    1.46
  -1  -1   3    1.57    0.84
   0   1  -3   20.55    1.56
   0  -1   3   24.60    2.13
  -1   1  -3   -1.25    1.14
  -1   1  -3    0.18    0.83
   1  -1   3    1.03    1.51
  -2   1  -3  464.17   15.13
  -2   1  -3  473.24   13.89
   2  -1   3  477.34   13.86
   2  -1   3  457.05   16.32
  -3   1  -3   97.43    4.41
   3  -1   3   90.78    4.89
  -4   1  -3    5.43    2.01
   4  -1   3    8.15    2.44
  -5   1  -3    3.89    2.10
   5  -1   3    4.91    2.50
  -6   1  -3  101.23    5.38
   6  -1   3  109.31    6.10
  -7   1  -3    5.88    2.37
  -8   1  -3   93.26    5.38
  -9   1  -3   30.97    3.69
 -10   1  -3   18.56    3.44
 -11   1  -3    0.49    2.83
 -12   1  -3   86.43    6.58
 -13   1  -3    1.69    3.71
 -14   1  -3   20.70    4.98
 -15   1  -3    0.30    4.18
 -16   1  -3   -5.28    4.40
 -17   1  -3  -10.54    4.55
 -18   1  -3    6.44    6.08
 -19   1  -3   -9.21    5.78
 -20   0   3   12.78    6.07
 -19   0   3   10.71    6.19
 -18   0   3    7.92    5.73
 -17   0   3   -4.03    4.52
 -16   0   3   -2.18    4.63
 -15   0   3   24.22    5.30
 -14   0   3   23.97    5.04
 -13   0   3   49.22    5.65
  12   0  -3    5.98    2.50
 -12   0   3    2.95    3.49
  11   0  -3   42.97    3.46
 -11   0   3   41.80    4.62
  10   0  -3    7.35    2.21
 -10   0   3    6.94    3.01
   9   0  -3   52.89    3.53
  -9   0   3   50.05    4.27
   8   0  -3   18.03    2.41
  -8   0   3   22.32    3.10
   7   0  -3  115.23    5.41
  -7   0   3  140.92    6.75
   6   0  -3    4.99    1.85
  -6   0   3    3.94    2.10
   5   0  -3  257.37    8.61
  -5   0   3  257.27    9.28
   4   0  -3   65.81    3.35
  -4   0   3   65.29    3.56
   3   0  -3  358.26   10.99
  -3   0   3  342.34   11.51
   2   0  -3    4.31    1.38
  -2   0   3    7.93    1.34
   1   0  -3   76.93    3.04
  -1   0   3   77.26    2.99
  -1   0   3   74.03    3.15
   0   0  -3    5.59    0.93
   0   0   3    6.04    1.22
   0   0   3    5.33    1.04
  -1   0  -3   21.41    1.27
   1   0   3   19.99    1.30
   1   0   3   22.65    1.94
  -2   0  -3   45.20    2.74
  -2   0  -3   42.77    1.67
   2   0   3   44.66    1.83
   2   0   3   42.56    2.99
  -3   0  -3  683.23   21.71
   3   0   3  676.18   23.32
  -4   0  -3   47.30    3.29
   4   0   3   46.00    3.61
  -5   0  -3   10.47    2.30
   5   0   3   11.75    2.71
  -6   0  -3    2.31    2.12
  -7   0  -3  155.10    6.97
  -8   0  -3   23.96    3.20
  -9   0  -3  137.59    6.88
 -10   0  -3   13.78    3.08
 -11   0  -3   29.94    4.13
 -12   0  -3   13.83    3.79
 -13   0  -3   69.15    6.30
 -14   0  -3   -1.72    4.11
 -15   0  -3    4.11    4.53
 -16   0  -3   -6.31    4.40
 -17   0  -3    3.73    5.31
 -18   0  -3   32.63    7.26
 -19   0  -3    4.26    6.33
 -19   1   3   18.74    6.42
 -18   1   3    4.66    5.42
 -17   1   3    0.42    5.02
 -16   1   3    5.39    4.87
 -15   1   3   15.95    5.04
 -14   1   3   49.87    6.29
 -13   1   3   31.53    5.04
 -12   1   3    5.00    3.87
  11  -1  -3    7.21    2.45
 -11   1   3    9.78    3.51
  10  -1  -3   16.99    2.54
 -10   1   3   15.34    3.48
   9  -1  -3   19.03    2.42
  -9   1   3   16.25    3.20
   8  -1  -3   95.15    4.46
  -8   1   3   85.72    5.28
   7  -1  -3   52.92    3.48
  -7   1   3   52.10    4.06
   6  -1  -3    6.03    1.89
  -6   1   3    4.33    2.16
   5  -1  -3  138.22    5.39
  -5   1   3  143.06    6.06
   4  -1  -3  188.52    6.67
  -4   1   3  195.15    7.30
   3  -1  -3  252.38    8.31
  -3   1   3  256.22    8.87
   2  -1  -3    2.34    1.44
  -2   1   3   -0.02    1.32
   1  -1  -3    5.17    1.20
  -1   1   3    3.95    0.89
  -1   1   3    3.95    1.18
   0  -1  -3   36.13    1.91
   0  -1  -3   32.49    1.64
   0   1   3   37.13    1.98
   0   1   3   34.12    1.73
  -1  -1  -3   46.14    1.85
   1   1   3   39.54    2.31
  -2  -1  -3  355.43   10.64
   2   1   3  356.34   12.49
  -3  -1  -3   43.38    2.99
   3   1   3   45.79    3.27
  -4  -1  -3   11.80    2.12
  -5  -1  -3    7.10    2.06
  -6  -1  -3   61.89    4.01
  -7  -1  -3   12.57    2.55
  -8  -1  -3  136.97    6.58
  -9  -1  -3  109.41    5.99
 -10  -1  -3   22.46    3.48
 -11  -1  -3   -0.39    2.62
 -12  -1  -3   87.18    6.27
 -13  -1  -3   71.41    6.26
 -14  -1  -3   33.09    5.27
 -15  -1  -3   -2.77    3.91
 -16  -1  -3   -5.81    4.37
 -17  -1  -3   -2.02    4.77
 -18  -1  -3    2.94    5.46
 -19  -1  -3    4.54    6.30
 -20  -1  -3   -5.89    6.20
 -19   2   3    6.35    5.23
 -18   2   3    5.22    5.55
 -17   2   3   10.44    5.43
 -16   2   3   -0.62    4.66
 -15   2   3   14.04    5.01
 -14   2   3   54.18    6.38
 -13   2   3   21.25    4.93
 -12   2   3   10.07    4.27
  11  -2  -3   -3.84    2.07
 -11   2   3    1.98    3.50
  10  -2  -3   34.50    3.11
 -10   2   3   29.74    4.16
   9  -2  -3    6.22    2.11
  -9   2   3    4.48    2.79
   8  -2  -3  115.74    5.03
  -8   2   3  108.58    6.00
   7  -2  -3   33.65    2.70
  -7   2   3   28.25    3.36
   6  -2  -3    5.93    1.85
  -6   2   3    2.47    2.27
   5  -2  -3   38.53    2.97
  -5   2   3   38.69    3.25
   4  -2  -3  218.11    7.43
  -4   2   3  217.41    8.17
   3  -2  -3    1.60    1.62
  -3   2   3    7.80    1.99
   2  -2  -3    2.18    1.58
  -2   2   3    1.91    1.62
   1  -2  -3    1.42    1.23
  -1   2   3    2.50    1.30
   0  -2  -3    6.85    1.20
   0   2   3    7.65    1.32
  -1  -2  -3   22.34    1.48
  -1  -2  -3   22.54    1.50
   1   2   3   24.95    1.88
   2   2   3  291.79    8.88
   3   2   3  338.09   10.19
  -4  -2  -3   42.24    3.17
   4   2   3   46.20    2.13
  -5  -2  -3   29.24    2.76
   5   2   3   24.35    1.77
  -6  -2  -3   60.56    4.04
   6   2   3   67.00    2.65
  -7  -2  -3    4.72    2.17
   7   2   3    4.11    1.15
  -8  -2  -3   55.82    4.19
  -9  -2  -3   41.79    3.93
 -10  -2  -3   33.47    3.89
 -11  -2  -3    9.19    3.04
 -12  -2  -3   84.71    5.97
 -13  -2  -3   28.95    4.62
 -14  -2  -3   21.21    4.62
 -15  -2  -3   16.63    4.72
 -16  -2  -3  -12.19    3.84
 -17  -2  -3   -3.09    4.44
 -18  -2  -3    7.76    5.80
 -19  -2  -3   -4.12    5.61
 -20  -2  -3    1.54    6.50
 -19   3   3   18.18    6.45
 -18   3   3    4.91    5.50
 -17   3   3   10.68    5.58
 -16   3   3    5.77    5.17
 -15   3   3   42.79    6.52
 -14   3   3   17.12    5.08
 -13   3   3   86.64    7.26
 -12   3   3    4.96    3.91
  11  -3  -3   35.88    3.41
 -11   3   3   47.38    5.15
  10  -3  -3   -0.27    2.09
 -10   3   3    7.22    3.31
   9  -3  -3   80.25    4.39
  -9   3   3   70.24    5.46
   8  -3  -3   -0.27    1.80
  -8   3   3    4.24    2.62
   7  -3  -3  123.66    5.15
  -7   3   3  115.43    6.23
   6  -3  -3   15.91    2.18
  -6   3   3   11.35    3.29
   5  -3  -3    1.64    1.66
  -5   3   3    2.37    2.12
   4  -3  -3   43.33    3.06
  -4   3   3   44.44    3.42
   3  -3  -3  191.64    6.74
  -3   3   3  199.29    7.46
   2  -3  -3    6.05    1.68
  -2   3   3    3.22    1.87
   1  -3  -3    1.00    0.87
   1  -3  -3    1.19    1.42
  -1   3   3    0.97    1.03
  -1   3   3   -0.14    1.46
   0  -3  -3   10.81    1.49
   0  -3  -3   11.78    0.93
   0   3   3   13.50    1.69
   1   3   3   12.72    1.68
   1   3   3   10.74    1.39
   2   3   3    4.00    1.25
   3   3   3  632.91   18.77
   4   3   3    4.32    1.27
  -5  -3  -3    5.11    1.99
   5   3   3    5.52    1.37
  -6  -3  -3   11.43    2.28
   6   3   3    7.08    1.43
  -7  -3  -3  138.18    6.39
   7   3   3  145.41    5.02
  -8  -3  -3    0.07    2.10
   8   3   3    2.05    1.28
  -9  -3  -3  110.69    6.03
   9   3   3  121.62    4.40
 -10  -3  -3    1.56    2.53
  10   3   3   -1.36    1.29
 -11  -3  -3   30.47    3.88
 -12  -3  -3    3.03    3.01
 -13  -3  -3   60.18    5.72
 -14  -3  -3    7.48    3.97
 -15  -3  -3    2.18    4.05
 -16  -3  -3   -3.08    4.19
 -17  -3  -3   -3.99    4.83
 -18  -3  -3   -9.74    4.65
 -19  -3  -3    3.34    5.84
 -20  -3  -3  -11.89    5.83
 -18   4   3   11.31    6.11
 -17   4   3    4.83    5.18
 -16   4   3    5.82    4.91
 -15   4   3    5.71    5.23
 -14   4   3   53.52    6.47
 -13   4   3    4.62    4.33
 -12   4   3    3.71    3.72
  11  -4  -3    1.52    2.67
 -11   4   3    4.58    3.63
  10  -4  -3   49.96    3.76
 -10   4   3   55.01    5.37
   9  -4  -3    1.90    2.05
  -9   4   3    4.91    3.22
   8  -4  -3  173.52    6.75
  -8   4   3  178.61    8.28
   7  -4  -3   14.63    2.12
  -7   4   3   11.10    2.84
  -6   4   3    6.66    2.63
   5  -4  -3   -2.92    1.61
  -5   4   3   -0.30    2.14
   4  -4  -3  159.98    5.97
  -4   4   3  159.75    6.75
   3  -4  -3    0.32    1.53
   3  -4  -3   -0.51    1.58
  -3   4   3    0.33    1.86
   2  -4  -3   37.86    2.52
   2  -4  -3   36.90    2.75
  -2   4   3   37.92    2.96
   1  -4  -3   17.74    1.65
   1  -4  -3   18.87    2.06
  -1   4   3   21.18    2.19
  -1   4   3   17.49    1.77
   0  -4  -3    8.20    1.33
   0   4   3    7.10    1.18
   0   4   3    6.17    1.74
   0   4   3    6.85    1.58
   1   4   3    6.47    1.54
   1   4   3    6.52    1.72
   2   4   3   73.17    3.32
   2   4   3   70.27    3.54
   3   4   3   96.14    3.92
   4   4   3   97.28    3.90
  -5  -4  -3   17.62    2.25
   5   4   3   16.30    1.85
  -6  -4  -3   20.27    2.58
   6   4   3   21.19    1.94
  -7  -4  -3    7.95    2.22
  -8  -4  -3  183.36    7.84
   8   4   3  192.31    6.51
  -9  -4  -3    2.77    2.28
   9   4   3    1.26    1.39
 -10  -4  -3   27.21    3.46
  10   4   3   17.90    1.96
 -11  -4  -3    2.04    2.63
  11   4   3    0.07    1.55
 -12  -4  -3   49.00    4.89
 -13  -4  -3    9.46    3.52
 -14  -4  -3   44.66    5.36
 -15  -4  -3   -2.17    3.77
 -16  -4  -3   -7.76    3.90
 -17  -4  -3   -2.30    4.63
 -18  -4  -3   24.24    6.17
 -19  -4  -3   -7.03    5.25
 -20  -4  -3   -5.88    5.84
 -18   5   3   12.96    6.11
 -17   5   3   10.72    5.71
 -16   5   3   -2.71    4.67
 -15   5   3   16.55    5.59
 -14   5   3   12.87    5.09
 -13   5   3   44.53    6.05
 -12   5   3    4.67    4.27
 -11   5   3    6.16    4.14
  10  -5  -3    1.06    2.28
 -10   5   3    7.23    3.78
   9  -5  -3   65.93    4.07
  -9   5   3   73.84    5.68
   8  -5  -3    2.02    1.90
  -8   5   3   -0.91    2.56
   7  -5  -3   85.69    4.33
  -7   5   3   86.83    5.54
   6  -5  -3   26.39    2.46
  -6   5   3   18.80    3.15
   5  -5  -3    3.93    1.79
  -5   5   3    7.00    3.17
   4  -5  -3    3.72    1.91
   4  -5  -3    3.73    1.83
  -4   5   3    6.44    2.33
   3  -5  -3   62.50    3.37
   3  -5  -3   57.02    3.40
  -3   5   3   61.72    3.89
   2  -5  -3   23.78    2.17
   2  -5  -3   25.18    2.39
  -2   5   3   26.95    2.71
   1  -5  -3   15.73    1.79
   1  -5  -3   15.39    2.11
  -1   5   3   12.97    2.10
   0  -5  -3   -0.79    1.46
   0   5   3   -1.59    1.70
   0   5   3    2.37    1.69
  -1  -5  -3   20.68    1.90
   1   5   3   15.00    1.98
   1   5   3   18.64    2.15
   2   5   3    9.80    2.03
   2   5   3    8.75    1.77
   3   5   3  170.18    6.09
   4   5   3   30.09    2.35
   5   5   3    2.72    1.65
  -6  -5  -3    9.96    2.11
   6   5   3   13.91    1.99
  -7  -5  -3   79.70    4.41
   7   5   3   72.62    3.63
  -8  -5  -3   13.65    2.55
   8   5   3   11.79    1.90
  -9  -5  -3  143.75    6.69
   9   5   3  139.33    5.45
 -10  -5  -3    2.24    2.35
  10   5   3    0.03    1.58
 -11  -5  -3    9.06    3.02
  11   5   3   14.52    2.09
 -12  -5  -3   15.49    3.62
 -13  -5  -3   25.37    4.17
 -14  -5  -3    3.67    3.50
 -15  -5  -3    3.31    3.93
 -16  -5  -3   -5.76    3.78
 -17  -5  -3    7.40    4.97
 -18  -5  -3   -5.51    4.82
 -19  -5  -3    3.34    5.56
 -20  -5  -3  -19.52    5.14
 -21  -5  -3  -18.06    5.70
 -18   6   3    3.04    5.72
 -17   6   3   -0.09    5.26
 -16   6   3   -5.13    4.76
 -15   6   3   11.18    5.14
 -14   6   3   18.18    5.37
 -13   6   3   22.19    5.24
 -12   6   3   -5.91    3.55
 -11   6   3    0.21    3.64
  10  -6  -3   21.19    2.86
 -10   6   3   20.76    4.32
   9  -6  -3   17.42    2.61
  -9   6   3   16.09    3.85
   8  -6  -3   30.53    2.90
  -8   6   3   21.00    4.15
   7  -6  -3    1.58    1.89
  -7   6   3    2.08    2.53
   6  -6  -3   17.64    2.31
  -6   6   3   16.98    3.01
   5  -6  -3    1.35    2.19
   5  -6  -3   -0.72    1.73
  -5   6   3   -0.09    2.25
   4  -6  -3  196.28    7.88
   4  -6  -3  191.77    7.10
  -4   6   3  190.68    8.08
   3  -6  -3   47.24    3.15
   3  -6  -3   39.55    3.15
  -3   6   3   42.99    3.58
   2  -6  -3   30.68    2.80
   2  -6  -3   34.29    2.75
  -2   6   3   38.41    3.12
   1  -6  -3    8.84    1.81
  -1   6   3    7.05    1.79
  -1   6   3    8.18    2.01
   0  -6  -3    4.41    1.62
   0   6   3    5.17    1.97
   0   6   3    6.08    1.81
  -1  -6  -3   12.86    1.86
   1   6   3   10.30    1.93
   1   6   3   14.97    2.14
  -2  -6  -3   14.19    1.88
   2   6   3   12.07    2.13
   2   6   3   12.79    2.00
   3   6   3    5.31    1.90
   3   6   3    3.16    1.87
   4   6   3   25.50    2.38
   5   6   3  105.87    4.62
  -6  -6  -3    1.74    1.80
   6   6   3    0.10    1.79
  -7  -6  -3  122.89    5.61
   7   6   3  121.68    5.05
  -8  -6  -3   82.61    4.69
   8   6   3   85.14    4.05
  -9  -6  -3   22.43    3.04
   9   6   3   20.71    2.32
 -10  -6  -3   23.27    3.38
  10   6   3   29.76    2.66
 -11  -6  -3    1.65    2.57
  11   6   3   -0.97    1.73
 -12  -6  -3   39.99    4.46
 -13  -6  -3   40.86    4.86
 -14  -6  -3   63.44    5.96
 -15  -6  -3    6.55    3.92
 -16  -6  -3   -2.75    4.01
 -17  -6  -3   -4.01    4.55
 -18  -6  -3   23.11    6.05
 -19  -6  -3   -9.07    4.73
 -20  -6  -3  -10.02    5.28
 -21  -6  -3  -16.62    5.68
 -17   7   3   11.61    6.15
 -16   7   3    6.10    5.45
 -15   7   3   12.86    5.23
 -14   7   3   15.85    5.28
 -13   7   3   25.16    5.43
 -12   7   3   14.12    4.58
 -11   7   3   -1.00    3.95
  10  -7  -3   12.49    2.79
 -10   7   3   -4.96    3.98
   9  -7  -3   20.47    2.79
  -9   7   3   19.35    4.25
   8  -7  -3   16.08    2.52
  -8   7   3   15.94    3.48
   7  -7  -3   25.19    2.82
  -7   7   3   26.02    3.67
   6  -7  -3    0.94    1.88
   6  -7  -3    6.79    2.62
  -6   7   3    4.36    2.55
   5  -7  -3   34.21    3.53
   5  -7  -3   40.57    3.09
  -5   7   3   36.17    3.91
   4  -7  -3   48.09    3.34
   4  -7  -3   42.56    3.64
  -4   7   3   46.58    3.94
   3  -7  -3  131.59    5.46
   3  -7  -3  125.06    5.72
  -3   7   3  122.89    5.96
   2  -7  -3  231.09    8.87
   2  -7  -3  234.36    8.35
  -2   7   3  230.85    8.91
   1  -7  -3    3.75    1.99
  -1   7   3    1.82    1.73
  -1   7   3   -2.48    1.77
   0  -7  -3   49.14    3.05
   0   7   3   43.04    3.20
   0   7   3   48.75    3.41
  -1  -7  -3    9.23    1.91
   1   7   3    9.21    2.03
   1   7   3    8.42    2.03
  -2  -7  -3   27.04    2.47
   2   7   3   27.79    2.51
   2   7   3   26.37    2.64
   3   7   3   30.44    2.70
   3   7   3   37.65    2.90
   4   7   3   40.63    2.99
   5   7   3   71.30    3.95
   6   7   3   16.86    2.40
  -7  -7  -3   33.99    3.01
   7   7   3   33.95    2.82
  -8  -7  -3  127.14    6.01
   8   7   3  132.67    5.48
  -9  -7  -3   47.05    3.86
   9   7   3   52.02    3.45
 -10  -7  -3   10.21    2.70
  10   7   3    7.80    2.11
 -11  -7  -3    3.57    2.65
  11   7   3    5.67    2.14
 -12  -7  -3   49.16    4.76
  12   7   3   47.23    3.66
 -13  -7  -3   60.99    5.49
 -14  -7  -3   26.37    4.42
 -15  -7  -3   28.67    4.85
 -16  -7  -3   -0.89    3.98
 -17  -7  -3    0.52    4.57
 -18  -7  -3    6.74    5.38
 -19  -7  -3    0.71    5.53
 -20  -7  -3  -13.26    5.19
 -17   8   3    5.21    5.70
 -16   8   3    9.95    5.52
 -15   8   3    9.72    5.50
 -14   8   3    8.25    5.04
 -13   8   3   31.38    5.75
 -12   8   3    7.57    4.27
 -11   8   3    8.94    3.84
 -10   8   3    9.22    3.79
   9  -8  -3   42.38    3.52
  -9   8   3   33.82    4.70
   8  -8  -3    5.82    2.30
  -8   8   3    5.26    3.21
   7  -8  -3   27.95    3.97
   7  -8  -3   28.28    2.94
  -7   8   3   23.07    3.84
   6  -8  -3   12.91    2.84
   6  -8  -3   12.13    2.39
  -6   8   3    9.40    3.01
   5  -8  -3   42.44    3.29
   5  -8  -3   49.09    4.04
  -5   8   3   46.96    4.15
   4  -8  -3   44.59    3.80
   4  -8  -3   50.35    3.49
  -4   8   3   45.81    4.09
   3  -8  -3  196.50    7.28
   3  -8  -3  186.40    7.76
  -3   8   3  178.96    7.87
   2  -8  -3   -0.90    2.29
  -2   8   3    0.74    1.80
  -2   8   3   -0.89    2.14
   1  -8  -3   28.27    3.01
  -1   8   3   27.54    2.89
  -1   8   3   28.69    2.73
   0  -8  -3   17.80    2.47
   0   8   3   12.41    2.30
   0   8   3   12.08    2.36
  -1  -8  -3    1.09    1.91
   1   8   3   -2.32    1.81
   1   8   3    0.13    1.76
  -2  -8  -3   33.45    3.00
   2   8   3   34.88    2.93
   2   8   3   37.72    3.15
  -3  -8  -3   82.56    4.48
   3   8   3   85.78    4.32
   3   8   3   83.15    4.43
   4   8   3    9.51    2.23
   5   8   3   12.09    2.37
   6   8   3   24.57    2.69
  -7  -8  -3  164.97    6.78
   7   8   3  159.73    6.53
  -8  -8  -3   15.18    2.55
   8   8   3   17.07    2.47
  -9  -8  -3   85.83    4.89
   9   8   3   81.62    4.48
 -10  -8  -3   23.77    3.18
  10   8   3   20.90    2.68
 -11  -8  -3    5.94    2.67
  11   8   3    1.73    2.13
 -12  -8  -3    5.56    2.99
  12   8   3    7.98    2.46
 -13  -8  -3   83.86    5.94
 -14  -8  -3   27.53    4.54
 -15  -8  -3   18.67    4.29
 -16  -8  -3    3.75    4.05
 -17  -8  -3   10.92    4.97
 -18  -8  -3    3.74    5.17
 -19  -8  -3    3.58    5.43
 -20  -8  -3   -4.12    5.64
 -16   9   3    0.00    5.51
 -15   9   3    2.26    5.09
 -14   9   3   42.98    6.88
 -13   9   3   -0.38    4.55
 -12   9   3    8.50    4.55
 -11   9   3    7.39    4.23
 -10   9   3   38.83    5.53
   9  -9  -3    3.58    2.52
  -9   9   3   -4.61    3.41
   8  -9  -3   76.22    4.54
  -8   9   3   73.08    6.16
   7  -9  -3    2.19    2.22
   7  -9  -3   -1.00    3.15
  -7   9   3    3.18    2.95
   6  -9  -3    0.49    2.14
   6  -9  -3    0.44    2.90
  -6   9   3   -6.51    2.63
   5  -9  -3    2.70    2.54
  -5   9   3    2.29    2.59
   4  -9  -3  120.63    5.54
   4  -9  -3  120.78    6.01
  -4   9   3  122.97    6.36
   3  -9  -3   13.67    2.81
   3  -9  -3   15.00    2.52
  -3   9   3    7.77    2.74
   2  -9  -3  136.86    6.30
  -2   9   3  135.06    6.35
  -2   9   3  131.97    5.77
   1  -9  -3   14.28    2.84
  -1   9   3    5.61    2.34
  -1   9   3    5.71    2.08
   0  -9  -3   11.42    2.61
   0   9   3    9.11    2.33
   0   9   3    5.43    2.14
  -1  -9  -3    8.56    2.52
   1   9   3    8.23    2.30
   1   9   3    7.53    2.25
  -2  -9  -3  112.92    5.55
   2   9   3  119.32    5.43
   2   9   3  127.15    5.48
  -3  -9  -3    3.01    2.17
   3   9   3    2.50    2.01
   3   9   3   -2.37    1.94
  -4  -9  -3  125.87    6.26
   4   9   3  130.51    5.65
   4   9   3  135.48    5.80
   5   9   3    6.02    2.19
   6   9   3    0.52    2.01
   7   9   3   -2.45    1.96
  -8  -9  -3  248.91    9.43
   8   9   3  241.49    9.09
  -9  -9  -3   34.57    3.37
   9   9   3   29.11    3.10
 -10  -9  -3   50.21    4.10
  10   9   3   45.95    3.66
 -11  -9  -3    3.65    2.56
  11   9   3    3.21    2.40
 -12  -9  -3   59.99    5.08
  12   9   3   59.28    4.35
 -13  -9  -3    2.57    3.09
 -14  -9  -3   42.94    5.07
 -15  -9  -3    4.48    3.53
 -16  -9  -3    1.90    3.75
 -17  -9  -3   -2.62    4.12
 -18  -9  -3    7.54    5.17
 -19  -9  -3   -6.01    5.03
 -16  10   3    6.12    5.67
 -15  10   3    7.49    5.58
 -14  10   3    6.44    4.93
 -13  10   3   29.03    5.66
 -12  10   3    4.25    4.45
 -11  10   3    2.47    3.77
 -10  10   3    2.64    3.70
   9 -10  -3   48.27    3.91
  -9  10   3   48.46    5.58
   8 -10  -3   16.33    4.31
   8 -10  -3    8.28    2.66
  -8  10   3    1.51    3.67
   7 -10  -3   28.32    3.22
   7 -10  -3   29.12    4.27
  -7  10   3   25.32    4.45
   6 -10  -3   -0.82    2.20
   6 -10  -3    1.53    3.14
  -6  10   3    1.78    2.83
   5 -10  -3   12.05    2.61
   5 -10  -3   14.13    3.39
  -5  10   3    7.39    3.23
   4 -10  -3    0.47    2.06
   4 -10  -3    0.50    2.66
  -4  10   3   -0.01    2.42
   3 -10  -3  136.45    6.03
   3 -10  -3  124.48    6.36
  -3  10   3  126.00    6.50
   2 -10  -3   40.71    3.72
  -2  10   3   34.30    3.18
  -2  10   3   38.93    3.64
   1 -10  -3   31.96    3.52
  -1  10   3   33.03    3.09
  -1  10   3   37.84    3.37
   0 -10  -3    1.88    2.58
   0  10   3    1.32    2.05
   0  10   3    1.69    2.14
  -1 -10  -3   45.18    3.82
   1  10   3   49.46    3.69
   1  10   3   43.92    3.55
  -2 -10  -3   30.08    3.23
   2  10   3   27.09    2.92
   2  10   3   26.17    2.88
  -3 -10  -3  165.92    7.53
   3  10   3  183.65    7.10
   3  10   3  172.50    7.03
  -4 -10  -3   40.66    3.81
   4  10   3   41.69    3.39
   4  10   3   37.25    3.19
  -5 -10  -3   41.15    3.97
   5  10   3   32.91    3.15
   6  10   3    0.40    2.06
   7  10   3   44.84    3.63
  -8 -10  -3   35.89    3.27
   8  10   3   40.24    3.54
  -9 -10  -3  114.40    5.74
   9  10   3  116.74    5.82
 -10 -10  -3    3.44    2.39
  10  10   3   -0.85    2.40
 -11 -10  -3    5.11    2.66
  11  10   3    3.08    2.55
 -12 -10  -3    6.86    3.02
  12  10   3    9.20    2.97
 -13 -10  -3   71.39    5.51
  13  10   3   68.84    4.95
 -14 -10  -3    1.31    3.29
 -15 -10  -3   19.17    4.30
 -16 -10  -3   -0.14    3.50
 -17 -10  -3    1.92    4.25
 -18 -10  -3   -0.34    4.75
 -15  11   3    0.25    5.35
 -14  11   3    4.11    4.85
 -13  11   3   17.68    5.26
 -12  11   3   -5.41    4.01
 -11  11   3   -3.27    3.58
 -10  11   3   10.95    4.58
   9 -11  -3   23.38    3.28
  -9  11   3   11.73    4.31
   8 -11  -3   66.35    6.04
   8 -11  -3   54.72    4.35
  -8  11   3   52.55    5.73
   7 -11  -3   11.12    3.89
   7 -11  -3    6.00    2.79
  -7  11   3    9.54    3.71
   6 -11  -3   -1.20    2.26
   6 -11  -3    1.28    3.33
  -6  11   3   -8.15    2.82
   5 -11  -3   -1.03    3.01
   5 -11  -3   -1.58    2.16
  -5  11   3   -1.40    2.68
   4 -11  -3   48.25    3.83
   4 -11  -3   46.06    4.23
  -4  11   3   43.73    4.53
   3 -11  -3   32.28    3.58
  -3  11   3   24.64    3.60
   2 -11  -3   39.01    4.00
  -2  11   3   39.08    3.80
  -2  11   3   45.72    3.58
   1 -11  -3   11.86    2.91
  -1  11   3    3.72    2.45
  -1  11   3   10.15    2.49
   0 -11  -3    0.65    2.70
   0  11   3    0.13    2.18
   0  11   3    1.54    2.03
  -1 -11  -3    5.87    2.75
   1  11   3    2.13    2.20
   1  11   3   -0.03    2.15
  -2 -11  -3   45.70    3.88
   2  11   3   44.34    3.52
   2  11   3   43.82    3.55
  -3 -11  -3   30.00    3.42
   3  11   3   23.37    2.99
   3  11   3   23.82    2.92
  -4 -11  -3  105.66    5.77
   4  11   3  108.15    5.16
   4  11   3  105.48    5.35
  -5 -11  -3   44.53    4.21
   5  11   3   37.35    3.47
  -6 -11  -3    4.61    3.05
   6  11   3    6.57    2.48
   7  11   3   25.23    3.16
   8  11   3   79.99    4.94
  -9 -11  -3   35.75    3.44
   9  11   3   26.29    3.45
 -10 -11  -3    7.88    2.70
  10  11   3    4.65    2.72
 -11 -11  -3   10.00    2.93
  11  11   3   11.14    3.13
 -12 -11  -3   87.60    5.73
  12  11   3   91.06    5.68
 -13 -11  -3   38.22    4.48
  13  11   3   37.25    4.13
 -14 -11  -3   47.35    5.06
 -15 -11  -3   -1.79    3.38
 -16 -11  -3    2.18    3.72
 -15  12   3   -2.64    4.99
 -14  12   3   18.14    5.92
 -13  12   3   -0.41    4.67
 -12  12   3    5.99    4.72
 -11  12   3    1.77    4.40
 -10  12   3    3.14    4.13
  -9  12   3   29.15    5.24
   8 -12  -3   49.59    4.29
   8 -12  -3   52.33    5.49
  -8  12   3   41.31    5.74
   7 -12  -3    5.90    4.08
   7 -12  -3    5.27    2.69
  -7  12   3    1.21    3.42
   6 -12  -3   12.49    3.65
   6 -12  -3   16.06    3.08
  -6  12   3   14.94    3.87
   5 -12  -3   12.39    3.40
   5 -12  -3    6.47    2.73
  -5  12   3   10.25    3.58
   4 -12  -3   22.97    3.20
   4 -12  -3   25.13    3.98
  -4  12   3   18.43    3.69
   3 -12  -3   21.35    3.75
  -3  12   3   19.18    3.57
   2 -12  -3   43.92    4.21
  -2  12   3   33.64    3.76
  -2  12   3   36.24    3.49
   1 -12  -3   29.65    3.85
  -1  12   3   24.05    3.12
  -1  12   3   26.05    3.36
   0 -12  -3    5.25    2.88
   0  12   3    7.17    2.44
   0  12   3    8.41    2.66
  -1 -12  -3   21.83    3.37
   1  12   3   21.80    2.98
   1  12   3   19.61    2.86
  -2 -12  -3   47.13    4.32
   2  12   3   43.97    3.59
   2  12   3   45.72    3.70
  -3 -12  -3   55.26    4.47
   3  12   3   51.12    3.94
   3  12   3   46.01    3.77
  -4 -12  -3   43.53    4.08
   4  12   3   37.22    3.39
   4  12   3   37.87    3.58
  -5 -12  -3    7.52    3.01
   5  12   3    2.38    2.22
  -6 -12  -3    5.59    3.18
   6  12   3    4.11    2.45
  -7 -12  -3   46.52    4.96
   7  12   3   37.84    3.86
   8  12   3   49.45    4.16
  -9 -12  -3   26.52    3.16
   9  12   3   14.63    3.22
 -10 -12  -3    6.92    2.71
  10  12   3    7.67    2.93
 -11 -12  -3   21.19    3.43
  11  12   3   23.72    3.62
 -12 -12  -3   28.78    3.83
  12  12   3   29.10    3.97
 -13 -12  -3   41.58    4.60
  13  12   3   39.29    4.25
 -14 -12  -3   14.64    3.81
 -15 -12  -3   23.78    4.41
 -14  13   3   -1.67    5.18
 -13  13   3   12.67    5.72
 -12  13   3   -5.21    4.13
 -11  13   3   -0.53    4.36
 -10  13   3   -3.45    3.95
   9 -13  -3   27.66    5.48
  -9  13   3   28.92    5.33
   8 -13  -3    8.48    4.43
   8 -13  -3    2.98    2.81
  -8  13   3    4.53    4.08
   7 -13  -3   14.91    3.19
   7 -13  -3   12.21    4.33
  -7  13   3    4.99    4.15
   6 -13  -3   -2.85    3.71
   6 -13  -3   -1.15    2.62
  -6  13   3    3.30    3.59
   5 -13  -3   -0.49    3.21
   5 -13  -3   -1.95    2.55
  -5  13   3   -3.43    3.15
   4 -13  -3   18.57    3.72
   4 -13  -3   16.49    3.16
  -4  13   3    7.98    3.54
   3 -13  -3   27.96    4.26
  -3  13   3   29.78    3.90
  -3  13   3   22.45    3.26
   2 -13  -3    5.75    3.42
  -2  13   3    4.20    2.73
  -2  13   3    4.37    2.56
   1 -13  -3   59.03    5.13
  -1  13   3   60.75    4.57
  -1  13   3   60.05    4.42
   0 -13  -3    0.23    3.22
   0  13   3    0.99    2.34
   0  13   3    1.85    2.45
  -1 -13  -3   22.26    3.85
   1  13   3   29.83    3.39
   1  13   3   18.29    3.04
  -2 -13  -3   12.01    3.22
   2  13   3   12.49    2.74
   2  13   3   11.74    2.65
  -3 -13  -3   97.20    5.73
   3  13   3   89.40    5.31
   3  13   3   91.08    5.09
  -4 -13  -3   17.04    3.52
   4  13   3   13.87    2.84
   4  13   3   16.67    3.05
  -5 -13  -3    6.23    3.10
   5  13   3    6.39    2.52
  -6 -13  -3   -1.72    3.03
   6  13   3    1.80    2.58
  -7 -13  -3  107.08    6.65
   7  13   3  100.55    5.76
  -8 -13  -3   26.35    4.83
   8  13   3   40.97    4.12
  -9 -13  -3   63.99    4.42
   9  13   3   60.49    4.77
 -10 -13  -3    2.96    2.65
  10  13   3   -1.66    2.76
 -11 -13  -3   16.71    3.36
  11  13   3   19.15    3.64
 -12 -13  -3   14.03    3.40
  12  13   3   11.11    3.37
 -13 -13  -3   21.41    3.92
  13  13   3   22.76    4.00
  14  13   3   29.73    4.22
 -14  14   3    8.46    5.47
 -13  14   3   10.00    5.41
 -12  14   3    7.95    5.18
 -11  14   3    0.16    4.49
 -10  14   3   -1.44    4.34
  -9  14   3   -1.55    3.99
   8 -14  -3   30.53    5.02
   8 -14  -3   30.16    3.98
  -8  14   3   18.32    4.87
   7 -14  -3   -4.96    4.10
   7 -14  -3    3.39    2.99
  -7  14   3   -0.87    3.60
   6 -14  -3   -0.03    2.74
   6 -14  -3   -3.71    3.56
  -6  14   3   -6.49    3.41
   5 -14  -3    7.89    3.00
   5 -14  -3    2.50    3.72
  -5  14   3   -4.25    3.37
   4 -14  -3    7.60    3.02
   4 -14  -3    7.25    3.64
  -4  14   3    9.20    3.71
   3 -14  -3    2.96    3.43
  -3  14   3    6.63    2.88
  -3  14   3    5.86    3.25
   2 -14  -3   26.75    4.43
  -2  14   3   30.50    3.97
  -2  14   3   25.82    3.52
   1 -14  -3    5.40    3.64
  -1  14   3    1.81    2.79
  -1  14   3    2.36    2.65
   0 -14  -3   -1.47    3.45
   0  14   3    1.31    2.64
   0  14   3    3.92    2.62
  -1 -14  -3    0.94    3.27
   1  14   3   -2.77    2.31
   1  14   3    1.23    2.53
  -2 -14  -3   64.30    5.37
   2  14   3   71.69    4.61
   2  14   3   74.29    5.00
  -3 -14  -3    5.09    3.28
   3  14   3    3.38    2.60
   3  14   3    2.81    2.53
  -4 -14  -3   78.11    5.54
   4  14   3   78.90    4.82
   4  14   3   67.79    5.05
  -5 -14  -3    2.19    3.32
   5  14   3    2.44    2.61
   5  14   3   -1.94    2.25
  -6 -14  -3   33.88    4.41
   6  14   3   37.55    3.98
  -7 -14  -3   -0.09    3.41
   7  14   3    9.06    3.19
  -8 -14  -3  128.76    7.92
   8  14   3  138.29    6.99
  -9 -14  -3    5.46    4.11
  -9 -14  -3   10.10    2.70
   9  14   3    9.92    3.26
 -10 -14  -3    7.09    2.89
 -10 -14  -3    5.37    4.34
  10  14   3    4.71    3.23
 -11 -14  -3    0.29    2.73
  11  14   3    5.27    3.29
 -12 -14  -3   22.43    3.64
  12  14   3   19.90    4.04
  13  14   3    8.99    3.63
  14  14   3   44.55    5.03
 -13  15   3    9.00    5.93
 -12  15   3    0.53    5.11
 -11  15   3   -0.27    4.82
 -10  15   3    6.15    4.79
  -9  15   3   14.82    5.38
  -8  15   3    0.73    4.17
   7 -15  -3   11.62    4.75
   7 -15  -3   11.69    3.42
  -7  15   3   14.31    4.73
   6 -15  -3    5.11    4.06
   6 -15  -3   -1.71    2.99
  -6  15   3   -3.86    3.77
   5 -15  -3   18.69    4.61
   5 -15  -3    8.79    3.37
  -5  15   3   12.11    4.47
   4 -15  -3    6.87    4.02
   4 -15  -3   -1.52    2.84
  -4  15   3   -5.70    3.17
   3 -15  -3   27.33    4.52
  -3  15   3   22.59    4.30
  -3  15   3   27.78    3.84
   2 -15  -3    5.21    4.00
  -2  15   3   -0.05    3.02
  -2  15   3   -0.67    2.65
   1 -15  -3   37.45    4.92
  -1  15   3   38.15    4.39
  -1  15   3   29.77    3.91
   0 -15  -3   -6.39    3.76
   0  15   3    1.55    2.78
   0  15   3   -0.64    2.69
  -1 -15  -3   22.58    4.60
   1  15   3   23.83    3.56
   1  15   3   21.28    3.54
  -2 -15  -3    2.85    3.36
   2  15   3   -0.89    2.57
   2  15   3   -1.06    2.56
  -3 -15  -3  142.11    7.65
   3  15   3  138.78    6.88
   3  15   3  132.23    6.66
  -4 -15  -3   -0.25    3.29
   4  15   3   -2.08    2.54
   4  15   3    0.41    2.57
  -5 -15  -3    1.70    3.51
   5  15   3    6.93    2.73
   5  15   3    4.59    2.92
  -6 -15  -3    5.38    3.92
   6  15   3    6.27    2.98
  -7 -15  -3   89.00    6.68
   7  15   3   89.88    5.75
  -8 -15  -3    1.41    4.18
   8  15   3    1.69    3.03
  -9 -15  -3   91.60    7.17
   9  15   3   90.60    6.11
 -10 -15  -3    8.06    3.06
 -10 -15  -3    6.31    4.89
  10  15   3    0.90    3.27
 -11 -15  -3   18.34    5.24
  11  15   3   16.42    3.99
 -12 -15  -3    5.20    4.99
  12  15   3    1.26    3.33
  13  15   3   48.79    5.30
  14  15   3   -0.05    3.66
 -12  16   3    0.82    5.54
 -11  16   3   -8.49    4.61
 -10  16   3    8.02    5.17
  -9  16   3    6.86    5.04
  -8  16   3   19.26    5.49
   7 -16  -3    0.46    3.14
  -7  16   3    7.46    4.52
   6 -16  -3   -0.31    3.14
   6 -16  -3   -4.92    4.36
  -6  16   3    4.37    4.32
   5 -16  -3    1.78    3.11
   5 -16  -3   10.74    4.43
  -5  16   3   -2.87    3.66
   4 -16  -3   58.12    6.03
   4 -16  -3   51.57    4.95
  -4  16   3   51.81    5.69
   3 -16  -3    9.83    4.54
  -3  16   3   -1.24    3.41
  -2  16   3   52.27    5.11
  -2  16   3   38.21    4.45
   1 -16  -3   13.60    4.54
  -1  16   3    8.34    3.52
  -1  16   3    7.36    3.24
   0 -16  -3    1.02    4.38
   0  16   3    6.92    3.23
   0  16   3    0.45    2.97
  -1 -16  -3   -0.22    4.05
   1  16   3    2.37    2.87
   1  16   3    0.30    2.94
  -2 -16  -3   93.50    6.66
   2  16   3   97.97    6.12
   2  16   3  102.33    5.91
  -3 -16  -3   38.71    4.95
   3  16   3   34.85    3.97
   3  16   3   23.48    3.74
  -4 -16  -3   63.06    5.74
   4  16   3   50.81    4.49
   4  16   3   54.15    4.83
  -5 -16  -3    6.21    3.98
   5  16   3    1.46    3.02
   5  16   3    4.14    2.79
  -6 -16  -3   -0.10    3.94
   6  16   3    6.00    3.24
  -7 -16  -3   18.47    4.94
   7  16   3   22.52    3.92
  -8 -16  -3   56.71    6.28
   8  16   3   48.00    4.83
  -9 -16  -3    1.49    4.47
   9  16   3    4.54    3.31
 -10 -16  -3   15.62    5.57
  10  16   3   19.24    4.15
 -11 -16  -3    3.53    4.78
  11  16   3    5.54    3.65
 -12 -16  -3    7.66    5.22
  12  16   3   17.27    4.16
 -13 -16  -3   -0.97    5.09
  13  16   3    5.53    3.89
 -14 -16  -3   32.03    7.07
  14  16   3   42.98    5.18
 -12  17   3   -3.21    5.47
 -11  17   3   -0.29    5.36
 -10  17   3   -2.10    5.07
  -9  17   3    4.27    5.20
  -8  17   3   15.00    5.49
   7 -17  -3    5.82    3.41
  -7  17   3    4.46    4.81
   6 -17  -3    5.83    3.47
  -6  17   3    4.77    4.36
   5 -17  -3    1.42    3.37
  -5  17   3   -5.87    3.86
   4 -17  -3   19.79    4.99
   4 -17  -3   12.83    3.74
  -4  17   3    7.25    4.13
   3 -17  -3   36.43    5.71
  -3  17   3   44.24    5.36
   2 -17  -3   42.73    5.74
  -2  17   3   28.20    4.35
  -2  17   3   35.45    4.83
   1 -17  -3   20.40    5.05
  -1  17   3   15.43    3.73
  -1  17   3   13.53    3.98
   0 -17  -3    9.97    4.85
   0  17   3    0.66    3.20
   0  17   3   -1.01    3.32
  -1 -17  -3    1.98    4.68
   1  17   3   -1.02    3.07
   1  17   3   -0.41    3.03
  -2 -17  -3    5.67    4.40
   2  17   3   11.91    3.54
   2  17   3    9.27    3.35
  -3 -17  -3   74.72    6.27
   3  17   3   75.55    5.38
   3  17   3   83.28    5.87
  -4 -17  -3   18.74    4.69
   4  17   3    9.87    3.28
   4  17   3   21.50    3.85
  -5 -17  -3    4.10    4.12
   5  17   3    2.79    3.23
   5  17   3    5.22    2.86
  -6 -17  -3    2.91    4.13
   6  17   3    6.17    3.46
  -7 -17  -3    1.68    4.39
   7  17   3    6.14    3.50
  -8 -17  -3   16.14    5.11
   8  17   3   14.76    3.92
  -9 -17  -3   42.06    6.27
   9  17   3   40.53    4.95
 -10 -17  -3    1.36    4.76
  10  17   3    0.01    3.41
 -11 -17  -3    1.89    5.04
  11  17   3    1.58    3.61
 -12 -17  -3    8.43    5.74
  12  17   3   20.68    4.54
 -13 -17  -3   13.86    6.61
  13  17   3   25.56    4.77
 -14 -17  -3    2.51    5.77
  14  17   3    2.38    4.11
 -15 -17  -3    9.34    6.35
 -16 -17  -3    0.87    6.47
 -17 -17  -3    7.71    6.76
 -18 -17  -3  -10.48    6.92
 -11  18   3    0.21    5.68
 -10  18   3    0.93    5.30
  -9  18   3    8.90    5.60
  -8  18   3   -2.90    4.54
  -7  18   3   16.59    5.31
   6 -18  -3   -0.61    3.45
  -6  18   3   -4.64    4.22
   5 -18  -3    5.49    3.60
  -5  18   3   -3.92    3.82
   4 -18  -3    1.85    3.45
  -4  18   3    1.16    3.98
   3 -18  -3   30.78    5.77
  -3  18   3   35.20    5.24
   2 -18  -3   19.37    5.30
  -2  18   3    4.55    3.86
  -2  18   3    7.07    3.73
   1 -18  -3   35.89    5.44
  -1  18   3   23.60    4.29
  -1  18   3   25.76    4.50
   0 -18  -3   11.04    5.14
   0  18   3    9.48    3.67
   0  18   3   15.77    3.97
  -1 -18  -3   -6.04    4.71
   1  18   3   -0.29    3.15
   1  18   3    2.52    3.30
  -2 -18  -3   30.59    5.95
   2  18   3   24.87    4.17
   2  18   3   32.81    4.50
  -3 -18  -3   47.62    5.90
   3  18   3   49.01    5.03
   3  18   3   39.98    4.54
  -4 -18  -3    1.94    4.22
   4  18   3    4.50    3.27
  -5 -18  -3   -2.80    4.18
   5  18   3    3.97    3.32
  -6 -18  -3    6.52    4.64
   6  18   3    7.03    3.50
  -7 -18  -3    4.22    4.79
   7  18   3    8.32    3.79
  -8 -18  -3   -1.29    4.47
   8  18   3    5.20    3.65
  -9 -18  -3   24.31    5.67
   9  18   3   12.73    4.13
 -10 -18  -3    6.06    4.93
  10  18   3    5.38    3.94
 -11 -18  -3   -0.75    4.85
  11  18   3    3.55    3.95
 -12 -18  -3    8.53    5.69
  12  18   3    0.57    3.79
 -13 -18  -3   25.78    7.12
  13  18   3   24.38    4.93
 -14 -18  -3   11.54    6.77
  14  18   3   11.30    4.60
 -15 -18  -3   -1.47    6.24
  15  18   3   25.96    5.25
 -16 -18  -3   -7.54    6.52
 -17 -18  -3   -0.37    6.81
 -18 -18  -3   -0.05    7.26
 -10  19   3    3.67    5.56
  -9  19   3    6.38    5.48
  -8  19   3   17.52    5.75
  -7  19   3   -0.79    4.82
   6 -19  -3    6.21    3.79
  -6  19   3    5.55    4.64
   5 -19  -3    0.94    3.47
  -5  19   3    6.73    4.79
   4 -19  -3    1.64    3.59
  -4  19   3    1.65    4.44
   3 -19  -3    3.80    3.77
  -3  19   3   -5.59    3.90
   2 -19  -3   28.43    5.89
  -2  19   3   17.02    4.18
  -2  19   3   23.49    4.87
   1 -19  -3   16.88    5.49
  -1  19   3   11.36    4.01
  -1  19   3   12.18    4.29
   0 -19  -3    8.91    5.02
   0  19   3   10.18    4.00
   0  19   3   13.74    4.08
  -1 -19  -3   -1.10    5.33
   1  19   3    3.90    3.53
   1  19   3   -2.05    3.31
  -2 -19  -3   45.79    6.14
   2  19   3   35.80    4.74
   2  19   3   41.77    5.03
  -3 -19  -3   16.42    5.27
   3  19   3   12.12    3.96
  -4 -19  -3   21.76    5.59
   4  19   3   25.33    4.32
  -5 -19  -3    7.52    4.84
   5  19   3   -3.48    3.11
  -6 -19  -3   14.73    5.17
   6  19   3    9.29    3.77
  -7 -19  -3    8.56    4.77
   7  19   3    1.63    3.58
  -8 -19  -3   18.23    5.66
   8  19   3   21.06    4.47
  -9 -19  -3    9.01    5.61
   9  19   3    5.73    4.05
 -10 -19  -3    9.21    5.74
  10  19   3   -1.77    3.68
 -11 -19  -3    2.95    5.29
  11  19   3    0.02    3.90
 -12 -19  -3   18.51    6.36
  12  19   3   16.32    4.75
 -13 -19  -3   11.56    6.55
  13  19   3   15.29    4.79
 -14 -19  -3    7.96    6.52
  14  19   3   10.40    4.70
 -15 -19  -3   -3.40    6.75
  15  19   3   -2.04    4.34
 -16 -19  -3   -3.46    6.90
 -17 -19  -3    1.59    7.14
 -18 -19  -3    3.64    7.66
 -10  20   3    5.02    5.89
  -8  20   3    3.57    5.29
  -7  20   3   12.01    5.55
   6 -20  -3   -0.60    3.63
  -6  20   3    0.22    4.86
   5 -20  -3   -3.92    3.68
  -5  20   3   -0.03    4.40
   4 -20  -3   -0.76    3.50
  -4  20   3   -2.18    4.34
   3 -20  -3   18.00    4.63
  -3  20   3   28.46    5.35
  -2  20   3   -0.74    4.14
  -2  20   3   -0.72    3.68
  -1  20   3    7.72    4.29
  -1  20   3   10.94    4.24
   0 -20  -3   -4.67    4.81
   0  20   3   -1.81    3.75
   0  20   3    2.50    3.89
  -1 -20  -3   -1.00    5.24
   1  20   3   -2.58    3.77
  -2 -20  -3  -12.33    4.86
   2  20   3   -2.14    3.55
  -3 -20  -3   67.08    7.41
   3  20   3   66.68    6.01
  -4 -20  -3    1.89    4.81
   4  20   3    0.41    3.59
  -5 -20  -3    1.23    4.85
   5  20   3    0.44    3.37
  -6 -20  -3    7.77    5.26
   6  20   3   -1.33    3.62
  -7 -20  -3    8.84    5.39
   7  20   3   17.73    4.35
  -8 -20  -3    2.16    5.30
   8  20   3    2.91    3.88
  -9 -20  -3   34.48    6.79
   9  20   3   32.42    5.25
 -10 -20  -3    3.93    6.00
  10  20   3   -1.20    3.89
 -11 -20  -3    6.40    5.79
  11  20   3   -0.64    4.17
 -12 -20  -3   -3.16    6.08
  12  20   3    1.99    4.24
 -13 -20  -3   20.78    7.35
  13  20   3   20.81    5.30
 -14 -20  -3   18.25    7.45
  14  20   3   -5.31    4.18
 -15 -20  -3   -1.57    7.24
  15  20   3    9.12    4.98
 -16 -20  -3   -3.66    7.39
 -17 -20  -3   -2.23    7.11
  -9  21   3    4.95    6.09
  -8  21   3   20.56    6.35
  -7  21   3   -1.29    5.11
  -6  21   3    3.05    5.40
   5 -21  -3    2.42    3.85
  -5  21   3   -3.94    4.56
   4 -21  -3    7.19    4.23
  -4  21   3   11.55    5.36
   3 -21  -3    8.37    4.23
  -3  21   3    5.29    4.79
  -2  21   3   15.30    4.77
  -2  21   3   18.09    4.73
  -1  21   3   -3.78    3.78
   0  21   3   -7.41    3.65
  -1 -21  -3   -1.60    5.74
   1  21   3   -1.18    4.00
  -2 -21  -3   35.67    7.02
   2  21   3   46.12    5.62
  -3 -21  -3    0.05    5.91
   3  21   3   -4.66    3.75
  -4 -21  -3   32.40    6.42
   4  21   3   21.26    4.83
  -5 -21  -3    0.95    5.13
   5  21   3    2.88    3.80
  -6 -21  -3    3.37    5.23
   6  21   3    1.43    3.85
  -7 -21  -3   10.86    5.80
   7  21   3    5.05    4.12
  -8 -21  -3   33.92    6.78
   8  21   3   29.61    5.15
  -9 -21  -3   -3.19    5.57
   9  21   3   -4.51    3.83
 -10 -21  -3   21.80    6.77
  10  21   3   13.61    4.70
 -11 -21  -3   -7.99    5.47
  11  21   3    4.32    4.55
 -12 -21  -3   20.51    7.32
  12  21   3   23.87    5.39
 -13 -21  -3    4.72    6.80
  13  21   3    2.47    4.60
 -14 -21  -3    9.64    7.16
  14  21   3   17.12    5.41
 -15 -21  -3    9.65    7.38
  15  21   3    3.11    4.87
 -16 -21  -3   -4.11    7.64
 -17 -21  -3   -1.86    7.43
  -8  22   3    1.55    6.06
  -7  22   3    4.07    5.74
  -6  22   3    6.87    5.59
   5 -22  -3    4.28    4.29
  -5  22   3   -0.39    5.27
   4 -22  -3    2.46    4.19
   3 -22  -3   18.00    4.95
  -1  22   3   -1.17    4.24
   0  22   3    1.61    4.39
   1  22   3    7.59    4.60
   2  22   3    9.02    4.69
  -3 -22  -3   46.66    7.30
   3  22   3   50.98    6.11
  -4 -22  -3   17.72    6.29
   4  22   3    8.53    4.59
  -5 -22  -3    0.91    5.48
   5  22   3    1.15    4.04
  -6 -22  -3   -3.26    5.41
   6  22   3    1.15    3.96
  -7 -22  -3    3.68    5.89
   7  22   3   13.06    4.72
  -8 -22  -3    6.26    5.96
   8  22   3    6.25    4.46
  -9 -22  -3   24.57    7.03
   9  22   3   28.69    5.37
 -10 -22  -3    0.17    5.74
  10  22   3   -5.96    3.95
 -11 -22  -3   -8.17    6.12
  11  22   3    6.39    4.61
 -12 -22  -3   -6.43    6.57
  12  22   3    4.94    4.94
 -13 -22  -3   25.37    8.11
  13  22   3   26.85    5.80
 -14 -22  -3   -6.48    6.54
  14  22   3   -3.27    4.66
 -15 -22  -3   -0.58    7.07
  15  22   3   -1.58    4.88
 -16 -22  -3    0.12    7.87
   4 -23  -3    2.37    4.44
   3 -23  -3    5.94    4.64
  -1  23   3   15.12    5.04
   0  23   3    5.49    4.73
   1  23   3   -1.72    4.38
   2  23   3   18.77    5.38
   3  23   3   19.51    5.22
   4  23   3   17.32    4.95
  -5 -23  -3    4.11    6.57
   5  23   3    4.64    4.62
  -6 -23  -3    5.75    5.87
   6  23   3   -1.39    4.03
  -7 -23  -3    3.36    6.39
   7  23   3    8.38    4.40
  -8 -23  -3   17.45    6.93
   8  23   3    9.44    4.62
  -9 -23  -3    6.43    6.60
   9  23   3   12.02    4.83
 -10 -23  -3   13.48    7.08
  10  23   3   14.21    5.19
 -11 -23  -3    6.90    6.88
  11  23   3   -2.66    4.29
 -12 -23  -3   -0.56    6.97
  12  23   3    8.90    5.07
 -13 -23  -3    4.65    6.98
  13  23   3    3.65    4.97
 -14 -23  -3    6.23    7.90
  14  23   3   20.93    5.91
 -15 -23  -3    8.10    8.36
  15  23   3    3.45    5.19
   4 -24  -3   -4.10    4.39
   3 -24  -3   15.88    5.26
   2 -24  -3   28.72    6.03
  -1  24   3    3.58    4.80
   0  24   3    2.33    4.84
   1  24   3   -3.02    4.44
   2  24   3   21.90    5.76
   3  24   3   16.18    5.42
   4  24   3   21.32    5.60
   5  24   3   -0.43    4.65
  -6 -24  -3    0.87    6.18
   6  24   3    3.87    4.48
  -7 -24  -3   -4.99    5.94
   7  24   3    3.52    4.50
  -8 -24  -3   28.55    7.83
   8  24   3   17.68    5.32
  -9 -24  -3   12.49    7.09
   9  24   3    9.78    5.13
 -10 -24  -3    2.41    6.52
  10  24   3    3.96    4.81
 -11 -24  -3    1.73    7.14
  11  24   3    3.06    4.82
 -12 -24  -3    6.98    7.49
  12  24   3    5.20    5.24
 -13 -24  -3    1.86    7.71
  13  24   3    4.40    5.08
 -14 -24  -3    5.45    8.30
  14  24   3   18.91    5.87
 -15 -24  -3   -0.76    8.26
  15  24   3   10.37    5.75
   4 -25  -3    0.67    4.81
   3 -25  -3    5.99    5.10
   2 -25  -3    2.51    5.09
   0  25   3    2.11    5.05
   1  25   3   -1.58    4.59
   2  25   3   -3.02    4.62
   3  25   3   35.17    6.31
   4  25   3    0.13    4.97
   5  25   3    2.83    5.07
   6  25   3    4.47    4.88
   7  25   3    2.04    4.67
  -8 -25  -3   -2.16    6.47
   8  25   3    9.17    4.97
  -9 -25  -3   14.20    7.29
   9  25   3    2.30    4.76
 -10 -25  -3   10.26    7.51
  10  25   3   -7.08    4.46
 -11 -25  -3    7.63    7.23
  11  25   3   -0.80    4.95
 -12 -25  -3    3.84    7.58
  12  25   3    1.93    4.92
 -13 -25  -3    6.09    8.16
  13  25   3    5.74    5.35
 -14 -25  -3   -1.72    7.76
  14  25   3   14.26    5.93
   3 -26  -3   -2.51    4.88
   2 -26  -3   14.53    5.70
   1 -26  -3   -8.96    4.71
   0  26   3    2.34    5.33
   1  26   3    2.29    5.32
   2  26   3   12.07    5.62
   3  26   3   -2.70    5.23
   4  26   3    4.79    5.50
   5  26   3   -3.93    4.81
   6  26   3    5.39    5.20
   7  26   3   -0.62    5.11
   8  26   3   10.56    5.53
   9  26   3    2.98    5.07
  10  26   3   12.23    5.65
 -11 -26  -3   -3.35    7.51
  11  26   3   -0.51    5.04
 -12 -26  -3    4.10    7.74
 -13 -26  -3   24.40    8.51
   1  27   3    0.79    5.52
   2  27   3    1.25    5.50
   3  27   3   15.64    5.90
   4  27   3   -3.54    5.37
   5  27   3    0.40    5.42
   6  27   3    8.48    5.89
  -7 -27   4    4.47    9.47
  -6 -27   4   -9.95    9.18
  -5 -27   4   -2.60    9.34
  -4 -27   4   -8.56    8.85
  -3 -27   4   -1.86    8.65
  -9 -26   4    6.55    8.95
  -8 -26   4    1.68    9.15
  -7 -26   4  -11.14    8.75
   6  26  -4   -3.99    5.08
  -6 -26   4  -18.00    8.30
   5  26  -4   -0.21    5.39
  -5 -26   4  -22.68    7.99
   4  26  -4   23.55    6.29
  -4 -26   4   -3.87    9.13
   3  26  -4    6.04    5.49
  -3 -26   4   -6.69    8.47
   2  26  -4   18.55    6.15
  -2 -26   4   14.95    8.80
   1  26  -4    4.40    5.49
  -1 -26   4   -2.35    8.29
   0  26  -4    1.10    5.41
  -1  26  -4   10.41    5.79
 -11 -25   4   -6.78    7.88
  10  25  -4    1.58    5.30
 -10 -25   4    0.48    7.85
   9  25  -4   12.55    5.64
  -9 -25   4    9.08    8.20
   8  25  -4   -3.44    4.95
  -8 -25   4    8.05    8.84
   7  25  -4    4.08    5.15
  -7 -25   4   15.88    8.94
   6  25  -4    0.55    5.13
  -6 -25   4   -0.85    8.35
   5  25  -4    7.63    5.66
  -5 -25   4  -10.74    8.04
   4  25  -4   -3.18    5.04
  -4 -25   4  -14.59    7.97
   3  25  -4   24.76    6.17
  -3 -25   4    8.20    8.80
   2  25  -4    8.22    5.52
  -2 -25   4   -3.54    7.48
   1  25  -4   -0.89    4.96
  -1 -25   4    3.18    8.20
   0  25  -4   -0.94    5.19
   0 -25   4    1.29    7.79
  -1  25  -4   20.49    6.04
  -2  25  -4    4.38    5.31
  12  24  -4    6.72    5.46
 -12 -24   4    1.96    8.78
  11  24  -4   -0.12    4.84
 -11 -24   4   -0.33    7.95
  10  24  -4    3.74    5.01
 -10 -24   4   -7.79    8.03
   9  24  -4    4.98    5.11
  -9 -24   4   -4.09    7.70
   8  24  -4   15.50    5.64
  -8 -24   4   22.22    8.70
   7  24  -4   -3.98    4.92
  -7 -24   4   -9.10    7.56
   6  24  -4   -5.55    4.56
  -6 -24   4   -1.23    7.86
   5  24  -4    0.83    4.72
  -5 -24   4   -2.25    7.54
   4  24  -4   14.96    5.51
  -4 -24   4   -0.44    7.84
   3  24  -4    2.67    4.91
  -3 -24   4   -2.14    7.44
   2  24  -4   21.04    5.61
  -2 -24   4   14.28    8.23
   1  24  -4   -2.86    4.75
  -1 -24   4   13.02    8.14
   0  24  -4   -0.48    4.91
   0 -24   4    3.62    7.83
  -1  24  -4    5.78    5.01
   1 -24   4    5.81    8.14
  -2  24  -4   22.44    5.80
   2 -24   4   27.20    8.72
  14  23  -4    6.83    5.76
  13  23  -4    5.23    5.27
 -13 -23   4   10.94    8.55
  12  23  -4    4.22    5.07
 -12 -23   4   -5.07    7.50
  11  23  -4    2.54    4.93
 -11 -23   4   -4.56    7.91
  10  23  -4    8.60    5.30
 -10 -23   4    0.45    7.34
   9  23  -4    8.57    4.89
  -9 -23   4   28.38    8.59
   8  23  -4    0.31    4.98
  -8 -23   4    6.10    7.07
   7  23  -4   13.45    5.30
  -7 -23   4   18.80    7.56
   6  23  -4   -1.65    4.81
  -6 -23   4    2.98    7.48
   5  23  -4    3.97    5.00
  -5 -23   4   -5.69    7.32
   4  23  -4    3.58    4.66
  -4 -23   4   -8.21    6.65
   3  23  -4   38.41    6.09
  -3 -23   4   19.58    8.28
   2  23  -4    2.44    4.74
  -2 -23   4   -2.49    7.67
   1  23  -4   10.21    4.87
  -1 -23   4    4.76    7.62
   0  23  -4    1.42    4.45
   0 -23   4   16.51    7.76
  -1  23  -4    1.69    4.68
   1 -23   4   11.09    7.78
  -2  23  -4    4.16    4.79
   2 -23   4    8.40    7.77
  -3  23  -4   16.95    5.18
   3 -23   4   23.36    8.44
  15  22  -4   12.62    6.24
  14  22  -4   13.62    5.81
 -14 -22   4   -1.47    8.71
  13  22  -4    9.83    5.73
 -13 -22   4   14.06    8.97
  12  22  -4    5.10    5.03
 -12 -22   4    1.24    8.07
  11  22  -4    0.50    4.57
 -11 -22   4    4.94    7.21
  10  22  -4    4.61    4.81
 -10 -22   4    4.99    7.82
   9  22  -4    7.69    4.95
  -9 -22   4    3.39    7.22
   8  22  -4   18.08    5.09
  -8 -22   4    3.50    7.28
   7  22  -4    8.04    4.94
  -7 -22   4   -4.35    6.25
   6  22  -4    1.38    4.45
  -6 -22   4   -3.82    6.98
   5  22  -4    2.73    4.57
  -5 -22   4    3.90    7.12
   4  22  -4    7.87    4.68
  -4 -22   4    3.11    7.10
   3  22  -4    7.77    4.69
  -3 -22   4    5.74    6.71
   2  22  -4   17.78    5.08
  -2 -22   4    9.23    7.29
   1  22  -4    4.26    4.60
  -1 -22   4   -4.80    7.04
   0  22  -4   -2.43    4.13
   0 -22   4   -4.00    6.99
  -1  22  -4    9.08    4.73
   1 -22   4    3.22    7.20
  -2  22  -4    9.15    4.73
   2 -22   4   10.92    7.74
  -3  22  -4   -2.12    4.43
   3 -22   4    2.57    6.84
   4 -22   4    6.40    7.70
   5 -22   4   -2.49    7.26
  17  21  -4    2.92    5.84
  16  21  -4   -7.92    5.07
  15  21  -4   11.25    5.63
 -15 -21   4    8.50    8.43
  14  21  -4   15.20    5.70
 -14 -21   4   16.81    8.67
  13  21  -4    5.68    5.08
 -13 -21   4  -12.06    7.00
  12  21  -4   14.10    5.19
 -12 -21   4    6.34    7.38
  11  21  -4   -6.83    4.25
 -11 -21   4    4.27    7.59
  10  21  -4    0.49    4.68
 -10 -21   4   13.18    6.96
   9  21  -4   11.10    5.13
  -9 -21   4    9.11    7.32
   8  21  -4   12.07    4.93
  -8 -21   4    9.97    7.16
   7  21  -4   16.04    4.94
  -7 -21   4   -1.25    6.56
   6  21  -4   -5.07    3.88
  -6 -21   4   -4.33    6.30
   5  21  -4   -3.35    4.11
  -5 -21   4   -6.47    6.19
   4  21  -4   10.04    4.64
  -4 -21   4    8.01    7.17
   3  21  -4   21.53    5.07
  -3 -21   4   24.82    7.66
   2  21  -4    7.41    4.59
  -2 -21   4    0.16    6.88
   1  21  -4   -5.33    3.93
  -1 -21   4    1.74    6.97
   0  21  -4    4.59    4.37
   0 -21   4   -0.28    6.31
  -1  21  -4    9.59    4.44
   1 -21   4   12.65    7.38
  -2  21  -4   11.62    4.67
   2 -21   4   14.05    7.56
  -3  21  -4   10.02    4.51
   3 -21   4    7.69    6.91
   4 -21   4   -8.74    6.76
   5 -21   4    7.45    7.23
   6 -21   4   -4.52    6.83
  17  20  -4    7.04    5.55
  16  20  -4   -4.55    5.03
 -16 -20   4   -4.21    7.63
  15  20  -4   19.02    5.70
 -15 -20   4    2.15    8.51
  14  20  -4   -7.38    4.12
 -14 -20   4    4.89    8.02
  13  20  -4   21.03    5.63
 -13 -20   4   28.46    8.88
  12  20  -4   -8.75    3.97
 -12 -20   4   -2.59    7.45
  11  20  -4   -4.91    4.21
 -11 -20   4   -1.48    6.70
  10  20  -4    2.21    4.45
 -10 -20   4    0.45    7.04
   9  20  -4   26.30    5.21
  -9 -20   4    7.63    6.52
   8  20  -4    1.23    4.22
  -8 -20   4    5.36    6.33
   7  20  -4   15.98    4.81
  -7 -20   4   23.02    6.72
   6  20  -4    2.99    4.19
  -6 -20   4   -2.33    5.50
   5  20  -4    4.51    4.22
  -5 -20   4    6.19    6.42
   4  20  -4    1.40    4.08
  -4 -20   4   10.56    6.56
   3  20  -4   33.95    5.20
  -3 -20   4   27.30    6.89
   2  20  -4   12.53    4.38
  -2 -20   4   -2.40    6.53
   1  20  -4    2.81    4.24
  -1 -20   4   -3.02    6.45
   0  20  -4    2.66    3.89
   0 -20   4    1.03    6.60
  -1  20  -4   31.13    5.00
   1 -20   4   22.24    7.28
  -2  20  -4   17.61    4.58
   2 -20   4   18.43    7.29
  -3  20  -4   20.95    4.74
   3 -20   4   27.98    7.15
  -4  20  -4   -0.29    3.99
   4 -20   4    7.43    7.12
   5 -20   4   12.08    7.33
   6 -20   4    3.56    6.99
   7 -20   4    5.21    6.82
   8 -20   4   11.73    7.48
  17  19  -4   -0.11    5.02
  16  19  -4    4.32    5.18
 -16 -19   4    8.41    7.96
  15  19  -4   10.28    5.27
 -15 -19   4    0.11    7.25
  14  19  -4   29.35    5.97
 -14 -19   4   26.80    8.36
  13  19  -4    0.88    4.64
 -13 -19   4   -2.51    6.81
  12  19  -4   10.19    4.86
 -12 -19   4   16.04    7.45
  11  19  -4    0.10    4.14
 -11 -19   4    7.27    6.71
  10  19  -4   11.29    4.59
 -10 -19   4   16.62    6.91
   9  19  -4   -0.67    3.63
  -9 -19   4    0.58    6.00
   8  19  -4   37.67    5.38
  -8 -19   4   26.45    6.95
   7  19  -4    0.35    3.66
  -7 -19   4    1.46    5.75
   6  19  -4   -5.44    3.72
  -6 -19   4   -2.26    5.19
   5  19  -4    7.40    4.33
  -5 -19   4    4.12    5.99
   4  19  -4   39.07    5.20
  -4 -19   4   41.38    7.35
   3  19  -4   -0.27    3.64
  -3 -19   4    6.36    6.18
   2  19  -4   21.48    4.59
  -2 -19   4    4.20    5.86
   1  19  -4    1.67    3.82
  -1 -19   4   -5.39    6.21
   0  19  -4    2.98    3.75
   0 -19   4    9.46    6.54
  -1  19  -4   -4.07    3.51
   1 -19   4    0.80    6.37
  -2  19  -4   59.01    5.59
   2 -19   4   56.28    7.94
  -3  19  -4    3.16    3.83
   3 -19   4   -4.57    6.50
  -4  19  -4    4.03    3.83
   4 -19   4    9.76    6.79
   5 -19   4   -1.11    6.39
   6 -19   4   11.99    7.19
   7 -19   4    6.05    6.55
  -8  19  -4   13.83    5.80
   8 -19   4   18.89    7.46
  -9  19  -4    5.95    5.48
   9 -19   4    2.16    7.09
 -10  19  -4    5.85    5.82
 -17 -18   4    2.52    7.51
  16  18  -4   -0.11    4.99
 -16 -18   4    3.91    7.66
  15  18  -4   13.04    5.28
 -15 -18   4    8.17    7.23
  14  18  -4    8.76    4.92
 -14 -18   4   -1.88    7.14
  13  18  -4   28.88    5.52
 -13 -18   4   17.72    7.86
  12  18  -4    0.34    4.15
 -12 -18   4   10.64    6.79
  11  18  -4    4.52    4.10
 -11 -18   4   -3.25    5.91
  10  18  -4   -1.80    3.89
 -10 -18   4    1.42    6.04
   9  18  -4   30.02    4.94
  -9 -18   4   20.79    6.94
   8  18  -4    0.86    3.66
  -8 -18   4   10.22    6.26
   7  18  -4   41.39    5.02
  -7 -18   4   28.14    6.49
   6  18  -4    4.01    3.67
  -6 -18   4   -0.73    5.52
   5  18  -4   11.67    4.21
  -5 -18   4    4.40    5.59
   4  18  -4   14.49    4.20
  -4 -18   4    9.83    5.33
   3  18  -4   72.75    6.07
  -3 -18   4   71.83    8.14
   2  18  -4    1.90    3.74
  -2 -18   4    4.70    5.41
   1  18  -4   11.31    3.93
  -1 -18   4    8.67    6.19
   0  18  -4    1.34    3.58
   0 -18   4   -7.13    5.29
  -1  18  -4   42.84    4.90
   1 -18   4   28.68    7.03
  -2  18  -4    1.75    3.45
   2 -18   4   -3.32    5.54
  -3  18  -4   45.97    5.02
   3 -18   4   40.91    7.68
  -4  18  -4    1.18    3.52
   4 -18   4   -4.63    5.60
  -5  18  -4    4.73    3.59
  -5  18  -4    2.18    4.61
   5 -18   4    7.39    6.16
  -6  18  -4    0.38    4.32
   6 -18   4    2.56    6.47
  -7  18  -4   24.14    5.49
   7 -18   4   17.39    6.96
  -8  18  -4    0.12    4.87
   8 -18   4    6.07    6.57
  -9  18  -4    0.81    5.26
   9 -18   4    6.36    6.86
 -10  18  -4    5.52    5.69
  10 -18   4    0.08    6.71
 -11  18  -4   -3.04    5.56
 -17 -17   4    0.68    7.12
  16  17  -4    3.96    4.82
 -16 -17   4    4.50    7.09
  15  17  -4    6.10    4.83
 -15 -17   4    4.34    6.80
  14  17  -4   15.47    4.92
 -14 -17   4    9.90    6.90
  13  17  -4   16.51    4.84
 -13 -17   4   10.06    6.63
  12  17  -4   11.45    4.48
 -12 -17   4    7.69    6.45
  11  17  -4   -0.27    3.73
 -11 -17   4    7.01    6.65
  10  17  -4    9.49    4.13
 -10 -17   4   12.44    6.20
   9  17  -4   12.81    4.11
  -9 -17   4   10.68    5.95
   8  17  -4   27.88    4.76
  -8 -17   4   38.41    6.78
   7  17  -4   33.00    4.83
  -7 -17   4   25.27    6.45
   6  17  -4    5.32    3.56
  -6 -17   4    3.62    5.25
   5  17  -4    3.83    3.43
  -5 -17   4    0.50    4.69
   4  17  -4   26.83    4.45
  -4 -17   4   34.59    6.01
   3  17  -4    8.59    3.71
  -3 -17   4   11.05    5.28
   2  17  -4   85.57    6.16
  -2 -17   4   86.07    8.27
   1  17  -4    6.94    3.44
  -1 -17   4   16.01    6.10
   0  17  -4   -2.07    3.04
   0 -17   4   -3.48    5.70
  -1  17  -4    2.41    3.25
   1 -17   4   -3.65    5.45
  -2  17  -4   52.47    4.98
   2 -17   4   51.41    7.65
  -3  17  -4   21.56    4.44
  -3  17  -4   21.46    4.06
   3 -17   4   24.08    6.36
  -4  17  -4    4.48    3.46
  -4  17  -4    3.36    3.84
   4 -17   4   10.34    6.40
  -5  17  -4   -1.13    3.99
  -5  17  -4    5.30    3.40
   5 -17   4   -8.54    5.24
  -6  17  -4   -7.36    4.15
   6 -17   4    0.25    5.65
  -7  17  -4   -0.91    4.25
   7 -17   4   -3.68    5.89
  -8  17  -4    7.46    5.21
   8 -17   4   25.42    7.20
  -9  17  -4   -0.03    5.04
   9 -17   4   13.26    6.69
 -10  17  -4    1.97    5.22
  10 -17   4    6.65    6.67
 -11  17  -4    0.07    5.29
  11 -17   4    6.75    6.59
 -12  17  -4    3.50    5.57
 -18 -16   4    4.27    7.33
 -17 -16   4   -3.64    6.83
  16  16  -4    4.29    4.71
 -16 -16   4    6.89    6.90
  15  16  -4   -0.48    4.29
 -15 -16   4    4.82    6.87
  14  16  -4   45.56    5.91
 -14 -16   4   40.60    7.86
  13  16  -4   10.02    4.38
 -13 -16   4    8.06    6.25
  12  16  -4   18.70    4.60
 -12 -16   4    8.74    6.50
  11  16  -4    1.10    3.84
 -11 -16   4    6.56    6.28
  10  16  -4   25.93    4.64
 -10 -16   4   19.69    6.27
   9  16  -4   14.46    4.11
  -9 -16   4   12.18    5.84
   8  16  -4   45.34    4.99
  -8 -16   4   48.13    6.92
   7  16  -4   14.70    3.77
  -7 -16   4   13.27    5.38
   6  16  -4   14.03    3.74
  -6 -16   4   11.31    5.51
   5  16  -4   -0.07    3.15
  -5 -16   4   -1.17    4.42
   4  16  -4   14.20    3.76
  -4 -16   4   21.65    5.15
   3  16  -4   45.40    4.74
  -3 -16   4   33.12    5.88
   2  16  -4   10.37    3.61
  -2 -16   4    0.49    4.77
   1  16  -4   45.16    4.59
  -1 -16   4   41.37    6.70
   0  16  -4    5.81    3.26
   0 -16   4    7.00    5.21
  -1  16  -4   12.09    3.53
   1 -16   4   11.48    5.81
  -2  16  -4   29.45    4.44
  -2  16  -4   34.36    4.25
   2 -16   4   30.64    6.62
  -3  16  -4   30.09    4.00
  -3  16  -4   29.72    4.50
   3 -16   4   26.68    6.16
  -4  16  -4    8.68    4.10
  -4  16  -4    7.31    3.27
  -5  16  -4   -4.98    3.59
  -5  16  -4   -3.80    3.03
   5 -16   4    3.81    5.90
  -6  16  -4    0.06    3.99
   6 -16   4    0.51    5.71
  -7  16  -4   10.19    5.03
   7 -16   4   20.75    6.39
  -8  16  -4    3.29    4.82
   8 -16   4    4.50    6.13
  -9  16  -4   -3.10    4.50
   9 -16   4    5.63    6.24
 -10  16  -4    3.68    5.31
  10 -16   4    6.20    6.47
 -11  16  -4    2.07    5.45
  11 -16   4   10.83    6.25
 -12  16  -4    1.33    5.62
  12 -16   4    3.25    6.76
 -18 -15   4   -3.91    6.91
 -17 -15   4    7.99    6.88
  16  15  -4    8.81    4.73
 -16 -15   4    9.07    6.78
  15  15  -4   22.63    5.04
 -15 -15   4    7.83    6.28
  14  15  -4   -0.55    3.90
 -14 -15   4   -1.97    6.05
  13  15  -4   35.24    5.39
 -13 -15   4   20.24    6.67
  12  15  -4   10.61    4.30
 -12 -15   4   18.77    6.14
  11  15  -4    0.52    3.64
 -11 -15   4   -7.05    4.98
  10  15  -4    5.21    3.68
 -10 -15   4    7.30    5.45
   9  15  -4   24.08    4.29
  -9 -15   4   22.60    5.95
   8  15  -4    8.41    3.60
  -8 -15   4   11.18    5.31
   7  15  -4   72.00    5.69
  -7 -15   4   73.39    7.36
   6  15  -4   16.18    3.59
  -6 -15   4   15.42    5.00
   5  15  -4    7.58    3.28
  -5 -15   4    9.68    4.67
   4  15  -4   17.99    3.58
  -4 -15   4   12.78    4.98
   3  15  -4   45.76    4.46
  -3 -15   4   35.50    5.79
   2  15  -4   42.68    4.48
  -2 -15   4   37.21    5.66
   1  15  -4    1.15    2.87
  -1 -15   4   -1.17    4.74
   0  15  -4    5.34    2.62
   0  15  -4    8.53    3.21
   0 -15   4    6.44    5.37
  -1  15  -4   -1.05    2.87
  -1  15  -4    5.30    2.96
   1 -15   4    2.58    5.28
  -2  15  -4    8.39    3.28
  -2  15  -4   10.21    3.17
   2 -15   4   -2.76    4.76
  -3  15  -4   24.23    3.65
  -3  15  -4   30.88    4.29
   3 -15   4   32.95    6.44
  -4  15  -4    2.08    2.90
  -4  15  -4   -8.07    3.30
   4 -15   4    0.42    5.00
  -5  15  -4   -4.11    2.73
  -5  15  -4   -9.67    3.29
   5 -15   4   -2.51    5.45
  -6  15  -4   -0.54    3.92
  -6  15  -4   -2.40    2.75
   6 -15   4    4.51    5.69
  -7  15  -4    9.21    4.59
   7 -15   4    6.98    5.41
  -8  15  -4    2.90    4.80
   8 -15   4    5.43    5.79
  -9  15  -4    8.64    4.98
   9 -15   4    2.13    5.45
 -10  15  -4   -0.54    4.74
  10 -15   4   10.17    6.24
 -11  15  -4    5.81    5.27
  11 -15   4   -6.23    5.85
 -12  15  -4    1.78    5.64
  12 -15   4   -3.90    6.29
 -13  15  -4    9.17    5.88
 -19 -14   4   -1.23    6.74
 -18 -14   4   40.14    8.88
 -17 -14   4    2.22    5.99
  16  14  -4   -4.59    4.12
 -16 -14   4   -1.73    5.66
  15  14  -4   -1.53    3.98
 -15 -14   4   -2.98    5.39
  14  14  -4   19.99    4.66
  13  14  -4    5.85    3.90
 -13 -14   4    1.61    5.87
  12  14  -4   25.88    4.55
 -12 -14   4   20.83    6.19
  11  14  -4    0.76    3.45
 -11 -14   4    3.39    5.62
  10  14  -4    4.28    3.41
 -10 -14   4   -2.67    4.84
   9  14  -4   21.42    4.02
  -9 -14   4   18.64    5.95
   8  14  -4   34.21    4.34
  -8 -14   4   39.47    6.14
   7  14  -4    2.51    3.01
  -7 -14   4    2.48    4.35
   6  14  -4   61.44    5.04
  -6 -14   4   62.40    6.47
   5  14  -4    8.63    3.13
  -5 -14   4    4.99    4.58
   4  14  -4   62.64    5.05
  -4 -14   4   70.61    6.43
   3  14  -4    0.31    2.72
[truncated: 1,430,357 more chars]
