# Supplementary material for: Crystal structure and catalytic activity of tetra­kis­(μ2-ethyl 2,6-di-tert-butyl-4-methyl­phenyl phos­phato-κ2 O:O′)bis­(ethyl 2,6-di-tert-butyl-4-methyl­phenyl phosphato-κ2 O,O′)dilutetium n-heptane disolvate
Source: Acta Crystallogr E Crystallogr Commun. 2018 Mar 23;74(Pt 4):543–7. doi: 10.1107/S2056989018004565 (PMC5946985; doi:10.1107/S2056989018004565)
Supplement: Supplementary file 2 [file e-74-00543-Isup2.hkl]

data_I                                                                          
_shelx_title ' a in P-1'                                                        
_shelx_refln_list_code          4                                               
_shelx_F_calc_maximum      502.88                                               
_exptl_crystal_F_000      2640.00                                               
_reflns_d_resolution_high  0.8107                                               
                                                                                
loop_                                                                           
 _space_group_symop_operation_xyz                                               
 'x, y, z'                                                                      
 '-x, -y, -z'                                                                   
                                                                                
_cell_length_a    14.8828                                                       
_cell_length_b    19.9831                                                       
_cell_length_c    22.3924                                                       
_cell_angle_alpha  80.469                                                       
_cell_angle_beta   87.417                                                       
_cell_angle_gamma  74.798                                                       
                                                                                
_shelx_F_squared_multiplier     1.000                                           
                                                                                
loop_                                                                           
 _refln_index_h                                                                 
 _refln_index_k                                                                 
 _refln_index_l                                                                 
 _refln_F_squared_calc                                                          
 _refln_F_squared_meas                                                          
 _refln_F_squared_sigma                                                         
 _refln_observed_status                                                         
   1   0   0          3.60        -32.65        32.65 o                         
   2   0   0      36362.45      37516.05       697.71 o                         
   3   0   0       3765.48       4935.92       275.21 o                         
   4   0   0      81344.16      92228.36      2077.52 o                         
   5   0   0       3521.36       3523.96       464.65 o                         
   6   0   0      30923.18      29940.15       872.86 o                         
   7   0   0        105.36        294.23       542.42 o                         
   8   0   0        143.35       -284.76       284.76 o                         
   9   0   0       2406.79       2365.53       493.91 o                         
  10   0   0      18033.18      18401.30       764.20 o                         
  11   0   0        640.58        307.32       382.16 o                         
  12   0   0       3444.34       3836.22       967.37 o                         
  13   0   0        293.81       -199.57       882.71 o                         
  14   0   0        388.65       -544.98       967.15 o                         
  15   0   0         35.66       -826.41      1046.44 o                         
  16   0   0      12518.59      15380.26      1856.28 o                         
  17   0   0         64.58       -631.96      1266.48 o                         
 -17   1   0       7722.11       6829.05      1656.07 o                         
 -16   1   0       4012.06       2126.63      1328.18 o                         
 -15   1   0       2609.39       3377.79      1284.59 o                         
 -14   1   0        233.85        -89.55       990.17 o                         
 -13   1   0       3839.77       3124.79      1067.19 o                         
 -12   1   0       5940.58       5928.14      1108.33 o                         
 -11   1   0       4691.05       5600.14       987.96 o                         
 -10   1   0       5358.45       4941.70       469.89 o                         
  -9   1   0      10508.62      10923.31       577.28 o                         
  -8   1   0        376.92        291.80       299.19 o                         
  -7   1   0      23696.09      17927.18       923.68 o                         
  -6   1   0        962.68       1746.90       314.22 o                         
  -5   1   0       7346.87       9284.68      1077.16 o                         
  -4   1   0       7328.25       7222.14      1017.24 o                         
  -3   1   0       4465.16       4121.57       280.17 o                         
  -2   1   0         14.36         25.16       114.28 o                         
   2   1   0       2466.04       3043.11       231.29 o                         
   3   1   0        921.85       1342.28       229.05 o                         
   4   1   0       1665.04       1633.07       264.31 o                         
   5   1   0      51068.07      50810.07      1257.41 o                         
   6   1   0        111.84       -264.86       264.86 o                         
   7   1   0      19603.68      20395.10       723.96 o                         
   8   1   0       1747.38       1879.56       340.20 o                         
   9   1   0      18922.03      20109.80      1362.40 o                         
  10   1   0         12.82       -337.73       337.73 o                         
  11   1   0      15311.97      15928.43       753.51 o                         
  12   1   0         21.08       -724.07       780.35 o                         
  13   1   0       2784.13       2300.57       987.79 o                         
  14   1   0        446.38        309.59       985.06 o                         
  15   1   0       2935.53       1875.74      1143.87 o                         
  16   1   0         97.38      -1112.97      1112.97 o                         
  17   1   0      14424.69      15171.49      1915.32 o                         
 -17   2   0       1526.16        826.47      1412.43 o                         
 -16   2   0       3195.71       4045.77      1458.63 o                         
 -15   2   0       3481.68       1279.53      1187.40 o                         
 -14   2   0          9.01        537.29      1095.05 o                         
 -13   2   0        237.49       -240.51       985.05 o                         
 -12   2   0       3557.16       6556.63      1220.73 o                         
 -11   2   0       9400.96      10720.37      1239.23 o                         
 -10   2   0      13435.65      12910.08       656.27 o                         
  -9   2   0      10540.94      10265.54       585.79 o                         
  -8   2   0        613.69        155.93       314.19 o                         
  -7   2   0      15850.82      14201.64       617.85 o                         
  -6   2   0      25775.90      29079.93       879.20 o                         
  -5   2   0      22796.07      18352.67       643.57 o                         
  -4   2   0      20477.07      17884.80       520.91 o                         
  -3   2   0      39662.38      45493.32       954.04 o                         
  -2   2   0      12653.31      14991.53       418.87 o                         
  -1   2   0      32492.60      38331.95       761.78 o                         
   0   2   0     188592.97     187364.97     10523.31 o                         
   1   2   0       5607.50       6174.48       281.14 o                         
   2   2   0        493.69        346.16       216.24 o                         
   3   2   0      34687.04      36629.79       903.13 o                         
   4   2   0       2435.98       2264.74       278.32 o                         
   5   2   0       8122.53       9380.34       477.50 o                         
   6   2   0      51537.71      56209.25      1403.84 o                         
   7   2   0        119.12        -44.19       510.43 o                         
   8   2   0       1456.44       1240.65       592.40 o                         
   9   2   0        721.20        -15.87       606.42 o                         
  10   2   0      21822.53      23081.29      1094.65 o                         
  11   2   0       1090.60       1467.99       422.84 o                         
  12   2   0        895.16       -296.81       757.38 o                         
  13   2   0       3062.39        946.86       918.71 o                         
  14   2   0         34.26       -862.23       862.23 o                         
  15   2   0        626.62       -115.14      1015.78 o                         
  16   2   0       8737.02       6491.78      1446.32 o                         
  17   2   0       3303.82       3339.50      1425.37 o                         
  18   2   0        924.24       -184.22      1327.94 o                         
 -16   3   0       7196.66       7668.45      1617.64 o                         
 -15   3   0         33.69      -1084.82      1084.82 o                         
 -14   3   0         36.09       -933.87       933.87 o                         
 -13   3   0        119.47       -166.31       949.22 o                         
 -12   3   0       4114.16       4033.41      1090.25 o                         
 -11   3   0        161.87        -61.41       780.36 o                         
 -10   3   0      23438.67      22951.69       876.29 o                         
  -9   3   0      11157.90      10873.39       620.32 o                         
  -8   3   0       1746.11       1915.60       354.96 o                         
  -7   3   0       7060.46       8478.50       514.36 o                         
  -6   3   0      18492.31      16537.95       575.78 o                         
  -5   3   0      13593.32      11686.53       465.17 o                         
  -4   3   0      25837.40      25783.56       665.14 o                         
  -3   3   0       3190.99       3710.06       296.82 o                         
  -2   3   0       8857.48       9876.91       390.51 o                         
  -1   3   0      43853.59      41423.02       845.77 o                         
   0   3   0      54338.93      62599.56      1192.65 o                         
   1   3   0       2704.65       1958.31       126.69 o                         
   2   3   0       5438.44       6376.98       440.85 o                         
   3   3   0      22596.04      22172.78       667.87 o                         
   4   3   0      18732.04      21152.14       654.76 o                         
   5   3   0      10562.77      11427.82       509.27 o                         
   6   3   0       8444.84       8744.74       465.04 o                         
   7   3   0      26815.74      26904.49       852.74 o                         
   8   3   0        283.44        283.36       309.66 o                         
   9   3   0       9206.57       9345.06       569.16 o                         
  10   3   0       8778.46       9646.84       604.45 o                         
  11   3   0      16521.67      17400.85      1109.36 o                         
  12   3   0        412.19        -93.72       457.99 o                         
  13   3   0         24.35        240.50       831.52 o                         
  14   3   0        367.63       -322.38       900.62 o                         
  15   3   0       5606.06       4532.75      1256.68 o                         
  16   3   0       2423.95       1031.24      1166.86 o                         
  17   3   0       5138.51       2600.22      1361.53 o                         
  18   3   0       2131.31       -777.88      1289.65 o                         
 -16   4   0        541.27       -504.05      1251.16 o                         
 -15   4   0       6142.80       7547.79      1597.09 o                         
 -14   4   0         32.88      -1015.74      1015.74 o                         
 -13   4   0         59.68        399.13      1049.00 o                         
 -12   4   0        796.09       1274.22       946.71 o                         
 -11   4   0       4191.70       3941.35      1033.97 o                         
 -10   4   0       1199.28        690.87       808.57 o                         
  -9   4   0      17838.78      18735.68      1106.99 o                         
  -8   4   0        683.06        651.91       446.49 o                         
  -7   4   0       2716.50       2418.76       331.46 o                         
  -6   4   0      20324.03      18751.63       612.85 o                         
  -5   4   0      60074.29      62684.98      1336.25 o                         
  -4   4   0        398.02        113.05       264.20 o                         
  -3   4   0         27.33       -346.40       346.40 o                         
  -2   4   0      19678.70      21926.85       592.72 o                         
  -1   4   0     206993.41     228291.73      4131.23 o                         
   0   4   0      25824.66      28980.33       959.72 o                         
   1   4   0      33327.96      32154.51       695.37 o                         
   2   4   0         48.68       -265.20       265.20 o                         
   3   4   0      59477.90      61147.89      2018.03 o                         
   4   4   0       3902.29       4777.68       344.10 o                         
   5   4   0      18223.49      18950.72       653.77 o                         
   6   4   0      12438.12      12951.65       578.89 o                         
   7   4   0      18591.52      20402.97       737.20 o                         
   8   4   0        205.69        130.27       320.20 o                         
   9   4   0       3167.98       3622.89       425.37 o                         
  10   4   0       8450.74       9231.82       581.97 o                         
  11   4   0      15032.60      14778.09       750.30 o                         
  12   4   0       1932.83       2261.28       496.69 o                         
  13   4   0       1074.67        365.90       885.32 o                         
  14   4   0       1001.05       -923.69       923.69 o                         
  15   4   0       3613.10       1550.82      1082.50 o                         
  16   4   0       7430.74       4558.76      1348.94 o                         
  17   4   0       4878.15       1804.26      1310.33 o                         
  18   4   0        113.00      -1215.31      1215.31 o                         
 -16   5   0       8017.70       4917.08      1551.15 o                         
 -15   5   0         64.15       -445.19      1187.16 o                         
 -14   5   0       1263.91       -726.68      1092.58 o                         
 -13   5   0        706.51       1235.83      1130.92 o                         
 -12   5   0        740.62       2643.09      1148.84 o                         
 -11   5   0        669.12       2538.18      1097.66 o                         
 -10   5   0      16009.25      14350.55      1444.79 o                         
  -9   5   0       1835.59       1699.10       399.98 o                         
  -8   5   0       1687.84       1824.93       380.47 o                         
  -7   5   0         38.28         69.87       277.87 o                         
  -6   5   0      32046.24      31526.56       833.69 o                         
  -5   5   0        171.07        638.60       904.95 o                         
  -4   5   0       7449.25       7299.37       439.47 o                         
  -3   5   0       5138.32       5314.55       337.78 o                         
  -2   5   0      26674.72      26803.21       817.68 o                         
  -1   5   0      12603.99      11086.81       455.57 o                         
   0   5   0       6871.28       8094.85       358.21 o                         
   1   5   0         92.82         78.98       214.01 o                         
   2   5   0        363.75        310.89       217.92 o                         
   3   5   0       3346.96       3945.41       524.86 o                         
   4   5   0      38383.32      36508.69      1221.16 o                         
   5   5   0       2449.60       3225.49       343.19 o                         
   6   5   0      21163.69      21827.84       744.80 o                         
   7   5   0       7287.76       6790.75       943.66 o                         
   8   5   0       3520.27       4653.16       434.27 o                         
   9   5   0       1846.18       2164.01       397.14 o                         
  10   5   0      13713.78      14175.24       828.71 o                         
  11   5   0       3059.92       3439.03       479.59 o                         
  12   5   0      12720.70      14118.41       785.79 o                         
  13   5   0       1089.11       2195.39       931.38 o                         
  14   5   0         80.02       -624.28       872.46 o                         
  15   5   0        507.04       -967.16       967.16 o                         
  16   5   0       9997.46       9986.79      1502.75 o                         
  17   5   0       2709.05        294.28      1238.52 o                         
  18   5   0       2202.06       -470.83      1328.04 o                         
 -15   6   0       4445.75       3920.64      1451.05 o                         
 -14   6   0         57.71       1046.44      1225.54 o                         
 -13   6   0       1380.56        445.22      1084.91 o                         
 -12   6   0        913.91       -260.99      1008.12 o                         
 -11   6   0       2900.40       2976.17      1033.86 o                         
 -10   6   0       1074.52       1422.66       895.56 o                         
  -9   6   0      20462.26      19980.02       845.56 o                         
  -8   6   0        829.93       1876.98       370.40 o                         
  -7   6   0      13092.66      13036.76       745.62 o                         
  -6   6   0       5233.70       5318.40       413.40 o                         
  -5   6   0      36474.27      35385.50       913.82 o                         
  -4   6   0      10369.12      11206.44       665.91 o                         
  -3   6   0         32.03        133.55       308.88 o                         
  -2   6   0       3347.10       3840.93       336.00 o                         
  -1   6   0      50742.58      49428.74      1079.57 o                         
   0   6   0       2861.23       2658.00       294.55 o                         
   1   6   0     136505.44     141216.42      2637.62 o                         
   2   6   0       1226.96       1280.96       250.36 o                         
   3   6   0      21428.06      19193.94       765.40 o                         
   4   6   0       6408.44       8075.58       668.48 o                         
   5   6   0      56856.05      59173.14      2706.44 o                         
   6   6   0       1876.64       2260.98       359.97 o                         
   7   6   0      15021.52      13516.29       623.43 o                         
   8   6   0       1014.52       1944.38       374.54 o                         
   9   6   0       8559.11       9440.25      1087.00 o                         
  10   6   0          4.29       -343.74       364.55 o                         
  11   6   0      15814.44      16182.51       783.12 o                         
  12   6   0         96.40       -483.93       606.38 o                         
  13   6   0       2366.60       3214.06       926.34 o                         
  14   6   0        509.69       -785.50       900.63 o                         
  15   6   0       2740.08       3510.91      1136.18 o                         
  16   6   0        230.85      -1023.43      1023.43 o                         
  17   6   0      10139.06       6182.41      1479.68 o                         
  18   6   0         12.75      -1128.31      1128.31 o                         
 -15   7   0        460.89       1890.80      1340.70 o                         
 -14   7   0        611.56        777.82      1274.19 o                         
 -13   7   0        705.86       -626.87      1038.81 o                         
 -12   7   0       1569.19       3820.27      1200.07 o                         
 -11   7   0       3640.94       5543.14      1253.99 o                         
 -10   7   0      16233.36      19347.15      1785.38 o                         
  -9   7   0        837.23       1716.11       790.84 o                         
  -8   7   0       1081.91        980.40       365.69 o                         
  -7   7   0       7696.59       8581.31       513.67 o                         
  -6   7   0      34085.47      32024.60       890.38 o                         
  -5   7   0      28769.09      29550.97      1073.30 o                         
  -4   7   0       3620.78       3138.63       381.77 o                         
  -3   7   0       1530.12       1285.23       326.63 o                         
  -2   7   0       2904.16       2464.72       338.49 o                         
  -1   7   0       1755.31       2181.92       317.93 o                         
   0   7   0      34206.43      36441.76       873.98 o                         
   1   7   0      12885.15      12119.51       479.26 o                         
   2   7   0       2526.44       2167.33       283.86 o                         
   3   7   0        669.54        471.27       613.87 o                         
   4   7   0      29638.43      28478.91       968.85 o                         
   5   7   0       5062.18       6731.10       518.46 o                         
   6   7   0      26754.45      26407.54       852.18 o                         
   7   7   0       3440.74       4137.86       413.03 o                         
   8   7   0       2310.22       2259.46       393.88 o                         
   9   7   0       1053.67       1405.47       396.05 o                         
  10   7   0      22429.13      21990.28       876.09 o                         
  11   7   0       2535.63       2393.08       482.41 o                         
  12   7   0      15803.62      15562.03       836.80 o                         
  13   7   0        592.28       1137.64       520.62 o                         
  14   7   0         45.61        276.32       872.46 o                         
  15   7   0       3477.08       2026.80      1077.38 o                         
  16   7   0       9402.00       6786.47      1359.34 o                         
  17   7   0       1294.38       1942.07      1238.42 o                         
  18   7   0       2464.29      -1223.14      1223.14 o                         
 -15   8   0       1753.00       2801.86      1443.15 o                         
 -14   8   0        753.95       2284.86      1235.82 o                         
 -13   8   0        158.17       1125.76      1148.79 o                         
 -12   8   0       4790.51       5379.63      1300.12 o                         
 -11   8   0       2256.98       4229.88      1164.30 o                         
 -10   8   0      11315.38      10357.40      1372.45 o                         
  -9   8   0       7383.71       6171.34       799.05 o                         
  -8   8   0        100.28        140.84       374.81 o                         
  -7   8   0       5273.97       5705.39       648.61 o                         
  -6   8   0      15177.22      14940.76       640.94 o                         
  -5   8   0      15492.03      15671.45       637.35 o                         
  -4   8   0      25752.36      25870.14       807.13 o                         
  -3   8   0       6826.09       8395.97       477.79 o                         
  -2   8   0       2253.46       2617.42       603.99 o                         
  -1   8   0      15231.01      16437.69       932.68 o                         
   0   8   0      35440.06      34338.54       864.39 o                         
   1   8   0      66830.60      66836.09      1400.98 o                         
   2   8   0       6275.69       5785.64       369.00 o                         
   3   8   0       2299.63       3415.14       325.78 o                         
   4   8   0      16534.08      17183.39       775.48 o                         
   5   8   0      17288.36      17843.84      1191.06 o                         
   6   8   0       1938.45       1849.82       356.52 o                         
   7   8   0      53056.36      54268.45      1437.32 o                         
   8   8   0       2257.90       2502.84       399.33 o                         
   9   8   0       5414.95       5674.17       529.88 o                         
  10   8   0       3565.24       4235.26       497.79 o                         
  11   8   0      17589.88      16829.40       825.21 o                         
  12   8   0       7900.78       7665.86       812.81 o                         
  13   8   0        515.41        -91.72       499.45 o                         
  14   8   0         39.36       -823.85       823.85 o                         
  15   8   0       1967.90       1850.05      1038.89 o                         
  16   8   0       6013.63       3823.81      1256.69 o                         
  17   8   0       5322.17       3288.70      1300.13 o                         
  18   8   0       4292.79       1791.39      1335.86 o                         
 -14   9   0         67.08        -56.29      1153.90 o                         
 -13   9   0        216.53        585.91      1240.90 o                         
 -12   9   0         14.78        777.79      1123.20 o                         
 -11   9   0      10047.75      10035.85      1502.82 o                         
 -10   9   0       1263.58       -317.28      1120.73 o                         
  -9   9   0      20232.72      19609.64      1682.10 o                         
  -8   9   0        353.57         53.33       545.27 o                         
  -7   9   0       3154.05       3789.80       706.27 o                         
  -6   9   0       8913.91      10053.33       880.11 o                         
  -5   9   0      24399.93      24461.13       797.96 o                         
  -4   9   0         99.84       -285.23       315.75 o                         
  -3   9   0         49.39        643.19       441.35 o                         
  -2   9   0       4872.13       5722.50       430.04 o                         
  -1   9   0       5260.65       6201.71      1574.60 o                         
   0   9   0       7100.94       7989.30       450.23 o                         
   1   9   0      28970.87      26876.09       750.51 o                         
   2   9   0       2899.83       2825.64       492.87 o                         
   3   9   0       4284.00       5596.56       390.49 o                         
   4   9   0      12527.13      12498.25       704.94 o                         
   5   9   0      21640.72      21654.44       899.86 o                         
   6   9   0       5548.57       5816.41       401.10 o                         
   7   9   0      17746.38      18090.32       729.87 o                         
   8   9   0        786.20        612.55       367.22 o                         
   9   9   0        186.02        115.60       395.30 o                         
  10   9   0       9465.72      10519.77       659.87 o                         
  11   9   0       7552.42       8739.42       648.87 o                         
  12   9   0       3534.12       3531.69       569.72 o                         
  13   9   0       6441.45       6512.84       680.50 o                         
  14   9   0        679.23       -409.38       844.35 o                         
  15   9   0       1855.71       3462.09      1105.41 o                         
  16   9   0       3524.78       3590.37      1192.52 o                         
 -14  10   0        887.67       -818.77      1171.86 o                         
 -13  10   0        250.64      -1095.07      1095.07 o                         
 -12  10   0       1425.23       -120.26      1097.70 o                         
 -11  10   0        309.76       1586.32      1112.98 o                         
 -10  10   0      12842.20      15326.74      2022.93 o                         
  -9  10   0        138.66        265.45       926.20 o                         
  -8  10   0       5936.28       5269.39       561.03 o                         
  -7  10   0        775.78       -118.55       729.94 o                         
  -6  10   0      15349.89      16023.03       702.84 o                         
  -5  10   0        845.51         65.32       388.06 o                         
  -4  10   0      12821.01      12002.45      1031.51 o                         
  -3  10   0        605.67         76.34       331.78 o                         
  -2  10   0       4180.54       3953.17       501.00 o                         
  -1  10   0       1533.78       1410.03       357.45 o                         
   0  10   0     107545.53     109257.49      2195.98 o                         
   1  10   0        584.65        339.08       316.21 o                         
   2  10   0        149.78        119.49       297.90 o                         
   3  10   0       4591.96       5510.09       398.27 o                         
   4  10   0      10998.56      10798.81       685.43 o                         
   5  10   0       1586.05       2346.29       767.69 o                         
   6  10   0      15302.83      14661.54       798.48 o                         
   7  10   0       2609.48       2931.78       422.60 o                         
   8  10   0       3001.59       2594.73       424.70 o                         
   9  10   0       6091.93       5944.68       613.09 o                         
  10  10   0       6125.22       6749.62       589.77 o                         
  11  10   0       2605.00       2839.42       514.45 o                         
  12  10   0      10158.80      12008.12       784.84 o                         
  13  10   0        392.99        938.24       939.01 o                         
  14  10   0         29.89       -181.96       667.78 o                         
  15  10   0       2325.64       1901.26      1008.21 o                         
 -13  11   0        242.57          0.00      1136.00 o                         
 -12  11   0          3.82        744.53      1128.31 o                         
 -11  11   0       5339.87       5697.11      1300.15 o                         
 -10  11   0        591.67       1152.47       772.91 o                         
  -9  11   0       6298.75       6582.40       915.06 o                         
  -8  11   0        850.22        -58.97       455.08 o                         
  -7  11   0       1379.38        955.05       464.72 o                         
  -6  11   0       1001.09        341.26       948.45 o                         
  -5  11   0      17028.23      15635.64       950.72 o                         
  -4  11   0        663.74        699.70       615.47 o                         
  -3  11   0        325.46       1078.52       386.50 o                         
  -2  11   0          0.87         74.92       338.81 o                         
  -1  11   0      15213.11      15040.12       639.42 o                         
   0  11   0        190.28        653.06       336.25 o                         
   1  11   0      18525.28      19089.00       665.69 o                         
   2  11   0          5.47        320.47       316.02 o                         
   3  11   0       1497.36       2067.76       379.41 o                         
   4  11   0         41.76         62.27       297.89 o                         
   5  11   0      15707.07      14997.43       836.64 o                         
   6  11   0          3.92        137.70       465.67 o                         
   7  11   0      12616.52      12354.96       566.33 o                         
   8  11   0       1175.97       1323.80       802.96 o                         
   9  11   0       4277.99       3808.04       499.28 o                         
  10  11   0       4177.66       4505.08       550.52 o                         
  11  11   0      16325.68      17649.86      1554.92 o                         
  12  11   0        216.30        136.87       489.96 o                         
  13  11   0       3082.37       2729.02       594.26 o                         
  14  11   0        761.07       -363.33       762.48 o                         
 -13  12   0        106.09        394.02      1189.72 o                         
 -12  12   0       2709.39       3004.17      1256.43 o                         
 -11  12   0       1022.88       1182.11      1251.20 o                         
 -10  12   0       6928.63       7784.58      1024.14 o                         
  -9  12   0        114.60       -303.72       717.22 o                         
  -8  12   0        128.14       -628.47      2728.70 o                         
  -7  12   0        631.77        141.34       465.03 o                         
  -6  12   0      16273.82      17062.35      1554.25 o                         
  -5  12   0        511.40        264.83       973.56 o                         
  -4  12   0       8866.42      10810.27       625.17 o                         
  -3  12   0       1497.30        507.78       818.11 o                         
  -2  12   0       2218.93       1979.69       414.79 o                         
  -1  12   0       3327.52       3097.36       430.95 o                         
   0  12   0      30167.45      28870.24       868.03 o                         
   1  12   0       1299.80        635.79       347.72 o                         
   2  12   0       5224.72       5255.44       432.07 o                         
   3  12   0        171.62        -28.91       317.66 o                         
   4  12   0       7190.92       7155.51       529.70 o                         
   5  12   0       3359.12       3767.14      1082.61 o                         
   6  12   0      40452.98      37593.46      1331.49 o                         
   7  12   0       1989.90       2049.56       432.51 o                         
   8  12   0       4483.44       4223.70       454.85 o                         
   9  12   0       1828.18       1995.99       423.79 o                         
  10  12   0      20912.51      20663.36       811.44 o                         
  11  12   0        238.37        371.64       491.87 o                         
  12  12   0      16908.76      14687.04       854.44 o                         
  13  12   0        833.40        363.33       808.54 o                         
  14  12   0        109.03       -253.30       805.94 o                         
 -12  13   0        864.85        795.74      1217.92 o                         
 -11  13   0       3767.07       1443.32      1228.36 o                         
 -10  13   0       2018.04       3387.41       908.63 o                         
  -9  13   0       6396.03       6575.52      1167.15 o                         
  -8  13   0         21.98       -775.24       775.24 o                         
  -7  13   0       4176.31       2281.04       726.46 o                         
  -6  13   0       8084.78       8460.55       648.43 o                         
  -5  13   0      11045.59      10868.35      1928.14 o                         
  -4  13   0       1035.75        929.20       463.14 o                         
  -3  13   0         91.13         13.96       408.16 o                         
  -2  13   0       1110.47       1336.97       471.93 o                         
  -1  13   0       9784.14       9546.98       754.86 o                         
   0  13   0       6592.59       6186.94       709.16 o                         
   1  13   0       7324.28       7200.33       621.34 o                         
   2  13   0       1240.28       1699.54       570.67 o                         
   3  13   0         20.83       -202.56       335.25 o                         
   4  13   0        116.39        529.52       345.71 o                         
   5  13   0      24632.12      22160.39      1100.04 o                         
   6  13   0      10615.70      11564.34       847.82 o                         
   7  13   0      26271.09      23551.43      1098.04 o                         
   8  13   0       1764.14       2359.10       583.28 o                         
   9  13   0       1136.15        835.21       419.09 o                         
  10  13   0       1503.39       1542.57       458.89 o                         
  11  13   0      17641.75      19058.62      1184.80 o                         
  12  13   0       4737.64       6260.17      1046.77 o                         
  13  13   0       4379.54       3245.13       954.60 o                         
  14  13   0          0.55         -2.56       844.32 o                         
 -11  14   0       3336.40       5300.44      1094.86 o                         
 -10  14   0       3258.42       4020.05       971.92 o                         
  -9  14   0       2860.15       3141.27       904.56 o                         
  -8  14   0        337.25       1493.55       784.40 o                         
  -7  14   0        898.85        -87.72       519.97 o                         
  -6  14   0       7904.78       7108.43       794.13 o                         
  -5  14   0      16842.68      18198.18      1121.49 o                         
  -4  14   0       1937.54       1965.74       705.79 o                         
  -3  14   0        694.12        786.66       476.01 o                         
  -2  14   0        471.71        253.67       431.99 o                         
  -1  14   0      16218.42      17013.22       753.97 o                         
   0  14   0       7361.78       7655.89       730.35 o                         
   1  14   0       4845.78       6271.82       529.80 o                         
   2  14   0       3363.38       4047.49       655.41 o                         
   3  14   0         60.89       -356.77       356.77 o                         
   4  14   0        738.56        168.77       360.85 o                         
   5  14   0       8438.21       9400.31       793.57 o                         
   6  14   0      18432.91      19350.09      1031.75 o                         
   7  14   0       9833.79      10622.65      1407.02 o                         
   8  14   0      10542.77      10967.74       619.29 o                         
   9  14   0        194.81        603.49       635.51 o                         
  10  14   0       2767.48       3134.11       743.22 o                         
  11  14   0      14220.97      14240.96      1691.56 o                         
  12  14   0       2489.29       2649.88       790.73 o                         
  13  14   0       2730.26       3213.39       834.84 o                         
  14  14   0        328.71       1069.49       910.86 o                         
  15  14   0       1244.30        624.33       959.52 o                         
 -11  15   0         49.53          5.12      1246.01 o                         
 -10  15   0       5806.81       8775.74      1137.39 o                         
  -9  15   0        587.13        959.60       890.71 o                         
  -8  15   0         23.10       -851.87      1020.86 o                         
  -7  15   0        147.08        -56.16       538.35 o                         
  -6  15   0       7766.24       8065.04       714.81 o                         
  -5  15   0       2087.14       1083.89       945.51 o                         
  -4  15   0       6526.41       8804.51       689.86 o                         
  -3  15   0          7.68       -635.45       635.45 o                         
  -2  15   0         36.58        460.17      1150.54 o                         
  -1  15   0       1197.28       1655.18       484.88 o                         
   0  15   0      11835.90      11069.56       663.14 o                         
   1  15   0       3915.02       4237.21       511.46 o                         
   2  15   0       5822.59       7110.98      1603.67 o                         
   3  15   0         91.85        668.48       405.69 o                         
   4  15   0        581.47        499.83       426.77 o                         
   5  15   0       1424.72        772.28       608.17 o                         
   6  15   0      22661.18      24477.79      1187.08 o                         
   7  15   0       7962.00       8450.14       856.80 o                         
   8  15   0       4787.00       3238.20       732.94 o                         
   9  15   0         13.87        -39.87       637.77 o                         
  10  15   0       8146.23       7475.88      1177.59 o                         
  11  15   0        867.64        629.40       701.73 o                         
  12  15   0      14004.79      14814.31      1134.82 o                         
  13  15   0        252.00       3806.95      4469.82 o                         
  14  15   0        295.42        155.54       802.98 o                         
  15  15   0        270.32       -502.59       807.33 o                         
  16  15   0       7193.20       8999.37      1973.41 o                         
 -10  16   0          4.83        376.10      1297.18 o                         
  -9  16   0       3683.56       4318.96      1571.26 o                         
  -8  16   0        221.37       -881.43       881.43 o                         
  -7  16   0       2196.80       3556.18       932.13 o                         
  -6  16   0         29.35       -502.16       601.40 o                         
  -5  16   0      11763.64      13138.26      1492.75 o                         
  -4  16   0        103.02         48.05       525.46 o                         
  -3  16   0       2499.70       1859.00       765.73 o                         
  -2  16   0        723.03       1385.31       562.33 o                         
  -1  16   0       6674.36       6402.29       633.45 o                         
   0  16   0        198.59        198.79       483.43 o                         
   1  16   0       4117.23       3603.93       542.28 o                         
   2  16   0        108.87        726.37       459.36 o                         
   3  16   0       2268.00       3103.98       498.63 o                         
   4  16   0         72.26       -408.31       596.33 o                         
   5  16   0       5717.22       5817.47       763.84 o                         
   6  16   0        361.24        -81.27       645.14 o                         
   7  16   0      11294.49      13186.11      1010.24 o                         
   8  16   0          4.65       -635.22      1608.04 o                         
   9  16   0       1014.92       1236.47       732.67 o                         
  10  16   0         21.42       -227.26       711.47 o                         
  11  16   0      10138.02       9006.81      1014.95 o                         
  12  16   0         29.87         63.79       774.78 o                         
  13  16   0       4509.67       4902.74       960.58 o                         
  14  16   0         34.47        584.44       828.77 o                         
  15  16   0       1316.64       2908.35       925.84 o                         
  16  16   0       1044.84       1947.15      1632.44 o                         
  -9  17   0        208.43       1806.34      1276.72 o                         
  -8  17   0        572.35        768.30       923.60 o                         
  -7  17   0        437.30        655.08       885.46 o                         
  -6  17   0       6056.53       6433.77       906.55 o                         
  -5  17   0        589.27        711.10       612.63 o                         
  -4  17   0       3502.45       4318.55       652.84 o                         
  -3  17   0        732.53        317.71       555.36 o                         
  -2  17   0       1384.46        992.74      1226.13 o                         
  -1  17   0        152.73       -179.17       513.64 o                         
   0  17   0       9427.79      11831.51       753.83 o                         
   1  17   0        147.49         35.52       502.17 o                         
   2  17   0       2024.98       1067.94       506.79 o                         
   3  17   0       2749.00       3634.44       748.03 o                         
   4  17   0       2681.73       3249.01       754.97 o                         
   5  17   0       1536.21        715.33       665.42 o                         
   6  17   0      13817.30      14527.75      1044.17 o                         
   7  17   0         43.42        -99.62       757.33 o                         
   8  17   0       1212.72        621.13       731.98 o                         
   9  17   0        254.26       -103.68      1317.67 o                         
  10  17   0      11900.67      12539.56      1107.39 o                         
  11  17   0        703.38       1267.02       919.83 o                         
  12  17   0       7593.79       5498.29       991.13 o                         
  13  17   0         76.55        629.04       860.85 o                         
  14  17   0         81.99       -774.24       834.85 o                         
  15  17   0        366.37        709.62       923.86 o                         
  -8  18   0        166.58       -122.81      1230.66 o                         
  -7  18   0        424.52        974.81       929.67 o                         
  -6  18   0        182.22         45.59       600.43 o                         
  -5  18   0       2170.58       3401.81       683.62 o                         
  -4  18   0       2044.37       1958.89       639.90 o                         
  -3  18   0        558.51        813.49       682.64 o                         
  -2  18   0         52.71          6.59       566.10 o                         
  -1  18   0       1135.40       1288.69       744.61 o                         
   0  18   0         37.59        475.24       547.93 o                         
   1  18   0       2621.55       2622.72       754.02 o                         
   2  18   0        873.51        590.05      1271.67 o                         
   3  18   0         71.38       -133.31       695.94 o                         
   4  18   0         41.16       -348.73       656.71 o                         
   5  18   0      16021.90      16351.51      1126.20 o                         
   6  18   0       5582.12       5340.35      1137.70 o                         
   7  18   0      10363.23      12497.70      1081.58 o                         
   8  18   0       1867.12        973.95       752.58 o                         
   9  18   0       4383.10       3497.92       899.23 o                         
  10  18   0       1362.01        937.70       812.98 o                         
  11  18   0       9414.21      10699.93      1423.36 o                         
  12  18   0       1798.91       1161.35       900.07 o                         
  13  18   0       2636.75       1307.43       932.50 o                         
  14  18   0         30.07       -848.46       848.46 o                         
  15  18   0        561.14        494.35      1742.41 o                         
  -7  19   0         56.43      -1166.69      1166.69 o                         
  -6  19   0        872.50        854.59      1200.01 o                         
  -5  19   0       1679.18        746.93       652.39 o                         
  -4  19   0        104.48        471.92       657.00 o                         
  -3  19   0        104.43        376.58       609.91 o                         
  -2  19   0        124.81         51.52       606.35 o                         
  -1  19   0       1383.86         83.81       762.02 o                         
   0  19   0       5483.42       5984.44       913.78 o                         
   1  19   0        705.75        290.66       901.92 o                         
   2  19   0        444.65       -540.83      1352.22 o                         
   3  19   0        353.77       -399.15       705.14 o                         
   4  19   0       1559.12        916.87       757.93 o                         
   5  19   0       7399.70       8053.37       985.91 o                         
   6  19   0       5896.85       6650.91      1292.55 o                         
   7  19   0       5576.35       5870.42       921.13 o                         
   8  19   0       2162.25       2681.10      1444.49 o                         
   9  19   0         62.33       -700.54       767.95 o                         
  10  19   0       7645.38       8756.45      1077.27 o                         
  11  19   0       3961.68       3468.19       968.44 o                         
  12  19   0       3898.08       4423.69      1020.17 o                         
  13  19   0       1769.15       2192.83      1012.74 o                         
  14  19   0        172.44        491.51       959.09 o                         
  -6  20   0       2452.02       1243.61      1299.91 o                         
  -5  20   0        245.51        -56.36       964.58 o                         
  -4  20   0       3240.94       3554.14       765.96 o                         
  -3  20   0        463.42        697.90      1423.86 o                         
  -2  20   0       1272.88       2468.01       900.06 o                         
  -1  20   0        848.15       3212.42      1072.08 o                         
   0  20   0       7196.58       9095.75      1059.67 o                         
   1  20   0       3304.30       3223.12       898.70 o                         
   2  20   0       3890.55       3093.87      1462.55 o                         
   3  20   0        345.96         99.65       795.38 o                         
   4  20   0       1186.88        -39.72       827.75 o                         
   5  20   0       1379.99       1174.61       826.39 o                         
   6  20   0       9541.89       8678.38      1010.93 o                         
   7  20   0       3685.60       4252.13       925.17 o                         
   8  20   0       1246.69       2142.65       868.66 o                         
   9  20   0        349.83        235.75      1017.04 o                         
  10  20   0       2526.64       1178.98      1006.93 o                         
  11  20   0       2278.27       3088.61       999.72 o                         
  12  20   0       4655.72       5645.58      2423.56 o                         
  13  20   0       1303.08       2133.10      1052.93 o                         
  -3  21   0       1224.44       1765.51      1077.21 o                         
  -2  21   0         63.94       2242.45       911.15 o                         
  -1  21   0       2218.14       1279.00       934.53 o                         
   0  21   0        662.85        932.01       886.49 o                         
   1  21   0      10719.89      12210.58      1194.73 o                         
   2  21   0        162.35         11.94       846.84 o                         
   3  21   0       2317.66       2400.60       915.18 o                         
   4  21   0        322.74       -907.02       907.02 o                         
   5  21   0       5450.34       5298.28      1000.78 o                         
   6  21   0        492.63        118.13       947.96 o                         
   7  21   0      11154.23      12166.75      1165.60 o                         
   8  21   0        216.09        -14.87      1098.90 o                         
   9  21   0        416.95       -605.13       842.51 o                         
  10  21   0         63.15         33.39       885.25 o                         
  11  21   0       6602.65       8298.42      1952.88 o                         
  12  21   0        345.17        181.17       976.90 o                         
  13  21   0       3819.15       6131.58      1220.08 o                         
  -3  22   0         31.57        173.98      1105.29 o                         
  -2  22   0        225.94      -1038.78      1038.78 o                         
  -1  22   0         36.93         37.56      1954.72 o                         
   0  22   0       5297.52       7917.42      1136.51 o                         
   1  22   0         46.04       -835.83       877.50 o                         
   2  22   0       4059.39       4237.95      1043.30 o                         
   3  22   0         47.71       -512.27      1485.23 o                         
   4  22   0         71.41        -81.60       856.72 o                         
   5  22   0        248.04        243.12       896.31 o                         
   6  22   0       8054.92       6859.11      1172.35 o                         
   7  22   0          9.50       -283.38       856.22 o                         
   8  22   0       2001.81       3106.56      1016.62 o                         
   9  22   0         23.59       1312.25      1902.27 o                         
  10  22   0       2016.02       5706.26      1376.64 o                         
  11  22   0        158.72       -848.09       955.89 o                         
  -1  23   0        282.51       1466.06      1197.41 o                         
   0  23   0        106.81       -734.30      1125.76 o                         
   1  23   0       3530.70       2101.77      1561.01 o                         
   2  23   0        152.16      -1490.44      2036.61 o                         
   3  23   0        535.53       -739.96       942.39 o                         
   4  23   0         36.47       -638.61       889.12 o                         
   5  23   0       1865.98       1143.99      1189.84 o                         
   6  23   0       1132.61       1757.93      1012.52 o                         
   7  23   0       4580.42       4728.35      1239.92 o                         
   8  23   0        212.97       -828.46       898.38 o                         
   9  23   0          8.11       -603.52       923.52 o                         
  10  23   0       1060.33        754.17       990.13 o                         
   2  24   0        728.97        225.26      1002.50 o                         
   3  24   0        302.05      -1244.75      1244.75 o                         
   4  24   0        153.05      -1515.93      1608.05 o                         
   5  24   0        900.29        876.13      1011.74 o                         
   6  24   0       3229.55       3816.76      1114.79 o                         
   7  24   0       1139.01       1070.98      2527.98 o                         
  -6 -24   1        479.27        773.51      1030.83 o                         
  -5 -24   1       4112.66       3840.75      1678.77 o                         
  -4 -24   1        208.63      -1042.46      2238.74 o                         
  -3 -24   1        213.83        265.01      1156.47 o                         
  -9 -23   1        164.72      -1100.18      1100.18 o                         
  -8 -23   1         79.67       -796.91       956.89 o                         
  -7 -23   1        134.65        -76.03       926.77 o                         
  -6 -23   1       5493.14       3986.11      1066.69 o                         
  -5 -23   1         48.68       -488.56       924.44 o                         
  -4 -23   1       1826.19       2132.47      1035.55 o                         
  -3 -23   1         17.37       -474.03       932.65 o                         
  -2 -23   1         27.39       -982.48       982.48 o                         
  -1 -23   1         16.47       -287.68       951.12 o                         
   0 -23   1       2949.02       5875.04      1122.40 o                         
 -11 -22   1       7530.17       6700.84      1222.10 o                         
 -10 -22   1          6.04       -491.87       969.38 o                         
  -9 -22   1       1953.86       2728.14      1039.01 o                         
  -8 -22   1        158.90       -555.74       877.51 o                         
  -7 -22   1       4476.51       3076.99       993.07 o                         
  -6 -22   1        783.95       3209.04       976.96 o                         
  -5 -22   1       4019.90       5282.69      1054.48 o                         
  -4 -22   1         90.99       -912.49      2591.81 o                         
  -3 -22   1         10.58       -793.10      1819.12 o                         
  -2 -22   1          4.09       -884.53       884.53 o                         
  -1 -22   1       3744.84       3105.87       995.32 o                         
   0 -22   1         85.41       1523.69      1196.12 o                         
   1 -22   1       2249.17       3690.32      1027.93 o                         
   2 -22   1        254.02        473.03       930.74 o                         
 -12 -21   1       4196.25       3562.64      1077.25 o                         
 -11 -21   1        587.03       -266.92       934.77 o                         
 -10 -21   1       5930.46       5937.98      1115.33 o                         
  -9 -21   1        483.63        675.34       894.21 o                         
  -8 -21   1        615.33       -146.89       843.88 o                         
  -7 -21   1       1991.95       1817.55      1646.61 o                         
  -6 -21   1       6470.78       6914.65      1061.79 o                         
  -5 -21   1        302.65      -1008.20      1265.22 o                         
  -4 -21   1       2427.52       3715.32      1352.38 o                         
  -3 -21   1        153.61        100.59      1396.97 o                         
  -2 -21   1       1691.11       -147.68      2457.72 o                         
  -1 -21   1        893.57       1024.00       887.19 o                         
   0 -21   1       8692.73      10550.36      1133.19 o                         
   1 -21   1       1892.49       3152.71       947.65 o                         
   2 -21   1       1166.31       2659.70      1045.23 o                         
   3 -21   1        172.23       1471.22      1572.23 o                         
   4 -21   1       2767.19       3375.21      1179.66 o                         
 -13 -20   1         46.70        208.20       996.68 o                         
 -12 -20   1       2997.47       2953.82      1018.73 o                         
 -11 -20   1       4829.55       5482.51      1111.13 o                         
 -10 -20   1       4192.24       4118.78      1023.97 o                         
  -9 -20   1        704.93        657.96       843.84 o                         
  -8 -20   1        141.52        995.91       851.24 o                         
  -7 -20   1       1807.91       1151.54       841.91 o                         
  -6 -20   1       4841.09       4833.80       915.20 o                         
  -5 -20   1       8912.63       8843.67      1072.08 o                         
  -4 -20   1       2212.22       4348.75       913.19 o                         
  -3 -20   1         14.00        -18.89       786.39 o                         
  -2 -20   1        445.18        543.67       839.50 o                         
  -1 -20   1       5622.55       4816.11       957.36 o                         
   0 -20   1       3808.13       4183.95       943.50 o                         
   1 -20   1       4066.57       5364.52      1145.22 o                         
   2 -20   1       1543.87       2108.27      1857.66 o                         
   3 -20   1         99.52       -783.77       783.77 o                         
   4 -20   1        494.62        415.56       840.77 o                         
   5 -20   1       4627.83       6966.09      1776.07 o                         
 -14 -19   1         42.15       1687.98      2385.84 o                         
 -13 -19   1        902.45        -22.83       948.45 o                         
 -12 -19   1        852.24       1857.18      1824.32 o                         
 -11 -19   1       6214.68       6537.91      1647.02 o                         
 -10 -19   1        729.95        944.53      1183.37 o                         
  -9 -19   1       4880.51       6002.29      1934.83 o                         
  -8 -19   1        359.73        154.86       788.05 o                         
  -7 -19   1       5949.24       6435.73       975.72 o                         
  -6 -19   1       1819.14       1293.56       772.15 o                         
  -5 -19   1       9781.22       9642.81      1033.13 o                         
  -4 -19   1       5795.57       5237.14       916.09 o                         
  -3 -19   1       2419.93       2796.49       866.15 o                         
  -2 -19   1        280.73       -779.09       779.09 o                         
  -1 -19   1       4279.31       3741.63       987.86 o                         
   0 -19   1       1524.44       1592.83       811.67 o                         
   1 -19   1       7816.06       9226.53      1024.92 o                         
   2 -19   1       2757.60       3412.62       876.35 o                         
   3 -19   1        154.00       -344.85       590.68 o                         
   4 -19   1        292.97        923.43       646.41 o                         
   5 -19   1        912.43       1236.90       886.77 o                         
   6 -19   1       2058.99       2626.49      1290.93 o                         
   7 -19   1       2658.30       3213.98      1397.16 o                         
 -15 -18   1          5.11       1095.72      1016.77 o                         
 -14 -18   1       1142.41       1239.19       958.88 o                         
 -13 -18   1         33.69       -833.31       833.31 o                         
 -12 -18   1       4252.65       5572.57      1013.62 o                         
 -11 -18   1        287.61       1103.09       895.50 o                         
 -10 -18   1      11677.73      13040.51      1182.98 o                         
  -9 -18   1       1197.89       1322.62       840.02 o                         
  -8 -18   1          1.48         -5.15       747.99 o                         
  -7 -18   1       1058.89       1317.34       748.28 o                         
  -6 -18   1      11371.97      11968.00      1032.94 o                         
  -5 -18   1        939.15        522.99       864.84 o                         
  -4 -18   1       9711.78       8717.00       947.27 o                         
  -3 -18   1        473.04       -370.43       691.98 o                         
  -2 -18   1        234.07       -497.02       706.64 o                         
  -1 -18   1         22.51       -248.82       708.24 o                         
   0 -18   1       3686.65       4205.10       816.63 o                         
   1 -18   1        374.19         91.15       560.68 o                         
   2 -18   1       3525.32       4036.18       663.82 o                         
   3 -18   1        137.08        160.30       579.08 o                         
   4 -18   1        196.85        590.99       615.04 o                         
   5 -18   1       1982.90       1874.56       908.04 o                         
   6 -18   1       2594.35       3054.94      1215.48 o                         
   7 -18   1         78.88        205.76       974.15 o                         
   8 -18   1         93.16       -742.37       956.83 o                         
 -15 -17   1       4731.77       6157.59      1080.58 o                         
 -14 -17   1         23.80       -177.05       881.79 o                         
 -13 -17   1        455.97        262.51       857.65 o                         
 -12 -17   1        380.92        467.43       836.82 o                         
 -11 -17   1       7580.91       6475.56       993.92 o                         
 -10 -17   1        429.17        325.50       794.19 o                         
  -9 -17   1       8288.40       9090.05       992.74 o                         
  -8 -17   1       1088.13       1649.51       788.10 o                         
  -7 -17   1       5649.35       5959.76       874.46 o                         
  -6 -17   1         14.60       -346.10       639.88 o                         
  -5 -17   1      15164.37      13403.73      1169.23 o                         
  -4 -17   1         28.66        351.36       676.25 o                         
  -3 -17   1       1113.04       1379.26       703.44 o                         
  -2 -17   1         45.37        950.33       703.21 o                         
  -1 -17   1        927.04        655.21       691.57 o                         
   0 -17   1          7.37       -490.74       490.74 o                         
   1 -17   1      12942.95      16070.27      1528.79 o                         
   2 -17   1        945.95        983.73       798.81 o                         
   3 -17   1         25.70        169.25       701.86 o                         
   4 -17   1        436.54        483.47       562.05 o                         
   5 -17   1       8740.28      10079.61       801.62 o                         
   6 -17   1          9.59       -206.53       834.79 o                         
   7 -17   1       2199.90       1630.71       934.41 o                         
   8 -17   1        181.45        501.44       911.27 o                         
   9 -17   1       1026.55       3265.83      1210.25 o                         
 -16 -16   1       8989.57       8477.98      1965.91 o                         
 -15 -16   1       1340.83       2639.39       945.67 o                         
 -14 -16   1        326.48       -177.20       835.78 o                         
 -13 -16   1         29.76      -1331.37      1911.23 o                         
 -12 -16   1       5042.77       6183.21      1415.31 o                         
 -11 -16   1        181.62       -102.06       960.74 o                         
 -10 -16   1       6124.53       7363.57       944.48 o                         
  -9 -16   1       5378.90       4968.10      1119.77 o                         
  -8 -16   1       1720.69       2039.33       731.91 o                         
  -7 -16   1         21.35        -36.81      1269.03 o                         
  -6 -16   1       6909.61       8193.29       912.21 o                         
  -5 -16   1       1802.35       1801.14       690.18 o                         
  -4 -16   1       7651.05       7818.37       935.68 o                         
  -3 -16   1         85.65         13.90       620.49 o                         
  -2 -16   1       4092.74       3684.51       518.07 o                         
  -1 -16   1         78.60        470.26       473.90 o                         
   0 -16   1       9492.56       9341.02       864.03 o                         
   1 -16   1        288.26        163.91       489.86 o                         
   2 -16   1       3803.02       4755.70       610.55 o                         
   3 -16   1        455.49        709.54       545.86 o                         
   4 -16   1       6215.68       8166.64       783.91 o                         
   5 -16   1         10.36       -527.88       527.88 o                         
   6 -16   1      10636.21      12491.18       838.54 o                         
   7 -16   1       1107.77        258.99      1348.43 o                         
   8 -16   1         38.91       -851.66       851.66 o                         
   9 -16   1         80.98       -153.54       909.82 o                         
  10 -16   1       3497.37       4041.76      1122.11 o                         
 -16 -15   1       4731.07       5282.18      1868.21 o                         
 -15 -15   1       6640.12       6226.38      1024.30 o                         
 -14 -15   1        157.49       -779.89       779.89 o                         
 -13 -15   1       1388.14       1429.77      1682.38 o                         
 -12 -15   1        733.43         10.23       832.84 o                         
 -11 -15   1       7647.34       8204.11       973.97 o                         
 -10 -15   1        713.71        379.98       702.35 o                         
  -9 -15   1       3827.32       3871.93       781.10 o                         
  -8 -15   1        215.08         86.09       650.18 o                         
  -7 -15   1       3251.38       3071.81       687.40 o                         
  -6 -15   1       4624.78       4917.24       728.56 o                         
  -5 -15   1       3411.51       3135.64       672.40 o                         
  -4 -15   1       1607.19       1310.26       630.53 o                         
  -3 -15   1       4134.95       3819.09       477.28 o                         
  -2 -15   1         82.40        325.77       478.03 o                         
  -1 -15   1       2577.42       2965.23       486.71 o                         
   0 -15   1       4102.23       4926.65       678.07 o                         
   1 -15   1      26840.14      27578.84       957.65 o                         
   2 -15   1       2393.45       2279.78       520.90 o                         
   3 -15   1          7.53          0.40       498.23 o                         
   4 -15   1       1282.70       1659.03       534.75 o                         
   5 -15   1      11385.97      14594.55      1050.74 o                         
   6 -15   1       2785.09       1947.62       592.88 o                         
   7 -15   1       6883.16       8166.96      1025.07 o                         
   8 -15   1        363.90        766.22       859.99 o                         
   9 -15   1       1172.31        894.48      1274.23 o                         
  10 -15   1       1474.04       2180.51       945.39 o                         
 -16 -14   1       3311.39       4048.34      1694.06 o                         
 -15 -14   1       7656.70       8341.75      1054.34 o                         
 -14 -14   1        764.92       1388.57       797.32 o                         
 -13 -14   1         11.49       -170.54       770.12 o                         
 -12 -14   1       5511.07       6874.05       914.56 o                         
 -11 -14   1       4690.62       4231.94       807.46 o                         
 -10 -14   1       2614.49       2844.52       734.61 o                         
  -9 -14   1       6220.33       6600.54      1017.48 o                         
  -8 -14   1         90.70        395.44       621.54 o                         
  -7 -14   1      19385.50      20898.98      2700.84 o                         
  -6 -14   1       9407.67      10360.72       842.76 o                         
  -5 -14   1      11247.85      11604.58       876.06 o                         
  -4 -14   1       6482.15       6526.93       489.33 o                         
  -3 -14   1        235.00        301.57       357.19 o                         
  -2 -14   1        231.12         36.19       381.69 o                         
  -1 -14   1       2939.13       3686.32       518.42 o                         
   0 -14   1       8698.87       8344.88       604.24 o                         
   1 -14   1      15157.12      16589.21       911.74 o                         
   2 -14   1       7718.33       9001.74       638.09 o                         
   3 -14   1         58.06        273.51       451.92 o                         
   4 -14   1       9932.26      10037.78      1526.56 o                         
   5 -14   1       2994.23       2126.17       525.66 o                         
   6 -14   1       3101.54       3630.15       820.59 o                         
   7 -14   1       3377.35       3897.27       804.70 o                         
   8 -14   1        924.91       2163.42       844.57 o                         
   9 -14   1       1158.20       1900.85       902.29 o                         
  10 -14   1       2217.57       2989.18       975.99 o                         
  11 -14   1        816.23        672.12      1270.37 o                         
 -15 -13   1       1021.57        816.22       969.74 o                         
 -14 -13   1        229.06       -631.97       844.33 o                         
 -13 -13   1        452.91         36.74       682.22 o                         
 -12 -13   1       5083.31       5866.94       853.99 o                         
 -11 -13   1        588.53        579.85       848.19 o                         
 -10 -13   1      12877.98      13185.36       988.01 o                         
  -9 -13   1         43.09       -210.34       576.02 o                         
  -8 -13   1         13.53       -267.60       679.28 o                         
  -7 -13   1         11.87        258.39       338.17 o                         
  -6 -13   1      39351.86      38957.85      1428.54 o                         
  -5 -13   1       2243.37       2584.57       610.99 o                         
  -4 -13   1      21137.71      18671.88       678.08 o                         
  -3 -13   1       1954.86       2801.65      1315.99 o                         
  -2 -13   1       1643.49       1695.50       383.78 o                         
  -1 -13   1       1086.04       1071.73       380.73 o                         
   0 -13   1      35185.48      34726.52      1000.27 o                         
   1 -13   1       5505.17       6509.30       545.29 o                         
   2 -13   1      13009.42      12142.07       902.18 o                         
   3 -13   1        451.16        604.27       536.63 o                         
   4 -13   1       3581.79       5092.65       696.66 o                         
   5 -13   1       6061.08       7655.44       742.81 o                         
   6 -13   1      14089.96      13132.68       764.92 o                         
   7 -13   1       1696.20       1050.84       545.79 o                         
   8 -13   1        449.32        126.45       771.87 o                         
   9 -13   1        629.96       1053.83       772.94 o                         
  10 -13   1       8106.88       9360.49      1095.42 o                         
  11 -13   1       1145.18       1518.01       914.36 o                         
  12 -13   1        438.65       2008.49      1276.74 o                         
 -14 -12   1         23.40         76.76       808.50 o                         
 -13 -12   1       1716.48        701.12       870.00 o                         
 -12 -12   1        487.37       -780.38       780.38 o                         
 -11 -12   1      15584.41      16047.39      1043.74 o                         
 -10 -12   1       4659.56       4406.42       509.28 o                         
  -9 -12   1      27677.33      27865.54       893.89 o                         
  -8 -12   1        466.68        420.16       353.77 o                         
  -7 -12   1      10883.88      11448.80      1261.27 o                         
  -6 -12   1       7704.57       7132.80      1218.72 o                         
  -5 -12   1      48855.31      45690.99      2797.80 o                         
  -4 -12   1        603.66        186.01       367.70 o                         
  -3 -12   1       6639.65       6665.84       691.16 o                         
  -2 -12   1        323.07        390.13       334.37 o                         
  -1 -12   1      12162.02      11993.99       721.68 o                         
   0 -12   1        860.17       1268.77       448.62 o                         
   1 -12   1      34696.68      34525.18      1461.65 o                         
   2 -12   1        873.22       1085.96       404.93 o                         
   3 -12   1        352.74        913.56       405.04 o                         
   4 -12   1       2242.90       2660.19       476.83 o                         
   5 -12   1       2718.49       2355.74       838.14 o                         
   6 -12   1         53.31       -442.84       442.84 o                         
   7 -12   1      18641.98      18004.25      1244.02 o                         
   8 -12   1        833.75        750.79       780.40 o                         
   9 -12   1        392.14        423.31       786.69 o                         
  10 -12   1        384.87       -178.41      1155.20 o                         
  11 -12   1       8936.50       8202.12      1125.60 o                         
  12 -12   1        479.95       1077.17      1156.49 o                         
 -14 -11   1       1742.53       1755.35       877.67 o                         
 -13 -11   1        130.20        488.68       782.92 o                         
 -12 -11   1       7797.27       8527.17       708.02 o                         
 -11 -11   1       4410.25       5094.36       585.91 o                         
 -10 -11   1      14781.30      12962.51       734.13 o                         
  -9 -11   1      12492.27      13537.65       639.89 o                         
  -8 -11   1       7713.13       8324.08       511.53 o                         
  -7 -11   1         10.45       -177.03       502.23 o                         
  -6 -11   1      20902.70      18614.23       917.16 o                         
  -5 -11   1       3705.53       3795.36       958.53 o                         
  -4 -11   1      43662.63      42916.80      1385.76 o                         
  -3 -11   1       6234.52       7733.32       440.71 o                         
  -2 -11   1         21.87       -207.87       296.58 o                         
  -1 -11   1       1370.53       2185.23       366.73 o                         
   0 -11   1      63499.50      61051.84      1382.83 o                         
   1 -11   1       1626.58       1518.47       376.94 o                         
   2 -11   1       7698.89       6943.75       612.36 o                         
   3 -11   1        183.94         67.48       358.20 o                         
   4 -11   1       6417.89       6096.56      1019.43 o                         
   5 -11   1        140.93        -64.88       385.16 o                         
   6 -11   1      11151.28      10203.75       904.57 o                         
   7 -11   1       2208.00       2756.27       665.34 o                         
   8 -11   1       1383.26       1295.04       747.54 o                         
   9 -11   1          0.10        190.08       923.63 o                         
  10 -11   1       4732.46       4694.29       901.20 o                         
  11 -11   1        311.10        327.96      1405.94 o                         
  12 -11   1       3249.69       2676.72      1279.50 o                         
  13 -11   1         36.30      -1128.31      1128.31 o                         
 -14 -10   1       4522.95       4421.40       687.42 o                         
 -13 -10   1          7.76       -466.59       500.17 o                         
 -12 -10   1        495.62       1272.22       504.95 o                         
 -11 -10   1       7173.13       6623.56       613.92 o                         
 -10 -10   1      14912.08      14879.40       753.23 o                         
  -9 -10   1       7470.85       7880.63       704.05 o                         
  -8 -10   1       7207.94       7903.20       768.75 o                         
  -7 -10   1        163.75        125.84       298.23 o                         
  -6 -10   1      10085.14      10677.17       497.32 o                         
  -5 -10   1      34778.89      33618.71      1175.92 o                         
  -4 -10   1       4200.46       4694.39       543.05 o                         
  -3 -10   1       9769.37      10110.04       775.82 o                         
  -2 -10   1        968.10        576.55       305.11 o                         
  -1 -10   1      34957.90      31614.86       854.22 o                         
   0 -10   1      20154.62      21971.53      1263.24 o                         
   1 -10   1      49041.43      50931.51      1207.81 o                         
   2 -10   1       1553.73       2236.28       372.38 o                         
   3 -10   1       1671.21       1421.71       369.57 o                         
   4 -10   1         14.02        870.54       690.04 o                         
   5 -10   1      11993.60      12990.08      1038.26 o                         
   6 -10   1       5761.95       5746.82       688.46 o                         
   7 -10   1       1038.99        842.15       510.75 o                         
   8 -10   1         78.65       -442.98       442.98 o                         
   9 -10   1       2559.37       2438.48       763.57 o                         
  10 -10   1        996.46        853.61       772.46 o                         
  11 -10   1       5547.97       4788.64      1274.58 o                         
  12 -10   1         33.22       -189.33      1143.67 o                         
  13 -10   1       1799.32       1640.18      1251.25 o                         
  14 -10   1       1136.67       -647.35      1261.43 o                         
 -16  -9   1       4142.64       3265.48      1164.42 o                         
 -15  -9   1       6103.36       7135.87      1215.76 o                         
 -14  -9   1        101.40        -24.69       671.62 o                         
 -13  -9   1         45.42       -253.69       514.79 o                         
 -12  -9   1       4123.50       4525.13       872.72 o                         
 -11  -9   1       5358.01       5715.74       582.38 o                         
 -10  -9   1       3038.57       3592.42       488.91 o                         
  -9  -9   1       9657.98      10561.62       836.08 o                         
  -8  -9   1         15.13       -324.56       324.56 o                         
  -7  -9   1       5389.56       6187.53       426.13 o                         
  -6  -9   1       6128.47       6498.86       403.14 o                         
  -5  -9   1      10402.85      10999.27       746.72 o                         
  -4  -9   1      20071.22      20275.90       868.01 o                         
  -3  -9   1       1113.17        920.52       280.38 o                         
  -2  -9   1       2336.27       2549.24       411.37 o                         
  -1  -9   1      29722.61      32513.31       850.21 o                         
   0  -9   1      41655.38      40761.19      1620.40 o                         
   1  -9   1      13775.50      13724.30      2023.13 o                         
   2  -9   1      21457.09      22009.79       717.68 o                         
   3  -9   1        887.20        149.89       348.24 o                         
   4  -9   1       9662.23      10700.48       548.04 o                         
   5  -9   1       3595.36       3747.39       420.64 o                         
   6  -9   1      11423.86      11800.40      1091.18 o                         
   7  -9   1       3251.78       3333.18       617.95 o                         
   8  -9   1         29.19       -380.23       380.23 o                         
   9  -9   1        783.78        777.45       718.75 o                         
  10  -9   1      14183.23      13156.68      1156.94 o                         
  11  -9   1       3814.80       3518.83      1271.90 o                         
  12  -9   1       6119.16       7378.96      1417.95 o                         
  13  -9   1        438.04         -7.68      1199.98 o                         
  14  -9   1        193.28       1576.07      1289.51 o                         
 -17  -8   1       1971.77       -286.59      1161.70 o                         
 -16  -8   1       9338.36       7992.15      1349.09 o                         
 -15  -8   1       1643.34       2174.97      1018.40 o                         
 -14  -8   1       1984.54        777.89       931.43 o                         
 -13  -8   1          9.42       -494.30       494.30 o                         
 -12  -8   1       3127.81       3196.08       710.16 o                         
 -11  -8   1       1405.54       1902.25       726.70 o                         
 -10  -8   1      16419.49      14339.48      1152.95 o                         
  -9  -8   1         85.47        190.45       355.80 o                         
  -8  -8   1       1475.66        985.68       361.64 o                         
  -7  -8   1       4094.82       4970.63       628.40 o                         
  -6  -8   1      29291.37      30064.38       808.11 o                         
  -5  -8   1      13219.94      14362.13       523.53 o                         
  -4  -8   1      23257.55      21254.27       953.45 o                         
  -3  -8   1       5435.34       4563.33       348.70 o                         
  -2  -8   1      14685.03      15059.79       522.61 o                         
  -1  -8   1       5280.80       5020.31       357.89 o                         
   0  -8   1      44926.84      42744.59      1009.13 o                         
   1  -8   1      22593.41      22787.84       704.44 o                         
   2  -8   1      12772.36      11231.50       924.05 o                         
   3  -8   1       1986.56        957.95       331.62 o                         
   4  -8   1       2877.35       2241.06       374.11 o                         
   5  -8   1      31669.58      27651.55      1099.97 o                         
   6  -8   1      16032.05      16286.55       663.96 o                         
   7  -8   1       4633.76       4917.39       459.07 o                         
   8  -8   1       2127.25       2168.07       414.39 o                         
   9  -8   1       1522.43       2349.50       981.31 o                         
  10  -8   1       7230.93       7269.55       894.15 o                         
  11  -8   1       7750.71       8972.19      1389.99 o                         
  12  -8   1       3002.64        844.47      1077.34 o                         
  13  -8   1       2295.34       1466.24      1207.79 o                         
  14  -8   1        142.70        -33.26      1141.11 o                         
  15  -8   1       1322.77       3418.44      1491.73 o                         
 -17  -7   1       2401.23       -184.24      1159.17 o                         
 -16  -7   1        235.78       -698.49      1036.22 o                         
 -15  -7   1      10833.75       9882.63      1315.98 o                         
 -14  -7   1       2266.08        396.63       903.30 o                         
 -13  -7   1        121.24       -488.64       488.64 o                         
 -12  -7   1         54.64         98.55       474.07 o                         
 -11  -7   1      22182.91      21794.00       924.41 o                         
 -10  -7   1        216.21       -124.93       379.81 o                         
  -9  -7   1      11003.12      10823.99       618.45 o                         
  -8  -7   1        166.04        254.38       334.77 o                         
  -7  -7   1       9363.14       9262.86       532.36 o                         
  -6  -7   1        479.28       1284.28       323.91 o                         
  -5  -7   1      38302.54      34203.71       845.15 o                         
  -4  -7   1       5791.85       5948.69      1425.03 o                         
  -3  -7   1       5132.01       5991.39       500.45 o                         
  -2  -7   1        193.27        539.96       265.93 o                         
  -1  -7   1      39461.09      35862.69       844.24 o                         
   0  -7   1       4964.53       4913.49       365.09 o                         
   1  -7   1     102078.98      99720.64      2284.29 o                         
   2  -7   1        947.61        490.63       478.73 o                         
   3  -7   1        289.31         35.05       287.36 o                         
   4  -7   1       2292.32       3715.75       391.54 o                         
   5  -7   1      43287.23      44970.22      1101.10 o                         
   6  -7   1      11397.93      12531.12       570.72 o                         
   7  -7   1      18404.79      17852.52       675.82 o                         
   8  -7   1       4050.38       3479.34       543.26 o                         
   9  -7   1       1837.08       2571.69       680.34 o                         
  10  -7   1       1797.04       4943.72      1225.69 o                         
  11  -7   1       6397.10       6565.46      1336.13 o                         
  12  -7   1       4166.20       3339.77      1207.95 o                         
  13  -7   1       2611.36       2743.18      1207.82 o                         
  14  -7   1          0.13        765.00      1243.45 o                         
  15  -7   1        553.39       1302.33      1312.57 o                         
 -18  -6   1         42.79      -1125.76      1125.76 o                         
 -17  -6   1         60.27      -1079.70      1079.70 o                         
 -16  -6   1       6710.95       4643.03      1272.10 o                         
 -15  -6   1        435.70       -910.86       910.86 o                         
 -14  -6   1       6115.06       3806.08      1069.90 o                         
 -13  -6   1        101.00       -336.72       521.94 o                         
 -12  -6   1        695.95        755.33       480.00 o                         
 -11  -6   1        893.72        842.99       437.15 o                         
 -10  -6   1      24085.54      25642.23      1220.46 o                         
  -9  -6   1       2183.95       3425.39       866.25 o                         
  -8  -6   1      11642.40      13072.97       634.33 o                         
  -7  -6   1       3999.67       4944.90       538.82 o                         
  -6  -6   1      41982.59      41057.27      1127.37 o                         
  -5  -6   1         35.09        141.20       423.44 o                         
  -4  -6   1      26622.34      27458.13       693.18 o                         
  -3  -6   1        633.71        310.94       397.90 o                         
  -2  -6   1       1360.69        892.55       234.21 o                         
  -1  -6   1        146.65        405.53       232.66 o                         
   0  -6   1      66787.45      70711.46      1426.96 o                         
   1  -6   1        486.93        309.03       276.64 o                         
   2  -6   1      40453.45      40461.86       984.11 o                         
   3  -6   1       5605.78       7062.15       403.27 o                         
   4  -6   1      11735.30      12458.63       588.08 o                         
   5  -6   1       2217.21       2333.82       342.25 o                         
   6  -6   1      37586.73      36350.18       938.26 o                         
   7  -6   1       1381.34       1638.13       354.15 o                         
   8  -6   1       4976.93       4738.06       419.23 o                         
   9  -6   1       2259.94       2646.05       465.02 o                         
  10  -6   1       7460.20       6963.05      1144.30 o                         
  11  -6   1        581.34        491.26       900.64 o                         
  12  -6   1       5488.39       4883.42      1177.35 o                         
  13  -6   1        359.80       1207.65      1079.72 o                         
  14  -6   1          2.48        972.24      1187.16 o                         
  15  -6   1        181.61       -373.55      1271.60 o                         
 -18  -5   1          3.67      -1174.37      1174.37 o                         
 -17  -5   1       2338.24      -1131.02      1131.02 o                         
 -16  -5   1       5569.90       4251.13      1295.05 o                         
 -15  -5   1       8768.71       6901.60      1290.21 o                         
 -14  -5   1        670.34       -560.34       864.82 o                         
 -13  -5   1        657.00       1142.54       519.32 o                         
 -12  -5   1       1088.51        875.91       482.55 o                         
 -11  -5   1       7843.89       8721.97       630.97 o                         
 -10  -5   1      10762.33      11680.72       665.08 o                         
  -9  -5   1       7715.85       9316.27       570.97 o                         
  -8  -5   1          8.54        698.26      1229.38 o                         
  -7  -5   1        251.15         27.93       304.55 o                         
  -6  -5   1      17980.95      19253.57       693.59 o                         
  -5  -5   1      51770.38      53896.18      1350.26 o                         
  -4  -5   1       4815.42       6367.49       385.59 o                         
  -3  -5   1      47707.20      44485.28      1225.26 o                         
  -2  -5   1        791.20        974.94       361.96 o                         
  -1  -5   1       2101.85       2830.88       302.32 o                         
   0  -5   1         41.36        395.26       242.39 o                         
   1  -5   1     109049.63     111055.40      2114.34 o                         
   2  -5   1       4930.25       5164.85       338.50 o                         
   3  -5   1       2571.62       2448.38       326.04 o                         
   4  -5   1       5244.73       4935.94       344.22 o                         
   5  -5   1      22344.74      20957.19      1143.97 o                         
   6  -5   1        755.14        875.96       298.08 o                         
   7  -5   1      29259.01      26589.99       769.56 o                         
   8  -5   1         97.70        599.91       596.11 o                         
   9  -5   1        955.82        625.73       349.86 o                         
  10  -5   1       3047.18       2500.27       913.61 o                         
  11  -5   1       4882.51       6485.58      1246.44 o                         
  12  -5   1        145.39        319.82      1025.98 o                         
  13  -5   1       1083.09        670.38      1118.15 o                         
  14  -5   1         49.96      -1036.21      1036.21 o                         
  15  -5   1       1243.73       1890.89      1345.88 o                         
  16  -5   1         19.13       -330.05      1263.92 o                         
 -18  -4   1         17.52      -1205.07      1205.07 o                         
 -17  -4   1       2320.04       -324.98      1210.34 o                         
 -16  -4   1       1638.56        603.87      1161.69 o                         
 -15  -4   1      15389.43      14113.69      1592.94 o                         
 -14  -4   1       5073.52       5963.39      1161.97 o                         
 -13  -4   1        105.91       -759.89       759.89 o                         
 -12  -4   1       2397.89       3689.99       669.18 o                         
 -11  -4   1       7295.38       7055.19       748.82 o                         
 -10  -4   1       2075.16       1754.40       421.50 o                         
  -9  -4   1      13013.88      12902.40       665.96 o                         
  -8  -4   1       8475.98       8105.88       511.19 o                         
  -7  -4   1      14725.92      15667.17       655.63 o                         
  -6  -4   1      13705.66      15528.24      1189.47 o                         
  -5  -4   1      10736.72       9569.93       473.67 o                         
  -4  -4   1      65671.04      65394.37      1544.23 o                         
  -3  -4   1      21227.16      20462.18       820.06 o                         
  -2  -4   1       6623.16       7906.94       823.97 o                         
  -1  -4   1       1287.88       1352.67       205.77 o                         
   0  -4   1      74156.96      77393.58      1490.52 o                         
   1  -4   1      75886.21      75506.72      1473.32 o                         
   2  -4   1      17510.89      14531.33       497.11 o                         
   3  -4   1      11381.38      10255.23       430.58 o                         
   4  -4   1       3922.52       3517.95       321.14 o                         
   5  -4   1       3801.74       4711.85       346.72 o                         
   6  -4   1      12163.77      13628.93       517.66 o                         
   7  -4   1      10589.19      11336.37       557.27 o                         
   8  -4   1       2663.65       3046.92       385.16 o                         
   9  -4   1         73.73        382.05       344.45 o                         
  10  -4   1       6187.93       6519.77      1034.15 o                         
  11  -4   1        803.41       1437.98       880.19 o                         
  12  -4   1       2079.19        905.85       967.26 o                         
  13  -4   1        124.07         -2.56      1041.33 o                         
  14  -4   1          5.36        765.00      1100.17 o                         
  15  -4   1          5.25       2210.57      1348.35 o                         
  16  -4   1       6417.15       4752.87      1520.31 o                         
 -18  -3   1        534.73      -1297.21      1297.21 o                         
 -17  -3   1       1818.34         84.44      1243.57 o                         
 -16  -3   1      13979.80      14198.81      1736.12 o                         
 -15  -3   1        407.22        112.58      1010.65 o                         
 -14  -3   1       5046.75       3537.08      1103.10 o                         
 -13  -3   1         12.62       -731.74       808.50 o                         
 -12  -3   1       1284.93       1354.77       479.86 o                         
 -11  -3   1       2415.76       2767.76      1013.38 o                         
 -10  -3   1      18770.28      18902.04       807.12 o                         
  -9  -3   1       4415.15       5053.58       480.75 o                         
  -8  -3   1       3374.66       3832.19       440.23 o                         
  -7  -3   1        131.42        224.23       317.17 o                         
  -6  -3   1      18617.93      19367.18       702.44 o                         
  -5  -3   1       9086.79       9340.96       517.63 o                         
  -4  -3   1      35215.23      36334.80       947.54 o                         
  -3  -3   1      13858.99      12351.12       577.68 o                         
  -2  -3   1       7422.79       7430.11       273.88 o                         
  -1  -3   1        495.64        762.84       131.41 o                         
   0  -3   1      63082.35      60916.20      1172.51 o                         
   1  -3   1      31488.23      32286.01       705.37 o                         
   2  -3   1      60079.50      64032.92      1269.41 o                         
   3  -3   1       2576.73       3971.89       276.05 o                         
   4  -3   1      23757.14      26649.92       679.11 o                         
   5  -3   1      27772.20      29895.37       754.81 o                         
   6  -3   1      17960.29      16776.31       558.56 o                         
   7  -3   1       1144.31       1142.88       271.13 o                         
   8  -3   1       5343.18       5810.96       586.21 o                         
   9  -3   1       5699.19       6497.67       817.87 o                         
  10  -3   1       5076.94       3621.82       883.06 o                         
  11  -3   1       7844.75       6740.60      1105.94 o                         
  12  -3   1       1155.60       1379.16       949.29 o                         
  13  -3   1       2308.42       2006.19      1044.04 o                         
  14  -3   1       1051.15       1412.40      1130.94 o                         
  15  -3   1       1226.53        754.82      1192.36 o                         
  16  -3   1       1152.43        322.40      1284.47 o                         
 -18  -2   1       1385.45        545.01      1394.50 o                         
 -17  -2   1       2127.81       1097.74      1269.18 o                         
 -16  -2   1         81.31      -1087.38      1087.38 o                         
 -15  -2   1      16174.86      18283.74      1782.53 o                         
 -14  -2   1        257.15       -363.32       933.88 o                         
 -13  -2   1          2.06       -813.61       813.61 o                         
 -12  -2   1        909.93        618.91       449.88 o                         
 -11  -2   1       9928.66      10761.26       838.60 o                         
 -10  -2   1        663.81        163.76       626.88 o                         
  -9  -2   1      30897.08      31540.31      1021.54 o                         
  -8  -2   1       4872.21       5668.63       454.48 o                         
  -7  -2   1       5870.25       6316.10       454.63 o                         
  -6  -2   1       3590.45       3858.97       373.44 o                         
  -5  -2   1      29014.66      30001.99       857.39 o                         
  -4  -2   1      16927.47      16863.02       803.73 o                         
  -3  -2   1      31059.28      34554.84       874.87 o                         
  -2  -2   1       7761.49       7707.49       398.57 o                         
  -1  -2   1        564.15        812.26       175.78 o                         
   0  -2   1      34593.70      39011.75       654.42 o                         
   1  -2   1     252892.66     278577.00      4987.09 o                         
   2  -2   1       7074.73       6584.42       361.91 o                         
   3  -2   1       6851.64       7114.90       397.15 o                         
   4  -2   1      35122.50      34734.62       830.10 o                         
   5  -2   1      24784.21      25408.45       661.33 o                         
   6  -2   1      18931.04      19286.78       652.73 o                         
   7  -2   1      19415.46      20804.94       708.04 o                         
   8  -2   1        653.27        738.70       292.48 o                         
   9  -2   1       7012.97       7278.01      1017.67 o                         
  10  -2   1      11978.63      13169.19      1265.18 o                         
  11  -2   1      11461.24      12962.75      1303.45 o                         
  12  -2   1       3229.59       3163.08      1072.27 o                         
  13  -2   1       5182.94       6063.27      1249.00 o                         
  14  -2   1          1.68       -962.01       962.01 o                         
  15  -2   1        695.23        437.53      1179.53 o                         
  16  -2   1       2535.47       3224.21      1425.31 o                         
  17  -2   1       6545.16       5029.29      1551.02 o                         
 -17  -1   1        670.41       -496.37      1228.14 o                         
 -16  -1   1      12176.80      11964.54      1684.71 o                         
 -15  -1   1        120.39       -972.25       972.25 o                         
 -14  -1   1       1745.21         25.59       990.26 o                         
 -13  -1   1         61.83       -821.29       821.29 o                         
 -12  -1   1       6470.07       6307.29      1075.11 o                         
 -11  -1   1         11.44        -57.48       394.05 o                         
 -10  -1   1      21676.97      20128.71       824.20 o                         
  -9  -1   1       1104.02       1453.15       375.14 o                         
  -8  -1   1       7636.92       8213.19       576.15 o                         
  -7  -1   1         82.07       -514.27       514.27 o                         
  -6  -1   1      31639.46      30326.46      1025.56 o                         
  -5  -1   1        758.53        601.26       291.34 o                         
  -4  -1   1      25804.65      30158.36       832.68 o                         
  -3  -1   1         30.93        269.05       211.58 o                         
  -2  -1   1      10453.16      12789.33       388.69 o                         
   1  -1   1       2859.70       2331.57       122.40 o                         
   2  -1   1        851.55       1170.91       139.86 o                         
   3  -1   1        689.78        465.39       250.83 o                         
   4  -1   1      43777.77      45173.47       789.00 o                         
   5  -1   1       4392.93       5296.20       332.66 o                         
   6  -1   1      25273.31      24829.28       748.70 o                         
   7  -1   1       4409.10       5769.96       814.04 o                         
   8  -1   1       8583.97       8269.61       470.04 o                         
   9  -1   1          0.27        523.54       293.06 o                         
  10  -1   1      19949.81      19708.86      1417.29 o                         
  11  -1   1       2966.59       2786.89       903.37 o                         
  12  -1   1       2505.51       1049.19       898.21 o                         
  13  -1   1        797.96       2563.79      1020.91 o                         
  14  -1   1       2834.48       3093.83      1174.58 o                         
  15  -1   1        394.49      -1002.97      1002.97 o                         
  16  -1   1       4817.54       5146.63      1469.00 o                         
  17  -1   1        769.51       -678.04      1312.58 o                         
 -17   0   1       3072.37       1202.71      1328.10 o                         
 -16   0   1       1511.95       2195.41      1310.08 o                         
 -15   0   1       8055.88       7477.15      1407.89 o                         
 -14   0   1         48.23       -120.25       967.13 o                         
 -13   0   1       1166.60       -301.93       877.65 o                         
 -12   0   1       3498.81       2313.51       936.67 o                         
 -11   0   1       6487.61       6597.02       572.13 o                         
 -10   0   1       3506.24       2759.48       818.98 o                         
  -9   0   1      42419.79      44928.57      1279.87 o                         
  -8   0   1        468.16        -86.42       583.37 o                         
  -7   0   1       6211.29       7399.81       850.08 o                         
  -6   0   1       6809.71       7898.20       472.51 o                         
  -5   0   1      32550.11      38633.70      1085.68 o                         
  -4   0   1       1384.10        827.91       363.42 o                         
  -3   0   1       1347.02       2424.22       267.95 o                         
  -2   0   1        632.58        827.43       174.06 o                         
   2   0   1        210.72        374.06       208.39 o                         
   3   0   1       6663.26       8166.61       599.81 o                         
   4   0   1      27012.04      29962.52       845.18 o                         
   5   0   1      15611.61      14306.12       777.30 o                         
   6   0   1        172.28        227.06       452.87 o                         
   7   0   1      37955.76      35178.36       992.04 o                         
   8   0   1        612.73        715.49       486.15 o                         
   9   0   1        292.32        413.81       293.55 o                         
  10   0   1        364.40        155.54       314.84 o                         
  11   0   1      14869.63      14168.16      1316.66 o                         
  12   0   1       3531.29       3004.50       959.70 o                         
  13   0   1       7116.91      12742.64      1446.28 o                         
  14   0   1        485.88        731.76      1020.89 o                         
  15   0   1       1424.80        570.60      1136.09 o                         
  16   0   1        128.00       -319.82      1230.66 o                         
  17   0   1      13155.48      12784.03      1858.84 o                         
 -17   1   1        599.65       2021.31      1420.03 o                         
 -16   1   1       9345.28      11109.98      1715.14 o                         
 -15   1   1       3823.24       2466.99      1269.32 o                         
 -14   1   1       1168.46       -547.57      1015.81 o                         
 -13   1   1        596.55       1320.26       979.96 o                         
 -12   1   1        440.26       -805.96       805.96 o                         
 -11   1   1       6395.61       6497.00       997.05 o                         
 -10   1   1      11517.73      12725.90      2459.91 o                         
  -9   1   1      11915.96      11163.69      1262.78 o                         
  -8   1   1      14998.71      12842.36       632.36 o                         
  -7   1   1         38.79       -437.51       437.51 o                         
  -6   1   1      15516.54      15742.08       638.02 o                         
  -5   1   1      14721.19      11924.07       545.31 o                         
  -4   1   1      41846.85      36001.85       960.32 o                         
  -3   1   1        423.29        907.97       309.62 o                         
  -2   1   1        834.51       1402.75       208.46 o                         
   2   1   1      78476.13      83874.30      1839.44 o                         
   3   1   1         27.93        147.31       128.85 o                         
   4   1   1      34203.40      35324.09       900.66 o                         
   5   1   1      18843.78      23575.46      1212.91 o                         
   6   1   1      20487.21      20998.01       677.48 o                         
   7   1   1        387.57        127.79       279.71 o                         
   8   1   1      12880.22      13293.00       575.24 o                         
   9   1   1        180.64       -111.36       294.85 o                         
  10   1   1      16034.87      15760.70       682.22 o                         
  11   1   1         33.53        493.80       711.27 o                         
  12   1   1       7569.43       8020.45      1152.00 o                         
  13   1   1        188.32       -214.92       872.47 o                         
  14   1   1       2489.04       1811.74      1015.90 o                         
  15   1   1        100.04       2765.79      1151.35 o                         
  16   1   1       3582.69       3178.36      1307.68 o                         
  17   1   1       1417.77      -1197.49      1197.49 o                         
 -17   2   1        349.00       -365.88      1384.19 o                         
 -16   2   1       4343.28       4667.91      1474.08 o                         
 -15   2   1       2790.74       2771.35      1243.65 o                         
 -14   2   1       1768.67        941.64      1118.20 o                         
 -13   2   1       1752.23       3331.60      1148.92 o                         
 -12   2   1       2442.15       6420.48      1264.14 o                         
 -11   2   1       1170.84       1855.10       905.80 o                         
 -10   2   1      16733.59      15981.15       750.10 o                         
  -9   2   1      22954.92      18979.45       782.36 o                         
  -8   2   1       5323.07       6166.69       739.82 o                         
  -7   2   1        357.39        369.95       333.69 o                         
  -6   2   1       2516.90       1700.84       339.84 o                         
  -5   2   1      30247.33      27269.29       834.35 o                         
  -4   2   1      80652.46      87123.99      2015.33 o                         
  -3   2   1      18185.83      23124.49       676.78 o                         
  -2   2   1      27758.48      26642.18       603.76 o                         
  -1   2   1        163.43         70.40       114.77 o                         
   0   2   1      13265.36      12830.98       289.33 o                         
   1   2   1      86530.30      95391.48      1708.77 o                         
   2   2   1      37020.31      40278.98      1294.97 o                         
   3   2   1       8471.70       9259.68       387.02 o                         
   4   2   1        107.88        218.87       236.34 o                         
   5   2   1       9467.07      11134.70       490.13 o                         
   6   2   1      20384.98      20770.99       996.99 o                         
   7   2   1      33923.13      33546.41       959.90 o                         
   8   2   1       2585.10       2529.78       601.43 o                         
   9   2   1         56.47       -114.03       294.40 o                         
  10   2   1       1514.44       1628.16       446.52 o                         
  11   2   1      16737.02      16360.34       830.11 o                         
  12   2   1       3634.29       3739.05       931.56 o                         
  13   2   1       1472.11       1148.90       949.31 o                         
  14   2   1       1468.12       1246.13      1013.28 o                         
  15   2   1        376.62        -15.35      1046.46 o                         
  16   2   1       3598.23       1594.30      1236.03 o                         
  17   2   1       3923.64       1793.93      1302.58 o                         
  18   2   1       2476.86      -1166.85      1345.97 o                         
 -16   3   1       1559.16       1473.84      1315.20 o                         
 -15   3   1       8328.59       9673.43      1589.63 o                         
 -14   3   1        620.00       -143.28      1059.27 o                         
 -13   3   1         54.41       -504.03       997.83 o                         
 -12   3   1        693.03       -358.21       882.74 o                         
 -11   3   1       9182.93       9032.77      1187.98 o                         
 -10   3   1       6056.86       5070.68       519.16 o                         
  -9   3   1      32363.98      32542.21      1070.54 o                         
  -8   3   1       6674.04       7515.75      1347.95 o                         
  -7   3   1       1074.61       1490.65       341.68 o                         
  -6   3   1       7278.54       8072.82       490.40 o                         
  -5   3   1      23606.95      23623.77       670.26 o                         
  -4   3   1      10911.88      12168.95       464.85 o                         
  -3   3   1      42318.99      37006.36      1036.86 o                         
  -2   3   1       3175.98       4190.71       285.47 o                         
  -1   3   1      27881.35      30555.46       662.77 o                         
   0   3   1       4391.10       5860.31       239.57 o                         
   1   3   1       6412.49       5536.97       238.24 o                         
   2   3   1       2926.78       2215.26       345.73 o                         
   3   3   1      16196.88      17084.10       765.69 o                         
   4   3   1        758.53        396.21       318.59 o                         
   5   3   1       1215.34        840.69       274.00 o                         
   6   3   1      10856.87      10344.52      1049.40 o                         
   7   3   1      20050.69      21195.32       738.08 o                         
   8   3   1      18182.71      18346.49       700.99 o                         
   9   3   1       1633.34       2077.35       363.02 o                         
  10   3   1       7202.00       7285.53       515.89 o                         
  11   3   1       4253.66       4762.69       476.71 o                         
  12   3   1       2257.27       2318.43       872.61 o                         
  13   3   1       8338.20       7145.10      1180.18 o                         
  14   3   1         51.97       -614.05       923.63 o                         
  15   3   1         43.08       -811.06       972.24 o                         
  16   3   1       1790.86       -465.70      1059.34 o                         
  17   3   1       4942.16       2508.06      1351.28 o                         
  18   3   1       1372.30        -53.73      1333.09 o                         
 -16   4   1       5909.15       4537.76      1489.55 o                         
 -15   4   1          8.34       -501.47      1261.36 o                         
 -14   4   1       7734.60       8234.68      1448.81 o                         
 -13   4   1         33.41        342.84      1020.86 o                         
 -12   4   1       1183.15        570.60       956.97 o                         
 -11   4   1        109.39        805.94       882.70 o                         
 -10   4   1      21357.31      20674.22      1020.02 o                         
  -9   4   1       4847.58       5968.16       524.87 o                         
  -8   4   1      14266.97      14019.12       670.60 o                         
  -7   4   1       2650.89       3142.65       394.46 o                         
  -6   4   1      13164.44      12662.03       702.86 o                         
  -5   4   1      13798.73      15279.00       549.88 o                         
  -4   4   1      36640.11      32936.31       812.62 o                         
  -3   4   1      15051.95      18062.87       555.47 o                         
  -2   4   1         46.26       -180.45       239.25 o                         
  -1   4   1       5156.63       5838.38       558.52 o                         
   0   4   1      52134.77      52156.29      1042.98 o                         
   1   4   1       2224.75       2288.68       217.91 o                         
   2   4   1      70675.78      69763.92      1602.62 o                         
   3   4   1       9772.15      10178.17       664.18 o                         
   4   4   1      12130.37      11656.58       500.37 o                         
   5   4   1       2053.75       3083.66       333.81 o                         
   6   4   1      31178.58      36276.37      1016.48 o                         
   7   4   1      38333.68      43759.98      1185.57 o                         
   8   4   1      15868.42      16566.30      1154.66 o                         
   9   4   1        197.20        203.07       400.42 o                         
  10   4   1      10394.83      10059.61       604.83 o                         
  11   4   1       7975.62       9982.67       638.78 o                         
  12   4   1      14701.92      14502.77      1303.76 o                         
  13   4   1        271.08       -678.02       785.48 o                         
  14   4   1        858.74       1143.73       954.39 o                         
  15   4   1        919.47       -946.71       959.50 o                         
  16   4   1       3423.66       2802.16      1253.94 o                         
  17   4   1       1329.00         -7.68      1217.95 o                         
  18   4   1       4431.68       4473.39      1522.69 o                         
 -16   5   1         90.26        718.95      1307.42 o                         
 -15   5   1       9056.67       8212.00      1607.59 o                         
 -14   5   1        978.31       2574.03      1217.93 o                         
 -13   5   1        230.12        -56.29      1041.34 o                         
 -12   5   1         91.24       2683.92      1164.14 o                         
 -11   5   1       2216.70       4467.91      1241.08 o                         
 -10   5   1         93.83       1497.70       478.45 o                         
  -9   5   1      26721.64      25215.32      1112.87 o                         
  -8   5   1        169.31        170.08       866.08 o                         
  -7   5   1        948.82       1133.41       324.80 o                         
  -6   5   1       3978.75       5204.78       547.44 o                         
  -5   5   1      37795.95      34871.52      1145.12 o                         
  -4   5   1       1681.14       4819.78      1066.67 o                         
  -3   5   1       1129.37        662.70       281.63 o                         
  -2   5   1        100.64       -186.82       240.25 o                         
  -1   5   1       4628.93       6008.95       344.22 o                         
   0   5   1       1231.37        860.07       344.48 o                         
   1   5   1     242328.98     252409.86      4561.68 o                         
   2   5   1        705.19        669.06       235.32 o                         
   3   5   1      37306.80      38249.14      1430.96 o                         
   4   5   1       1357.71       1765.82       455.53 o                         
   5   5   1      10449.52      12979.17       911.07 o                         
   6   5   1       1073.27       1249.77       323.64 o                         
   7   5   1      52115.09      53330.60      1394.48 o                         
   8   5   1       3499.25       4619.49       430.00 o                         
   9   5   1       3505.42       4862.17       452.50 o                         
  10   5   1       2996.78       3298.65       437.20 o                         
  11   5   1      20305.45      21331.60       863.59 o                         
  12   5   1        337.94        669.45       432.45 o                         
  13   5   1      14463.42      15589.88      1416.33 o                         
  14   5   1        693.95        -84.44       882.73 o                         
  15   5   1        674.15       -214.93       956.93 o                         
  16   5   1        303.90       -585.91      1077.16 o                         
  17   5   1       6837.57       4387.03      1407.74 o                         
  18   5   1        636.27      -1194.88      1194.88 o                         
 -16   6   1       2871.35       3549.23      1517.44 o                         
 -15   6   1        692.10        240.51      1220.47 o                         
 -14   6   1       5070.25       5684.19      1428.09 o                         
 -13   6   1        736.08       -908.32      1010.67 o                         
 -12   6   1       1261.66       1476.39      1092.58 o                         
 -11   6   1        161.16       -749.66       872.47 o                         
 -10   6   1       9520.83       8513.16      1203.36 o                         
  -9   6   1         74.43        706.86       616.61 o                         
  -8   6   1      12899.24      14188.91      2155.42 o                         
  -7   6   1       2800.03       2315.85       367.85 o                         
  -6   6   1      26289.26      24911.37       760.50 o                         
  -5   6   1        136.95         38.11       296.08 o                         
  -4   6   1      25420.09      28634.94       915.74 o                         
  -3   6   1      16578.19      15833.84       560.26 o                         
  -2   6   1       2872.42       4095.16       347.31 o                         
  -1   6   1       9433.88       9611.28       464.69 o                         
   0   6   1      87099.98      90621.93      1764.27 o                         
   1   6   1        218.90        -49.06       393.70 o                         
   2   6   1       2411.51       1957.05       276.93 o                         
   3   6   1        120.56       -225.51       514.28 o                         
   4   6   1       5268.40       5528.72       588.98 o                         
   5   6   1       8226.23       8484.51       993.93 o                         
   6   6   1      45892.86      42475.23      1163.89 o                         
   7   6   1        514.96        441.76       328.38 o                         
   8   6   1      22227.59      21803.93       792.58 o                         
   9   6   1       3491.90       4723.62       464.36 o                         
  10   6   1       8271.16      10212.20      1820.46 o                         
  11   6   1        186.67        139.23       386.73 o                         
  12   6   1      22601.41      23174.64       953.37 o                         
  13   6   1       1013.10       1240.98       831.58 o                         
  14   6   1       3026.50       2804.72      1021.06 o                         
  15   6   1          7.88       -915.95       915.95 o                         
  16   6   1       8410.77       9530.20      1492.37 o                         
  17   6   1          9.02      -1102.73      1102.73 o                         
  18   6   1      11893.01      11316.02      1771.65 o                         
 -15   7   1       3535.30       4122.59      1456.09 o                         
 -14   7   1       1259.72       1143.75      1289.59 o                         
 -13   7   1        103.27       -626.84      1079.71 o                         
 -12   7   1       1428.45       1281.94      1074.68 o                         
 -11   7   1       4222.90       2789.60      1133.75 o                         
 -10   7   1        678.66       3727.96      1281.89 o                         
  -9   7   1      18342.84      19949.63       916.43 o                         
  -8   7   1        326.77        363.51       354.25 o                         
  -7   7   1       1267.13       1256.27       363.98 o                         
  -6   7   1       8949.23       9082.92       508.41 o                         
  -5   7   1      30594.00      29995.72       845.35 o                         
  -4   7   1      25883.86      24523.92       750.24 o                         
  -3   7   1       4114.52       3810.11       364.85 o                         
  -2   7   1       2815.64       3716.38       355.71 o                         
  -1   7   1       1455.19       1784.41       307.44 o                         
   0   7   1      14829.67      13476.58       578.24 o                         
   1   7   1      50579.55      44789.94       998.41 o                         
   2   7   1       8111.90       9388.74       601.74 o                         
   3   7   1       2669.75       2440.11       304.62 o                         
   4   7   1       1056.13        703.71       491.32 o                         
   5   7   1      19460.10      16960.16       982.57 o                         
   6   7   1      15201.65      18875.39      1320.18 o                         
   7   7   1      36338.59      36168.22      1070.85 o                         
   8   7   1       1296.19       1027.15       359.95 o                         
   9   7   1          2.44        253.77       657.54 o                         
  10   7   1         26.87        444.69       383.81 o                         
  11   7   1      16815.12      16885.85       807.61 o                         
  12   7   1       2575.52       2665.51       511.48 o                         
  13   7   1       2086.44       2789.21       875.15 o                         
  14   7   1        525.83       1274.19       892.96 o                         
  15   7   1        152.16        168.86       936.43 o                         
  16   7   1       2666.04       1642.84      1143.85 o                         
  17   7   1       9030.26      10241.94      1569.18 o                         
  18   7   1       1892.68       -777.87      1235.90 o                         
 -15   8   1       3387.32       3728.46      1473.98 o                         
 -14   8   1       1064.72       1939.48      1274.22 o                         
 -13   8   1         28.44       -424.72      1059.23 o                         
 -12   8   1         31.94       -946.66       946.66 o                         
 -11   8   1       5995.40       6347.66      1256.73 o                         
 -10   8   1       2447.29       1389.52       951.94 o                         
  -9   8   1      16057.97      17017.09      1260.30 o                         
  -8   8   1       6645.70       6202.73       516.84 o                         
  -7   8   1       4857.17       5511.52       504.80 o                         
  -6   8   1      13673.63      15113.60       631.45 o                         
  -5   8   1      33762.68      31607.30       895.04 o                         
  -4   8   1       4006.39       3289.89       691.22 o                         
  -3   8   1      17619.55      17274.47       833.16 o                         
  -2   8   1       8337.61       9625.48       554.12 o                         
  -1   8   1      15245.15      15764.53       582.61 o                         
   0   8   1      12188.41      11785.00       511.99 o                         
   1   8   1      41065.25      42796.93       990.48 o                         
   2   8   1       1640.48       2027.79       438.75 o                         
   3   8   1       1225.64        934.02       294.27 o                         
   4   8   1       4154.74       4155.68       497.59 o                         
   5   8   1      17897.76      21025.77      1130.91 o                         
   6   8   1      10831.48      11825.07       592.66 o                         
   7   8   1      18986.94      19939.32       760.05 o                         
   8   8   1      18901.35      19802.06       924.11 o                         
   9   8   1         41.73       -342.03       342.03 o                         
  10   8   1       2650.41       3072.80       625.70 o                         
  11   8   1      13833.22      14933.41       787.62 o                         
  12   8   1       5932.58       6389.90      1139.05 o                         
  13   8   1       5447.80       4773.14       616.85 o                         
  14   8   1        749.52       3098.53       967.17 o                         
  15   8   1       2751.41       3075.88      1085.00 o                         
  16   8   1        868.69       -181.67      1023.47 o                         
  17   8   1       7299.58       6012.48      1461.53 o                         
  18   8   1       4287.24       3633.96      1417.76 o                         
 -14   9   1       1908.84       2950.30      1258.93 o                         
 -13   9   1          1.10       -864.78      1128.31 o                         
 -12   9   1        970.08       1875.51      1136.05 o                         
 -11   9   1         18.41        378.66      1054.12 o                         
 -10   9   1       9531.75      10023.08      1487.46 o                         
  -9   9   1        544.48        225.40       699.62 o                         
  -8   9   1      13029.72      11982.17       650.38 o                         
  -7   9   1        252.65        480.63       483.75 o                         
  -6   9   1       8035.11       7088.29       851.79 o                         
  -5   9   1        799.92        492.29       445.32 o                         
  -4   9   1      34157.48      36294.67      1261.62 o                         
  -3   9   1        712.06        129.21       492.43 o                         
  -2   9   1         15.36        -88.36       312.00 o                         
  -1   9   1         36.54        283.76       559.04 o                         
   0   9   1      35482.90      33713.84       876.99 o                         
   1   9   1       3653.53       3909.26       742.00 o                         
   2   9   1      15112.40      14036.04       551.72 o                         
   3   9   1       1120.68       1072.36       315.00 o                         
   4   9   1       3609.52       4708.85       519.01 o                         
   5   9   1       6248.82       8105.84       625.66 o                         
   6   9   1      11349.05      11671.50       927.37 o                         
   7   9   1       2619.51       3604.68       430.25 o                         
   8   9   1      22289.67      22711.30       849.86 o                         
   9   9   1         16.40        121.12       633.24 o                         
  10   9   1       1522.59        861.73       425.97 o                         
  11   9   1       1221.06       1238.61       469.20 o                         
  12   9   1      12126.99      12984.73       787.70 o                         
  13   9   1        481.94        727.29       519.40 o                         
  14   9   1       4494.67       4373.82      1000.68 o                         
  15   9   1        341.37       -803.40       882.71 o                         
  16   9   1       6889.25       7351.09      1351.45 o                         
  17   9   1        836.11       -148.40      1143.72 o                         
 -14  10   1         35.03       -150.95      1141.11 o                         
 -13  10   1        534.49       -473.34      1069.50 o                         
 -12  10   1        128.08       -864.79       959.46 o                         
 -11  10   1       5805.46       5884.17      1261.81 o                         
 -10  10   1        621.25        506.61       995.31 o                         
  -9  10   1      24010.79      24959.95      1293.41 o                         
  -8  10   1        227.80       -491.46       525.92 o                         
  -7  10   1         27.04       -507.07       507.07 o                         
  -6  10   1        731.23        524.52       385.42 o                         
  -5  10   1      15753.05      16623.52      1095.03 o                         
  -4  10   1       2333.53       2583.00       394.35 o                         
  -3  10   1       9381.16       9770.00       528.06 o                         
  -2  10   1        434.33        347.05       549.02 o                         
  -1  10   1      17711.03      19448.18       677.98 o                         
   0  10   1        888.08       1054.66       445.00 o                         
   1  10   1       5077.77       5016.97       412.06 o                         
   2  10   1          6.71       -227.38       293.67 o                         
   3  10   1      12926.33      12990.49       625.41 o                         
   4  10   1       7929.19       7674.00       737.38 o                         
   5  10   1        181.95        454.93       430.32 o                         
   6  10   1         84.73       -295.55       441.63 o                         
   7  10   1      33575.47      31787.32      2932.85 o                         
   8  10   1        147.29        893.71       378.37 o                         
   9  10   1       2327.59       2129.74       452.37 o                         
  10  10   1       5369.47       5628.14       564.49 o                         
  11  10   1      15873.96      15851.36       823.01 o                         
  12  10   1        228.10        434.47       482.12 o                         
  13  10   1      20601.38      19037.74      1372.02 o                         
  14  10   1         13.25       -501.47       744.53 o                         
  15  10   1       1708.41       1893.51       982.58 o                         
  16  10   1        102.57       -918.52       918.52 o                         
 -13  11   1        779.81        442.64      1182.09 o                         
 -12  11   1        728.94       -104.90      1087.42 o                         
 -11  11   1        133.68        -12.79      1000.39 o                         
 -10  11   1       7859.31       8214.39      1356.69 o                         
  -9  11   1         98.30       -152.66       682.29 o                         
  -8  11   1      13293.26      13367.75       734.34 o                         
  -7  11   1       1953.10       1020.17       451.46 o                         
  -6  11   1       5116.23       5204.09       540.05 o                         
  -5  11   1       1755.63       2112.57       443.06 o                         
  -4  11   1      15881.89      15915.35       693.21 o                         
  -3  11   1       1198.50        887.44       378.48 o                         
  -2  11   1         27.72       -331.42       331.42 o                         
  -1  11   1        104.04        -43.59       335.62 o                         
   0  11   1      27637.29      24400.54       768.04 o                         
   1  11   1        293.20        827.15       574.29 o                         
   2  11   1       7653.93       7548.75       463.08 o                         
   3  11   1       2898.33       3993.09       390.41 o                         
   4  11   1       2345.63       2002.28       351.91 o                         
   5  11   1        136.46        251.97       461.63 o                         
   6  11   1       8527.53       9505.49       700.15 o                         
   7  11   1       3350.66       3478.11       570.44 o                         
   8  11   1       6925.34       7722.00       574.97 o                         
   9  11   1       1866.46       2039.97       468.11 o                         
  10  11   1       7849.82       7870.71       632.66 o                         
  11  11   1         71.01       -182.81       449.16 o                         
  12  11   1      12780.49      14579.65       850.93 o                         
  13  11   1         59.45        408.59       526.01 o                         
  14  11   1       2849.13       3755.83       659.99 o                         
  15  11   1         28.77       -166.30       864.78 o                         
 -13  12   1         22.78        429.83      1251.12 o                         
 -12  12   1         82.56         61.41      1146.23 o                         
 -11  12   1       3407.88       2605.10      1312.79 o                         
 -10  12   1       1348.31       2564.38       855.75 o                         
  -9  12   1       8864.68       8819.26      1026.46 o                         
  -8  12   1        100.34       -648.43       648.43 o                         
  -7  12   1          1.33       -431.92       456.76 o                         
  -6  12   1         17.45       -337.09       436.34 o                         
  -5  12   1      10030.71       9629.43      1041.51 o                         
  -4  12   1       6657.01       7363.09       550.58 o                         
  -3  12   1       4275.53       3923.08       473.47 o                         
  -2  12   1        161.12        246.21       366.91 o                         
  -1  12   1        541.77        620.76       487.66 o                         
   0  12   1        665.02        490.85       362.35 o                         
   1  12   1      10861.90      11699.32       785.59 o                         
   2  12   1       1269.08       1609.10       366.58 o                         
   3  12   1       4077.11       4960.16       429.50 o                         
   4  12   1          7.87        345.58       333.52 o                         
   5  12   1       9926.21      10021.40       750.40 o                         
   6  12   1       7673.88       7724.60       685.29 o                         
   7  12   1      16803.54      14965.72       893.81 o                         
   8  12   1       3416.08       3858.82       450.76 o                         
   9  12   1        699.21        776.45       406.46 o                         
  10  12   1         15.29       -430.38       430.38 o                         
  11  12   1      14505.83      15295.73       852.53 o                         
  12  12   1       4910.12       5228.21       650.61 o                         
  13  12   1      14865.53      15537.59       921.42 o                         
  14  12   1          9.30       -775.24       775.24 o                         
 -12  13   1        885.80        115.14      1118.13 o                         
 -11  13   1       1953.01       2049.61      1243.58 o                         
 -10  13   1       5596.05       5782.59       978.24 o                         
  -9  13   1       3752.13       5514.36       893.38 o                         
  -8  13   1       1922.51       1330.69       766.07 o                         
  -7  13   1        765.56       -521.91      1172.38 o                         
  -6  13   1       7788.54       7614.08      1373.50 o                         
  -5  13   1       6392.31       7144.58       615.67 o                         
  -4  13   1       2470.47       2562.94       495.07 o                         
  -3  13   1        816.55        786.02       436.72 o                         
  -2  13   1        285.53        332.18       409.39 o                         
  -1  13   1       2284.63       2140.00       440.34 o                         
   0  13   1       3758.35       3550.64       667.98 o                         
   1  13   1       3882.60       4267.23       457.43 o                         
   2  13   1      12907.66      13603.12       607.18 o                         
   3  13   1       1769.27       1023.58       381.80 o                         
   4  13   1       1411.74       2478.44       403.18 o                         
   5  13   1        299.60       -373.91       495.04 o                         
   6  13   1      16223.02      17729.92      1199.10 o                         
   7  13   1      19936.27      19433.21      1275.02 o                         
   8  13   1      24176.87      22060.13       793.70 o                         
   9  13   1       4186.55       3966.07       487.22 o                         
  10  13   1       4384.28       4600.92       523.85 o                         
  11  13   1      11281.49      10182.00       750.82 o                         
  12  13   1      12309.63      14309.00      1288.01 o                         
  13  13   1       3907.44       3485.60       959.69 o                         
  14  13   1       1766.91       1299.88       890.47 o                         
 -11  14   1        175.21        539.86      1153.91 o                         
 -10  14   1       5031.73       7121.04      1055.94 o                         
  -9  14   1       3253.38       2117.70       895.05 o                         
  -8  14   1       3233.27       3173.26       865.65 o                         
  -7  14   1        247.43       -122.59       507.62 o                         
  -6  14   1       6717.86       8933.40       693.70 o                         
  -5  14   1       7052.29       7436.00       646.35 o                         
  -4  14   1       9051.69      10941.95       729.09 o                         
  -3  14   1         39.31       -439.72       439.72 o                         
  -2  14   1        732.89       1892.78       653.29 o                         
  -1  14   1        215.84       -393.17       393.17 o                         
   0  14   1       2722.46       1800.64       444.68 o                         
   1  14   1       5873.93       6195.22       524.57 o                         
   2  14   1      11964.81      13281.02       950.20 o                         
   3  14   1       1593.21       1373.51       410.72 o                         
   4  14   1       1708.58       1788.02       575.85 o                         
   5  14   1       6712.28       6515.90       986.88 o                         
   6  14   1      15323.20      17468.21      1002.14 o                         
   7  14   1      18542.13      18931.73      1313.21 o                         
   8  14   1      18278.58      18994.95       774.16 o                         
   9  14   1       4126.74       4893.43       684.68 o                         
  10  14   1       4123.98       3672.20      1058.27 o                         
  11  14   1       2782.82       2962.52       761.08 o                         
  12  14   1      16371.93      16269.00      1120.43 o                         
  13  14   1       5018.36       5282.49      1051.89 o                         
  14  14   1        946.40       -184.22       887.86 o                         
 -11  15   1       2017.94       1578.78      1335.70 o                         
 -10  15   1         56.04        680.57      1182.04 o                         
  -9  15   1       6253.02       6496.16      1071.24 o                         
  -8  15   1        741.37        617.87       824.83 o                         
  -7  15   1        127.99       -451.94       576.91 o                         
  -6  15   1        868.19        848.70       641.87 o                         
  -5  15   1      15373.19      15616.09      1438.70 o                         
  -4  15   1        382.55        246.81       509.57 o                         
  -3  15   1       1972.85       2053.08       622.24 o                         
  -2  15   1       2094.65       1905.73       498.96 o                         
  -1  15   1        453.47        -76.64       525.30 o                         
   0  15   1       4252.67       4014.55       524.72 o                         
   1  15   1      18223.54      17762.95       776.94 o                         
   2  15   1       1752.50       1459.01       443.85 o                         
   3  15   1       6106.01       6315.37       541.03 o                         
   4  15   1       2223.85       1964.05       445.43 o                         
   5  15   1        756.19        786.25       400.30 o                         
   6  15   1        202.63        169.09       583.25 o                         
   7  15   1      36445.30      35423.71      1710.03 o                         
   8  15   1       7661.15       8047.52       858.66 o                         
   9  15   1       5404.24       5808.06      1382.15 o                         
  10  15   1        569.30       1184.82       714.80 o                         
  11  15   1      21121.38      22465.17      1289.71 o                         
  12  15   1        338.11       1505.56       811.52 o                         
  13  15   1       7137.96       7997.52       997.68 o                         
  14  15   1        161.67       -326.91       774.86 o                         
  15  15   1        465.82       -317.27       985.06 o                         
 -10  16   1       5069.16       4279.04      1456.20 o                         
  -9  16   1        423.60       -588.48      1130.90 o                         
  -8  16   1       2710.92       3215.10       987.75 o                         
  -7  16   1        109.66        812.69       831.24 o                         
  -6  16   1       6520.32       7611.40       730.05 o                         
  -5  16   1        532.88        368.37       656.76 o                         
  -4  16   1       8441.07       9107.06       729.72 o                         
  -3  16   1          4.08       -182.58       492.19 o                         
  -2  16   1       3857.50       5111.64       601.62 o                         
  -1  16   1        622.65        790.00       507.46 o                         
   0  16   1       4632.25       5054.25       588.15 o                         
   1  16   1       2212.32       3259.87       923.37 o                         
   2  16   1      10131.74      11593.41       690.30 o                         
   3  16   1         92.56         33.39       446.83 o                         
   4  16   1        797.02       1215.43       445.29 o                         
   5  16   1         19.83        184.31       603.45 o                         
   6  16   1       4227.57       4359.85       748.38 o                         
   7  16   1       1762.44       1099.72       653.45 o                         
   8  16   1      24487.24      21815.92      1988.89 o                         
   9  16   1          0.24       -416.10       674.62 o                         
  10  16   1       2805.18       3922.83      1045.36 o                         
  11  16   1       2644.51       2708.73       837.34 o                         
  12  16   1      12477.48      15076.28      1212.30 o                         
  13  16   1         28.64         43.08       815.39 o                         
  14  16   1       1689.38         34.65       829.21 o                         
  15  16   1       1636.70       1298.01       905.95 o                         
  16  16   1       4175.34       3406.18      1706.93 o                         
  -9  17   1       2843.88       3331.72      1417.64 o                         
  -8  17   1        705.47       -539.87      1074.63 o                         
  -7  17   1          7.44         62.70       859.74 o                         
  -6  17   1        120.88       -567.03       567.03 o                         
  -5  17   1       7363.11       8281.29       757.39 o                         
  -4  17   1       2037.68       2865.68       767.84 o                         
  -3  17   1       3277.59       4302.66      1181.23 o                         
  -2  17   1         54.69        116.07       637.21 o                         
  -1  17   1       4362.23       5685.95      1345.02 o                         
   0  17   1        112.57        626.33       521.38 o                         
   1  17   1      19993.85      18744.17       857.72 o                         
   2  17   1       1123.00       1334.62       507.00 o                         
   3  17   1       2091.80       2572.94       527.39 o                         
   4  17   1        696.54        562.46       654.67 o                         
   5  17   1       1673.07       1353.35      1352.35 o                         
   6  17   1       2309.12       2135.90       710.87 o                         
   7  17   1       6682.67       7373.92       870.83 o                         
   8  17   1       3344.45       4374.64       946.87 o                         
   9  17   1       1411.90        788.90      1631.22 o                         
  10  17   1        559.74       -373.50       736.74 o                         
  11  17   1       8621.80       8002.89      1016.10 o                         
  12  17   1       2573.55       3634.32       915.83 o                         
  13  17   1       3989.51       3064.03      1600.74 o                         
  14  17   1         60.14       -316.17       838.12 o                         
  15  17   1        589.47        539.13       878.48 o                         
  16  17   1        189.59       -337.73      1581.19 o                         
  -8  18   1        943.84       1146.28      1271.65 o                         
  -7  18   1        101.90       -967.13      1148.79 o                         
  -6  18   1       2065.46       1600.48       789.40 o                         
  -5  18   1       1204.69       1569.74       633.52 o                         
  -4  18   1       2899.42       4814.42       917.36 o                         
  -3  18   1       2165.39       1888.87       606.16 o                         
  -2  18   1       1626.77       1085.88       589.74 o                         
  -1  18   1         99.56        394.00       553.65 o                         
   0  18   1        675.06        816.11       549.12 o                         
   1  18   1       2426.87       2073.93       586.73 o                         
   2  18   1       3211.68       3177.11       868.81 o                         
   3  18   1       1724.75       1984.91       741.74 o                         
   4  18   1         33.46        738.44       720.23 o                         
   5  18   1       1564.23       2051.82       734.53 o                         
   6  18   1       9657.25       9256.08      1240.42 o                         
   7  18   1       5103.83       5352.03       853.56 o                         
   8  18   1       5630.26       6033.30       934.03 o                         
   9  18   1        145.32         74.57       738.84 o                         
  10  18   1       4477.09       2011.71      1452.37 o                         
  11  18   1       3744.92       3595.04      1475.33 o                         
  12  18   1       5694.86       4260.45       939.37 o                         
  13  18   1       3495.87       3923.16       973.78 o                         
  14  18   1       3421.92       4818.83      1180.99 o                         
  15  18   1        535.25        610.95      1182.08 o                         
  -7  19   1          0.61       -427.27      1184.60 o                         
  -6  19   1         17.82      -1066.91      1082.26 o                         
  -5  19   1       1744.11       2065.18       773.79 o                         
  -4  19   1       2788.10       2035.14       906.32 o                         
  -3  19   1        269.39          9.44       605.24 o                         
  -2  19   1       1001.28       2126.22       651.95 o                         
  -1  19   1        159.85        663.30       611.40 o                         
   0  19   1       1380.40       1375.24       936.50 o                         
   1  19   1       6004.71       6248.02      2417.47 o                         
   2  19   1       4346.77       4960.81       861.10 o                         
   3  19   1         40.20       -783.13      1526.17 o                         
   4  19   1         88.80       -494.46       729.18 o                         
   5  19   1       2617.13       2648.68       792.28 o                         
   6  19   1       9405.67      10629.72      1086.76 o                         
   7  19   1       4533.89       4561.63       879.45 o                         
   8  19   1       7581.47       8502.52      1011.63 o                         
   9  19   1        196.85       1719.32       830.84 o                         
  10  19   1       2693.77       3246.96       951.49 o                         
  11  19   1       6566.86       7558.26      1089.19 o                         
  12  19   1       5454.26       4882.22      1048.05 o                         
  13  19   1       1666.81       1172.27       964.68 o                         
  14  19   1        417.94        364.10       969.53 o                         
  -6  20   1        693.28        992.75      1256.29 o                         
  -5  20   1       1242.66       1312.97       786.74 o                         
  -4  20   1        228.88       -470.20       698.95 o                         
  -3  20   1       1641.03       1286.91       679.05 o                         
  -2  20   1          2.87          6.44       787.93 o                         
  -1  20   1        693.01       1352.17       843.84 o                         
   0  20   1        936.29        854.94       827.69 o                         
   1  20   1       8622.14       8712.55      1028.75 o                         
   2  20   1       2123.96        975.83       826.01 o                         
   3  20   1       4655.31       4334.54      1747.99 o                         
   4  20   1         12.11       -236.81       770.93 o                         
   5  20   1       2872.81       2557.25       842.90 o                         
   6  20   1        631.56       1118.37       821.61 o                         
   7  20   1      12336.68      13204.56      1130.17 o                         
   8  20   1       1472.99       2528.37      1226.93 o                         
   9  20   1        577.42       1092.98       815.02 o                         
  10  20   1        593.17        679.52       887.15 o                         
  11  20   1       5935.32       6366.97      1067.27 o                         
  12  20   1       2035.50       2920.58      1351.06 o                         
  13  20   1       5428.88       4889.84      1072.01 o                         
  14  20   1       2366.24       1127.71      1009.64 o                         
  -4  21   1       5406.82       5000.85      1231.02 o                         
  -3  21   1        189.57        621.73      1051.57 o                         
  -2  21   1        383.06       1064.37      1077.17 o                         
  -1  21   1          5.76        657.42      1002.94 o                         
   0  21   1       4588.77       4796.17       960.55 o                         
   1  21   1        223.03       -455.98       856.13 o                         
   2  21   1      11153.67      10840.70      1122.66 o                         
   3  21   1         21.58       -142.99       822.53 o                         
   4  21   1        661.00       1291.60       859.70 o                         
   5  21   1        130.18       -633.55      1782.03 o                         
   6  21   1       8917.45       9486.06      1087.45 o                         
   7  21   1         10.60        280.57       827.19 o                         
   8  21   1       6747.47       8647.04      1103.98 o                         
   9  21   1        481.65        748.08       879.36 o                         
  10  21   1       1037.94       1152.44       934.75 o                         
  11  21   1         94.37        545.61       916.44 o                         
  12  21   1       9268.92       9224.17      1222.39 o                         
  13  21   1        473.94        842.83      1014.07 o                         
  -3  22   1       2474.88       2612.61      1205.23 o                         
  -2  22   1        256.64       1530.02      1156.47 o                         
  -1  22   1          3.74       1092.49      1128.31 o                         
   0  22   1         30.17        780.46       905.65 o                         
   1  22   1       4962.83       4415.03      1008.27 o                         
   2  22   1        371.16       -435.96      1501.89 o                         
   3  22   1       4562.96       5277.09      1860.54 o                         
   4  22   1        590.17       -453.69       877.46 o                         
   5  22   1       1490.81       3381.25      1141.20 o                         
   6  22   1       1069.66       -511.00       864.84 o                         
   7  22   1       8509.75      10407.81      1192.57 o                         
   8  22   1          3.18        158.51       981.20 o                         
   9  22   1       1403.05       1919.95      2102.00 o                         
  10  22   1        105.78        306.87      1141.11 o                         
  11  22   1       2978.47       3893.51      1060.16 o                         
  12  22   1        551.94       1481.38      1030.62 o                         
  -1  23   1         41.78         53.73      1135.99 o                         
   0  23   1        816.43       2574.00      1292.12 o                         
   1  23   1        257.34       -122.81      1130.89 o                         
   2  23   1       5507.22       5803.97      1393.55 o                         
   3  23   1       1773.89       1639.41      1933.16 o                         
   4  23   1         65.17        741.67       949.87 o                         
   5  23   1        302.79         13.77       907.34 o                         
   6  23   1       2285.73       3200.08      1001.78 o                         
   7  23   1       1980.93        697.18       953.31 o                         
   8  23   1       3791.73       4424.28      1083.74 o                         
   9  23   1         45.24        470.06       968.45 o                         
  10  23   1         32.71       -516.30       965.07 o                         
   2  24   1       2318.45       2397.64      1351.07 o                         
   3  24   1       1752.47        985.13      1297.30 o                         
   4  24   1        657.52        786.04      1019.68 o                         
   5  24   1        662.53       1176.96      1948.39 o                         
   6  24   1       3130.23       3004.34      1039.30 o                         
   7  24   1       1247.40       1019.77      1157.81 o                         
   8  24   1        639.15       1803.33      1022.17 o                         
  -9 -23   2       5484.92       6090.00      1164.86 o                         
  -8 -23   2        320.95        419.20      1036.22 o                         
  -7 -23   2        449.16       3397.86      1787.18 o                         
  -6 -23   2        333.22         57.50       994.90 o                         
  -5 -23   2       5746.63       7528.36      1181.30 o                         
  -4 -23   2         19.63       -135.07      1398.24 o                         
  -3 -23   2       1129.36        555.69      1234.57 o                         
  -2 -23   2         80.65       -452.39      1052.84 o                         
  -1 -23   2        141.78         82.42       983.80 o                         
   0 -23   2          0.49        136.36       974.35 o                         
 -11 -22   2         93.91       -531.90       987.17 o                         
 -10 -22   2       7960.07       8756.31      1231.80 o                         
  -9 -22   2        918.44        357.95       964.19 o                         
  -8 -22   2        487.44       -303.46       949.02 o                         
  -7 -22   2          0.69        105.14      1042.60 o                         
  -6 -22   2       3261.41       2713.52      1046.63 o                         
  -5 -22   2        978.54        452.62       943.55 o                         
  -4 -22   2       4163.73       1672.65      1140.10 o                         
  -3 -22   2         34.15       -834.26       895.96 o                         
  -2 -22   2          1.43       -752.10      1822.95 o                         
  -1 -22   2         17.92       -783.25      1183.32 o                         
   0 -22   2       3415.33       3858.21      1465.04 o                         
   1 -22   2        240.15        850.94      1096.34 o                         
   2 -22   2       1240.31       1232.57       976.02 o                         
 -12 -21   2        691.94       -937.09       937.09 o                         
 -11 -21   2       2639.06       3027.86      1030.95 o                         
 -10 -21   2       2369.58       2292.44       972.49 o                         
  -9 -21   2       2981.08       2802.99      1401.03 o                         
  -8 -21   2        750.64       -200.72       879.53 o                         
  -7 -21   2        713.60       1114.57      2165.89 o                         
  -6 -21   2       3871.44       4841.27      1001.22 o                         
  -5 -21   2       4317.05       3811.85       979.03 o                         
  -4 -21   2        481.74        829.91       922.03 o                         
  -3 -21   2       1678.11       2053.39       944.86 o                         
  -2 -21   2         50.87        140.36      1275.43 o                         
  -1 -21   2       2069.77       3778.05      1198.82 o                         
   0 -21   2       1599.41       1885.23       933.37 o                         
   1 -21   2       5470.85       5732.15      1232.32 o                         
   2 -21   2       1133.46       2914.09       948.50 o                         
   3 -21   2        136.99        115.50       860.73 o                         
   4 -21   2         59.10       -417.60       901.17 o                         
 -13 -20   2         20.24        126.77      1013.73 o                         
 -12 -20   2        126.42       -151.39       938.39 o                         
 -11 -20   2       3377.19       4195.10      1070.32 o                         
 -10 -20   2       3035.49       1798.74       971.76 o                         
  -9 -20   2       5415.71       5189.79      1047.77 o                         
  -8 -20   2         18.34       -795.14       795.14 o                         
  -7 -20   2       1511.82       2304.59       871.68 o                         
  -6 -20   2       1455.46       2630.16       882.80 o                         
  -5 -20   2      10575.24      10424.65      1491.32 o                         
  -4 -20   2       2898.10       2747.37       916.47 o                         
  -3 -20   2        743.89       1721.32       884.89 o                         
  -2 -20   2        148.94       -805.40       805.40 o                         
  -1 -20   2       2159.78       3449.08       906.51 o                         
   0 -20   2       4688.24       6503.25      1320.57 o                         
   1 -20   2       6253.09       7149.94      1030.45 o                         
   2 -20   2       2730.40       2988.92      1298.66 o                         
   3 -20   2        900.06       2325.65       926.93 o                         
   4 -20   2         62.88       -181.81       832.49 o                         
   5 -20   2       1463.66       2804.37      1814.14 o                         
 -14 -19   2       2433.51       1459.50      1037.62 o                         
 -13 -19   2       1106.15        900.98       972.54 o                         
 -12 -19   2       1420.76       1593.69       989.27 o                         
 -11 -19   2        380.88       -826.87       826.87 o                         
 -10 -19   2       8491.84       8696.97      1115.04 o                         
  -9 -19   2        259.73        221.63       867.70 o                         
  -8 -19   2       2108.32       1248.94       852.03 o                         
  -7 -19   2          2.57       -157.25       749.49 o                         
  -6 -19   2       8829.73       9291.94      1611.50 o                         
  -5 -19   2        198.47         90.20       770.21 o                         
  -4 -19   2      13590.24      14123.04      1158.91 o                         
  -3 -19   2       3586.04       6252.07      1069.71 o                         
  -2 -19   2       1840.71       2240.41       819.08 o                         
  -1 -19   2        775.06        349.13       783.81 o                         
   0 -19   2       8609.75       9885.99      1543.63 o                         
   1 -19   2       2711.31       3110.07       880.44 o                         
   2 -19   2      10428.63      10965.00      1088.26 o                         
   3 -19   2        450.31        -90.64       803.92 o                         
   4 -19   2         73.23       -104.17       780.41 o                         
   5 -19   2        886.99       1738.81       688.50 o                         
   6 -19   2       4751.45       6660.83      1154.03 o                         
 -15 -18   2      11237.28      13618.98      2697.04 o                         
 -14 -18   2         18.83       -596.08       910.40 o                         
 -13 -18   2        286.37         84.81       881.79 o                         
 -12 -18   2         24.43       -744.93       913.40 o                         
 -11 -18   2       7972.72       7577.49      1533.29 o                         
 -10 -18   2         92.07       -136.17       797.29 o                         
  -9 -18   2       7415.90       6777.91      1004.80 o                         
  -8 -18   2        936.19        846.89       791.30 o                         
  -7 -18   2        551.99        663.26       768.43 o                         
  -6 -18   2        157.94       -319.99       766.29 o                         
  -5 -18   2       8896.88       9671.47       986.55 o                         
  -4 -18   2       1466.88       1157.52       751.96 o                         
  -3 -18   2       8543.52       8320.71       961.69 o                         
  -2 -18   2        261.86          0.88      1208.93 o                         
  -1 -18   2         78.29       -459.83       722.19 o                         
   0 -18   2        149.99        194.40       731.89 o                         
   1 -18   2      18398.35      20027.77      1227.29 o                         
   2 -18   2        243.25        843.19       579.70 o                         
   3 -18   2       4293.81       5329.16      2043.53 o                         
   4 -18   2        118.01        812.56       618.65 o                         
   5 -18   2       1553.42        832.30       648.41 o                         
   6 -18   2       1237.66       1243.00       926.89 o                         
   7 -18   2       3150.67       3463.77      1024.11 o                         
   8 -18   2        399.08         -2.85      1011.60 o                         
 -15 -17   2       1101.34        608.97      1408.56 o                         
 -14 -17   2       6221.46       5799.32      1080.76 o                         
 -13 -17   2        318.47       -816.66       819.20 o                         
 -12 -17   2       1399.00        955.73      1472.56 o                         
 -11 -17   2       1281.29       1179.96       877.65 o                         
 -10 -17   2       7950.55       9446.55      1066.40 o                         
  -9 -17   2       2749.91       2478.42       812.17 o                         
  -8 -17   2       6594.02       5919.57       911.25 o                         
  -7 -17   2       1203.10        259.26       706.60 o                         
  -6 -17   2      10652.03      10533.56      1006.44 o                         
  -5 -17   2       1462.27       1806.41       831.61 o                         
  -4 -17   2      12437.82      13925.00      1751.58 o                         
  -3 -17   2       1552.53       1427.64       732.20 o                         
  -2 -17   2       1536.18       2065.16       741.25 o                         
  -1 -17   2        310.53       -607.61      1833.23 o                         
   0 -17   2       3000.58       4945.32       848.75 o                         
   1 -17   2       1052.31        427.17       559.10 o                         
   2 -17   2      10448.78      11375.89      1243.03 o                         
   3 -17   2         26.32        500.35       575.05 o                         
   4 -17   2          7.69       -136.69       564.71 o                         
   5 -17   2         14.87        255.84       580.33 o                         
   6 -17   2       3597.23       5089.04       997.21 o                         
   7 -17   2          2.75       -292.11      1166.69 o                         
   8 -17   2        998.05        618.50       907.51 o                         
   9 -17   2         17.18       -714.74       933.17 o                         
 -16 -16   2       1910.67       1263.51      1600.53 o                         
 -15 -16   2       6270.04       4413.69      1028.82 o                         
 -14 -16   2       2332.38       2461.55       959.92 o                         
 -13 -16   2        153.05         -0.35       831.97 o                         
 -12 -16   2        293.48        -90.01      1038.78 o                         
 -11 -16   2       5249.48       5351.48       951.73 o                         
 -10 -16   2       1251.90        228.63       746.45 o                         
  -9 -16   2       4921.89       3487.57       921.38 o                         
  -8 -16   2       8567.74       8689.07       948.58 o                         
  -7 -16   2        276.93       -633.12       633.12 o                         
  -6 -16   2       4043.15       3837.00       783.21 o                         
  -5 -16   2       7425.22       6016.39       814.50 o                         
  -4 -16   2        572.27        292.22       634.91 o                         
  -3 -16   2       7543.56       6960.42       812.10 o                         
  -2 -16   2        487.77        586.43       625.70 o                         
  -1 -16   2       3012.38       2806.93       521.47 o                         
   0 -16   2       1461.47       2282.19       546.05 o                         
   1 -16   2      16146.17      17403.93       824.32 o                         
   2 -16   2       1946.68        959.16       525.97 o                         
   3 -16   2        259.20       -587.62       587.62 o                         
   4 -16   2       1829.60       1899.23       583.12 o                         
   5 -16   2       8258.47       9253.97       754.36 o                         
   6 -16   2         29.41         82.40       798.88 o                         
   7 -16   2       4831.47       6062.16      1020.85 o                         
   8 -16   2        946.77        531.04       920.08 o                         
   9 -16   2         84.17        107.18       865.18 o                         
 -16 -15   2       3096.80       1868.04      1683.80 o                         
 -15 -15   2       5640.94       6024.71      1870.88 o                         
 -14 -15   2       1248.49       2437.06       900.09 o                         
 -13 -15   2         20.51        138.88       789.95 o                         
 -12 -15   2        459.87      -1165.44      1165.44 o                         
 -11 -15   2       2250.63       1917.52       789.49 o                         
 -10 -15   2       3005.27       4034.28       801.45 o                         
  -9 -15   2       3920.66       3567.22       780.80 o                         
  -8 -15   2       2742.96       3033.61       770.60 o                         
  -7 -15   2        891.73       1704.09       861.00 o                         
  -6 -15   2        155.92        204.51       621.54 o                         
  -5 -15   2       7719.88       7249.20       790.68 o                         
  -4 -15   2       4628.11       5003.38       749.45 o                         
  -3 -15   2       1345.87        374.44       687.04 o                         
  -2 -15   2       1008.32        845.46       433.36 o                         
  -1 -15   2         36.24       -317.16       402.73 o                         
   0 -15   2       7315.52       8330.90       672.60 o                         
   1 -15   2      11685.26      12304.02       702.92 o                         
   2 -15   2      11899.28      13497.94       755.18 o                         
   3 -15   2         99.42       -461.80       476.02 o                         
   4 -15   2       3819.20       3776.96       599.45 o                         
   5 -15   2       3275.93       3478.49       711.59 o                         
   6 -15   2       7390.37       8099.51      1576.80 o                         
   7 -15   2       3681.59       3773.82       912.66 o                         
   8 -15   2        882.56       1020.43       896.19 o                         
   9 -15   2         62.60        833.93       942.82 o                         
  10 -15   2       1400.69       2311.45      1247.38 o                         
 -17 -14   2       1050.30        240.52      1655.46 o                         
 -16 -14   2       6276.12       5420.86      1694.34 o                         
 -15 -14   2       3207.50       4627.13       948.01 o                         
 -14 -14   2      10514.78       8630.14      1719.14 o                         
 -13 -14   2         30.99        224.78       743.75 o                         
 -12 -14   2       3421.31       1888.62      1358.88 o                         
 -11 -14   2        933.73       1055.16       740.14 o                         
 -10 -14   2       2332.35       1605.26       722.01 o                         
  -9 -14   2       1420.35       1852.53       701.97 o                         
  -8 -14   2       4098.33       2880.78       707.23 o                         
  -7 -14   2         13.22        137.65       587.56 o                         
  -6 -14   2       9715.54       9114.05       841.59 o                         
  -5 -14   2       2793.52       3188.73       644.11 o                         
  -4 -14   2       7392.41       6840.86       733.78 o                         
  -3 -14   2       5487.66       5126.58       593.80 o                         
  -2 -14   2       3869.54       3927.12       466.96 o                         
  -1 -14   2       1959.93       2573.56       442.72 o                         
   0 -14   2      18965.98      19703.35       784.20 o                         
   1 -14   2       7946.95      11467.26       757.99 o                         
   2 -14   2      23173.50      21578.63       854.38 o                         
   3 -14   2       2052.64        980.99       478.69 o                         
   4 -14   2      12965.12      13860.13      1445.55 o                         
   5 -14   2       5002.62       6003.69       876.72 o                         
   6 -14   2       2284.68       1707.97      1216.77 o                         
   7 -14   2       4076.27       3679.69       963.54 o                         
   8 -14   2       2255.20       2023.98       885.34 o                         
   9 -14   2         56.22       -362.16       913.40 o                         
  10 -14   2        900.32       -166.45       861.43 o                         
  11 -14   2       2016.23       3496.68      1029.92 o                         
 -15 -13   2      10061.08       9611.78      1042.31 o                         
 -14 -13   2          6.94        -78.23       749.59 o                         
 -13 -13   2        203.68       -691.01       691.01 o                         
 -12 -13   2        952.40       1647.21       755.17 o                         
 -11 -13   2       4103.45       3461.92       779.79 o                         
 -10 -13   2         79.53       -369.35       631.74 o                         
  -9 -13   2      10482.64      10117.26       895.17 o                         
  -8 -13   2        151.96       -467.99       549.68 o                         
  -7 -13   2       1891.03       2590.01       804.78 o                         
  -6 -13   2        622.01        733.32       557.11 o                         
  -5 -13   2      38059.43      31421.91      1250.01 o                         
  -4 -13   2       4016.37       3127.64       378.25 o                         
  -3 -13   2      12469.78      11653.38       561.56 o                         
  -2 -13   2        613.39         99.72       591.64 o                         
  -1 -13   2         71.25        147.14       359.01 o                         
   0 -13   2       5925.91       6071.20       510.93 o                         
   1 -13   2      44739.14      45190.02      1205.19 o                         
   2 -13   2        510.34        502.99       502.11 o                         
   3 -13   2       2776.92       2199.03       475.22 o                         
   4 -13   2        381.89        367.37       444.53 o                         
   5 -13   2      10161.46      10209.96      1366.55 o                         
   6 -13   2       1803.11       2059.38       777.00 o                         
   7 -13   2       8955.38       8949.87      1012.90 o                         
   8 -13   2        351.11       -504.19       786.75 o                         
   9 -13   2          8.61       1113.02       807.83 o                         
  10 -13   2          5.86       -375.48      1358.58 o                         
  11 -13   2       3436.22       1632.87       929.45 o                         
  12 -13   2       1445.25        992.79      1256.34 o                         
 -15 -12   2        752.33       2722.40      1036.25 o                         
 -14 -12   2       6937.25       6460.51      1116.00 o                         
 -13 -12   2         15.52       -795.70       798.26 o                         
 -12 -12   2       2718.53       2141.89      1269.27 o                         
 -11 -12   2       5013.75       5308.29       792.65 o                         
 -10 -12   2       8674.76       7731.21      1049.68 o                         
  -9 -12   2       1102.61        277.26       362.71 o                         
  -8 -12   2      12699.09      14208.84       610.31 o                         
  -7 -12   2        609.37       -175.91       528.04 o                         
  -6 -12   2       9792.28       9442.46       772.84 o                         
  -5 -12   2      12605.10      14440.08       870.21 o                         
  -4 -12   2      36863.83      35183.70      1285.56 o                         
  -3 -12   2         69.39        201.05       507.42 o                         
  -2 -12   2       7350.94       7190.17       593.05 o                         
  -1 -12   2          3.89        -19.52       324.31 o                         
   0 -12   2      25944.25      25774.61       828.51 o                         
   1 -12   2        296.54        365.30       413.57 o                         
   2 -12   2      48717.77      44570.23      1178.62 o                         
   3 -12   2       2058.82       1319.38       679.40 o                         
   4 -12   2       6618.15       7426.01       564.04 o                         
   5 -12   2          7.04       -413.31       413.31 o                         
   6 -12   2      13105.21      13164.08      1884.87 o                         
   7 -12   2        160.96        -66.67       487.29 o                         
   8 -12   2       6094.95       5247.49       928.74 o                         
   9 -12   2          4.38       -733.71       742.21 o                         
  10 -12   2       2861.07       3282.65       915.23 o                         
  11 -12   2        890.21       1216.01       951.26 o                         
  12 -12   2       2332.65       3746.17      1351.08 o                         
 -15 -11   2       8353.47       8268.21      1174.96 o                         
 -14 -11   2       1694.07       -299.38       844.41 o                         
 -13 -11   2       1111.72       1043.96       818.79 o                         
 -12 -11   2       2522.46       2049.74       854.70 o                         
 -11 -11   2       5785.97       6074.11       611.05 o                         
 -10 -11   2       9000.23       8923.06       566.41 o                         
  -9 -11   2      24048.56      25900.86       832.50 o                         
  -8 -11   2       7664.79       7321.00       467.87 o                         
  -7 -11   2       3230.91       3402.40       356.69 o                         
  -6 -11   2       9637.15       9746.89       726.55 o                         
  -5 -11   2      23964.80      23048.88      1004.85 o                         
  -4 -11   2       5544.70       4954.39      1227.51 o                         
  -3 -11   2      18292.64      15635.63       576.09 o                         
  -2 -11   2        388.83        158.86       291.83 o                         
  -1 -11   2       3294.75       3226.96       378.88 o                         
   0 -11   2        161.61        251.21       325.96 o                         
   1 -11   2      37409.93      37466.13      1201.51 o                         
   2 -11   2       4189.88       4174.13       612.23 o                         
   3 -11   2       2525.62       1905.58       403.81 o                         
   4 -11   2        187.32        -45.11       372.52 o                         
   5 -11   2       1132.54       1824.37       426.41 o                         
   6 -11   2       2346.65       1225.36       706.41 o                         
   7 -11   2       8254.77       8034.80       798.63 o                         
   8 -11   2          8.28        598.62       695.92 o                         
   9 -11   2       3362.80       4111.69       883.94 o                         
  10 -11   2          7.69        -93.34       772.52 o                         
  11 -11   2       5389.91       5349.51      1007.28 o                         
  12 -11   2        388.70       1059.26      1228.12 o                         
  13 -11   2       3442.64       4112.33      1438.16 o                         
 -14 -10   2       1919.42       3242.06       918.63 o                         
 -13 -10   2       2877.23       2422.02       609.73 o                         
 -12 -10   2          6.53         25.62       491.95 o                         
 -11 -10   2       2754.43       3477.89       606.50 o                         
 -10 -10   2       4819.97       5490.02       552.86 o                         
  -9 -10   2      12226.02      11321.47       575.93 o                         
  -8 -10   2      11282.62       9758.92       524.77 o                         
  -7 -10   2       7292.12       8817.76       888.31 o                         
  -6 -10   2       1640.53       1937.81       508.42 o                         
  -5 -10   2      21756.86      18958.18       956.54 o                         
  -4 -10   2      29737.61      27923.00      1056.95 o                         
  -3 -10   2      14719.90      16121.17       558.08 o                         
  -2 -10   2       5924.21       6161.38       399.84 o                         
  -1 -10   2      11213.72      13299.56       549.88 o                         
   0 -10   2      25061.32      25488.12      1156.53 o                         
   1 -10   2      17282.13      14341.84       679.57 o                         
   2 -10   2      34810.29      33859.25       930.38 o                         
   3 -10   2        232.65       -173.88       339.89 o                         
   4 -10   2       1405.80       1550.48       381.57 o                         
   5 -10   2        120.81        -64.31       405.34 o                         
   6 -10   2       5983.75       6061.99       772.55 o                         
   7 -10   2        573.38        270.30       421.20 o                         
   8 -10   2       1203.08        215.40       756.26 o                         
   9 -10   2       1300.87       1216.64       818.53 o                         
  10 -10   2        681.72       1845.95       841.29 o                         
  11 -10   2        737.93       -347.16       784.61 o                         
  12 -10   2       3813.71       3321.71      1361.44 o                         
  13 -10   2        398.87        524.51      1194.86 o                         
  14 -10   2        473.03        800.84      1422.58 o                         
 -15  -9   2       1848.53       -872.56       872.56 o                         
 -14  -9   2       6555.87       6609.34      1640.71 o                         
 -13  -9   2       1101.47        483.91      2035.46 o                         
 -12  -9   2         94.03       -448.40       448.40 o                         
 -11  -9   2       3481.14       3574.79       538.76 o                         
 -10  -9   2       6774.13       6801.87       562.72 o                         
  -9  -9   2       7739.71       7576.50       548.21 o                         
  -8  -9   2      13393.17      14106.96       656.14 o                         
  -7  -9   2       8008.35       8350.11       852.20 o                         
  -6  -9   2       4465.13       4287.91       343.39 o                         
  -5  -9   2      36587.52      32707.32      1142.47 o                         
  -4  -9   2      14814.21      14780.35       820.18 o                         
  -3  -9   2      24758.59      24212.60       664.41 o                         
  -2  -9   2       4191.39       5053.92       362.44 o                         
  -1  -9   2        329.37        -49.51       536.95 o                         
   0  -9   2      17817.43      18823.26      1180.76 o                         
   1  -9   2      33613.48      35438.26       959.53 o                         
   2  -9   2      41065.46      41669.45      1046.44 o                         
   3  -9   2       1050.05       1430.78       357.46 o                         
   4  -9   2       1130.62        728.12       397.79 o                         
   5  -9   2       5704.19       5785.14       465.19 o                         
   6  -9   2       6348.09       7992.73       804.74 o                         
   7  -9   2       1825.15       2488.89       659.52 o                         
   8  -9   2        266.84       -627.30       627.30 o                         
   9  -9   2        160.48       -531.07       649.12 o                         
  10  -9   2        751.48       1657.10       810.52 o                         
  11  -9   2       7175.08       6423.59      1466.70 o                         
  12  -9   2       2021.39       2036.84      1182.18 o                         
  13  -9   2       1927.74       1407.35      1269.17 o                         
  14  -9   2        331.15       3658.77      1371.40 o                         
 -16  -8   2        956.07       -921.12       921.12 o                         
 -15  -8   2      10372.35       9234.55      1290.33 o                         
 -14  -8   2       1147.20       1484.33       593.15 o                         
 -13  -8   2       2511.86       1586.43       586.42 o                         
 -12  -8   2          0.34        461.01       487.47 o                         
 -11  -8   2       3067.32       3513.99       545.59 o                         
 -10  -8   2       2616.83       3439.87       862.42 o                         
  -9  -8   2      16777.33      17050.18       746.78 o                         
  -8  -8   2         85.50        294.58       325.75 o                         
  -7  -8   2       8056.95       7733.05       481.75 o                         
  -6  -8   2        808.26        941.11       286.17 o                         
  -5  -8   2      34253.36      33601.36       827.84 o                         
  -4  -8   2      13430.53      13251.34       730.13 o                         
  -3  -8   2      12437.05      13990.71       727.59 o                         
  -2  -8   2       4565.94       5904.11       353.83 o                         
  -1  -8   2       5852.26       7088.44       395.91 o                         
   0  -8   2        337.87        105.58       290.74 o                         
   1  -8   2      84283.82      81780.84      1699.00 o                         
   2  -8   2      23221.13      22596.79      1218.50 o                         
   3  -8   2      11775.67      12352.46       560.79 o                         
   4  -8   2         69.42         59.98       300.84 o                         
   5  -8   2      16520.40      17217.01       651.36 o                         
   6  -8   2      13450.26      15624.45       655.54 o                         
   7  -8   2       4973.03       5292.33       464.54 o                         
   8  -8   2       1939.19       2728.25       434.05 o                         
   9  -8   2        426.20        885.46       682.85 o                         
  10  -8   2       4145.30       4753.73      1416.55 o                         
  11  -8   2       3805.19       4458.06      1223.28 o                         
  12  -8   2       3755.27       4583.39      1256.53 o                         
  13  -8   2       1653.36        493.84      1197.51 o                         
  14  -8   2        442.92        386.35      1238.36 o                         
  15  -8   2         50.69       2855.33      1486.51 o                         
 -17  -7   2       1489.99      -1133.52      1133.52 o                         
 -16  -7   2       5876.88       5707.51      1289.95 o                         
 -15  -7   2        482.31       -885.28       885.28 o                         
 -14  -7   2      13770.32      11608.34      1318.84 o                         
 -13  -7   2        695.45       -216.86       508.19 o                         
 -12  -7   2       1741.46       1353.56       524.17 o                         
 -11  -7   2        851.35        611.43       959.51 o                         
 -10  -7   2      23720.97      24159.91      1665.16 o                         
  -9  -7   2        727.97        526.30       587.22 o                         
  -8  -7   2      27221.57      25579.99       872.72 o                         
  -7  -7   2         51.60        -67.94       289.67 o                         
  -6  -7   2      24473.63      22632.18       751.40 o                         
  -5  -7   2        878.58        893.92       264.77 o                         
  -4  -7   2      24291.16      21600.02       850.25 o                         
  -3  -7   2       7828.86       9397.41       577.26 o                         
  -2  -7   2         99.28        115.67       306.23 o                         
  -1  -7   2       3428.53       3790.89       313.16 o                         
   0  -7   2      45809.41      44724.12      1014.70 o                         
   1  -7   2       5105.06       6532.94       419.11 o                         
   2  -7   2      58260.96      56874.52      1253.43 o                         
   3  -7   2       1576.83       1347.59       656.39 o                         
   4  -7   2        654.18        779.17       306.66 o                         
   5  -7   2        995.12       1842.13       502.95 o                         
   6  -7   2      28454.82      24663.73       760.45 o                         
   7  -7   2       2704.56       2661.22       383.53 o                         
   8  -7   2      18988.80      17651.15       683.76 o                         
   9  -7   2        440.53        803.25       634.09 o                         
  10  -7   2       1252.76       1007.15      1096.43 o                         
  11  -7   2       8462.44       8317.38      1402.87 o                         
  12  -7   2       8131.71       8631.80      1436.07 o                         
  13  -7   2        466.50      -1002.97      1002.97 o                         
  14  -7   2       1063.29       1335.63      1251.20 o                         
  15  -7   2          0.81      -1115.52      1115.52 o                         
 -18  -6   2         65.50      -1156.46      1156.46 o                         
 -17  -6   2        526.28      -1123.23      1123.23 o                         
 -16  -6   2         85.99       -944.10       944.10 o                         
 -15  -6   2      13804.13      13820.31      1500.59 o                         
 -14  -6   2        458.08       -429.85       844.34 o                         
 -13  -6   2       3524.18       2314.11       583.33 o                         
 -12  -6   2        837.29        377.19       733.07 o                         
 -11  -6   2       7905.03       7516.34       620.47 o                         
 -10  -6   2       2149.09       1926.20       457.71 o                         
  -9  -6   2      21121.01      21221.00       832.98 o                         
  -8  -6   2       4179.23       5128.74       462.49 o                         
  -7  -6   2       2584.53       3746.51       470.91 o                         
  -6  -6   2      13836.38      14896.21       610.86 o                         
  -5  -6   2      23601.65      19960.16       595.75 o                         
  -4  -6   2       1384.77       2219.49       325.90 o                         
  -3  -6   2       5455.75       6270.56       594.12 o                         
  -2  -6   2         39.09       -309.90       555.21 o                         
  -1  -6   2       5033.16       5172.25       309.97 o                         
   0  -6   2        910.21        796.40       266.05 o                         
   1  -6   2     188128.86     182765.88      3397.04 o                         
   2  -6   2         24.26        279.03       277.07 o                         
   3  -6   2       6731.23       8182.80       429.24 o                         
   4  -6   2       4140.20       5671.68      1339.85 o                         
   5  -6   2      23583.19      21824.75       930.96 o                         
   6  -6   2       3720.30       3603.19       364.88 o                         
   7  -6   2      29143.59      27295.78       801.87 o                         
   8  -6   2          3.39        365.93       319.08 o                         
   9  -6   2       7471.93       7093.82      1415.70 o                         
  10  -6   2        444.89         43.50       808.52 o                         
  11  -6   2      13143.90      11257.50      1377.74 o                         
  12  -6   2         40.52       -355.64       954.33 o                         
  13  -6   2       2908.78       2029.28      1105.48 o                         
  14  -6   2         39.44        749.65      1210.19 o                         
  15  -6   2         10.14       -248.18      1235.77 o                         
 -18  -5   2        428.88        365.88      1358.61 o                         
 -17  -5   2        428.93       -542.42      1138.57 o                         
 -16  -5   2       3155.93       2210.99      1230.88 o                         
 -15  -5   2       5783.54       5328.79      1225.98 o                         
 -14  -5   2      11368.34      10871.72      1336.56 o                         
 -13  -5   2         56.91       -474.78       474.78 o                         
 -12  -5   2          8.57        -34.86       467.57 o                         
 -11  -5   2        871.85        436.71       436.50 o                         
 -10  -5   2      24071.07      23643.00       915.35 o                         
  -9  -5   2      19155.53      18466.62       786.33 o                         
  -8  -5   2      33453.50      36117.07      1089.69 o                         
  -7  -5   2        722.16         65.95       585.95 o                         
  -6  -5   2       3552.70       4437.42       389.63 o                         
  -5  -5   2      63802.04      68126.89      1635.37 o                         
  -4  -5   2      83630.47      84735.55      1662.73 o                         
  -3  -5   2      23426.19      23692.00      2009.61 o                         
  -2  -5   2       4755.81       7122.29       470.70 o                         
  -1  -5   2       1202.85       1758.33       244.34 o                         
   0  -5   2      39182.23      36777.67       837.49 o                         
   1  -5   2      20689.03      20687.51       595.47 o                         
   2  -5   2      46346.41      46270.03      1027.67 o                         
   3  -5   2        314.39        603.40       264.74 o                         
   4  -5   2       1333.96       1190.43       352.36 o                         
   5  -5   2       5994.41       9050.10       866.79 o                         
   6  -5   2      15085.53      15752.35       570.71 o                         
   7  -5   2         96.27        663.31       279.71 o                         
   8  -5   2      14847.83      13485.97       788.63 o                         
   9  -5   2         53.38        -12.41       706.16 o                         
  10  -5   2        300.57       1353.49       839.22 o                         
  11  -5   2       1082.79       2750.63       987.67 o                         
  12  -5   2       7037.96       5408.71      1218.43 o                         
  13  -5   2        656.21       -473.35      1015.78 o                         
  14  -5   2       3264.74       2919.85      1251.36 o                         
  15  -5   2        108.45      -1176.93      1176.93 o                         
  16  -5   2       1443.56       1686.20      1425.21 o                         
 -18  -4   2        103.84      -1233.22      1233.22 o                         
 -17  -4   2         56.90      -1141.11      1182.04 o                         
 -16  -4   2       7052.31       4361.56      1325.87 o                         
 -15  -4   2       4024.55       2991.68      1164.42 o                         
 -14  -4   2      13703.37      14002.77      1467.37 o                         
 -13  -4   2       2287.59       1671.80       558.64 o                         
 -12  -4   2       2663.43       3328.54       542.79 o                         
 -11  -4   2        800.02        109.37       515.58 o                         
 -10  -4   2       6722.47       8169.99       736.02 o                         
  -9  -4   2       6570.64       7603.60       733.49 o                         
  -8  -4   2       6308.21       6764.53       506.06 o                         
  -7  -4   2        305.54          9.86       399.15 o                         
  -6  -4   2      14980.50      14804.46       620.21 o                         
  -5  -4   2       5057.08       5213.61       369.04 o                         
  -4  -4   2      32354.94      34109.70       905.23 o                         
  -3  -4   2      38026.00      40221.31       859.42 o                         
  -2  -4   2      61937.87      61331.57      1535.39 o                         
  -1  -4   2       1506.24       1721.14       378.59 o                         
   0  -4   2      67122.80      73788.95      1439.51 o                         
   1  -4   2     181377.14     185389.23      3396.47 o                         
   2  -4   2      51285.48      52860.53      1112.88 o                         
   3  -4   2      31158.33      33973.08       806.01 o                         
   4  -4   2      14852.89      17449.62       543.29 o                         
   5  -4   2       9227.08      11750.31       582.72 o                         
   6  -4   2      14553.77      12825.00       573.67 o                         
   7  -4   2      19350.19      18580.14       602.38 o                         
   8  -4   2       3417.31       4092.17       350.43 o                         
   9  -4   2       3687.78       4691.26       890.65 o                         
  10  -4   2         11.93       -544.97       665.22 o                         
  11  -4   2       4636.29       3488.46       980.25 o                         
  12  -4   2       5384.17       6559.92      1215.75 o                         
  13  -4   2       1064.44       2243.98      1115.60 o                         
  14  -4   2       3113.17       1422.81      1143.88 o                         
  15  -4   2         69.91        227.71      1235.78 o                         
  16  -4   2        145.90       -729.19      1235.78 o                         
 -18  -3   2          2.27        383.78      1356.02 o                         
 -17  -3   2         80.75      -1138.55      1138.55 o                         
 -16  -3   2         17.74      -1028.53      1028.53 o                         
 -15  -3   2      21823.99      20759.99      1844.65 o                         
 -14  -3   2       1210.25       1578.74      1054.20 o                         
 -13  -3   2       3969.78       3337.26      1031.38 o                         
 -12  -3   2        196.03         73.71       454.59 o                         
 -11  -3   2       5257.76       5899.95      1076.33 o                         
 -10  -3   2       1386.97        971.96       478.50 o                         
  -9  -3   2      37611.62      39184.16      1186.60 o                         
  -8  -3   2       1827.93       1955.12       443.99 o                         
  -7  -3   2       4381.62       4661.89       773.10 o                         
  -6  -3   2       6121.88       7575.38       473.38 o                         
  -5  -3   2      25422.74      25837.11       797.26 o                         
  -4  -3   2      47653.20      51517.46      1262.57 o                         
  -3  -3   2        873.79        657.78       396.65 o                         
  -2  -3   2       2080.36       2364.56       323.54 o                         
  -1  -3   2       3873.15       4597.63       338.68 o                         
   0  -3   2      54748.16      54855.18      1079.84 o                         
   1  -3   2      18088.91      17324.30       479.18 o                         
   2  -3   2       5610.11       7444.09       336.03 o                         
   3  -3   2       1038.36       1062.92       227.87 o                         
   4  -3   2        900.99        278.64       554.00 o                         
   5  -3   2      22756.76      20660.03       593.08 o                         
   6  -3   2       1296.05       1026.62       239.07 o                         
   7  -3   2      13781.20      13893.43       518.69 o                         
   8  -3   2       1929.34        762.59       626.96 o                         
   9  -3   2       3769.88       4356.07       867.63 o                         
  10  -3   2        863.43        793.20       754.82 o                         
  11  -3   2       8861.97       9265.48      1208.43 o                         
  12  -3   2       3540.09       3001.90      1013.43 o                         
  13  -3   2       4262.52       4125.50      1161.90 o                         
  14  -3   2        530.84        862.25      1061.83 o                         
  15  -3   2        116.97        406.81      1187.17 o                         
  16  -3   2        866.03       -777.83      1248.62 o                         
 -17  -2   2        323.63      -1161.59      1161.59 o                         
 -16  -2   2       2745.89        235.42      1169.44 o                         
 -15  -2   2        207.04        209.80      1018.31 o                         
 -14  -2   2      12701.08      14634.24      1562.01 o                         
 -13  -2   2        452.07        276.33       854.58 o                         
 -12  -2   2         31.67       -537.71       712.55 o                         
 -11  -2   2       1179.51       1238.98       486.17 o                         
 -10  -2   2       7533.66       8182.53       586.16 o                         
  -9  -2   2       2088.64       1908.71       499.02 o                         
  -8  -2   2      44551.23      44953.86      1270.35 o                         
  -7  -2   2        537.83        829.10       353.31 o                         
  -6  -2   2         86.88        601.68       313.58 o                         
  -5  -2   2        629.66        711.35       293.11 o                         
  -4  -2   2      48302.27      49118.99      1219.34 o                         
  -3  -2   2         63.85        334.38       214.67 o                         
  -2  -2   2        199.46        913.95       367.24 o                         
  -1  -2   2         87.00        -58.30       209.33 o                         
   0  -2   2      37688.85      37227.10       749.12 o                         
   1  -2   2        328.66        144.57       160.71 o                         
   2  -2   2      13746.77      17571.85       468.47 o                         
   3  -2   2       4948.35       5919.26       254.34 o                         
   4  -2   2      21569.41      19710.29       526.61 o                         
   5  -2   2         24.22         62.83       442.63 o                         
   6  -2   2      18858.74      21169.58      1020.76 o                         
   7  -2   2       9181.41      11512.53       980.93 o                         
   8  -2   2      15616.78      16100.58      1173.65 o                         
   9  -2   2        504.91         92.11       667.81 o                         
  10  -2   2       4578.54       3711.29       872.79 o                         
  11  -2   2       1105.08        849.50       811.12 o                         
  12  -2   2       6875.01       7384.99      1246.62 o                         
  13  -2   2       1719.41       1604.38      1008.18 o                         
  14  -2   2       4154.67       2200.91      1128.61 o                         
  15  -2   2        103.39      -1061.80      1069.47 o                         
  16  -2   2       1398.28      -1148.87      1148.87 o                         
  17  -2   2        874.63       -148.40      1371.44 o                         
 -17  -1   2         91.02        475.89      1240.89 o                         
 -16  -1   2          4.93        166.30      1189.72 o                         
 -15  -1   2      14633.49      14245.94      1659.42 o                         
 -14  -1   2         79.55       -465.65       938.99 o                         
 -13  -1   2        374.63        -40.94       859.69 o                         
 -12  -1   2        209.63         95.42       689.53 o                         
 -11  -1   2       2360.18       2127.05       471.51 o                         
 -10  -1   2        704.34        262.90       383.58 o                         
  -9  -1   2      45349.68      45683.01      4190.14 o                         
  -8  -1   2        740.06       1641.85       373.10 o                         
  -7  -1   2      18146.55      17192.40      2746.34 o                         
  -6  -1   2       6575.78       6935.17       456.45 o                         
  -5  -1   2      42748.17      43280.17      1137.19 o                         
  -4  -1   2      24776.86      25450.47       753.02 o                         
  -3  -1   2       5720.51       6135.05       338.77 o                         
  -2  -1   2        750.47       1085.07       183.23 o                         
  -1  -1   2      46702.04      44651.30       737.86 o                         
   0  -1   2       3411.88       2298.51       323.98 o                         
   1  -1   2       8013.36      10494.83       267.17 o                         
   2  -1   2        101.47         60.99       328.78 o                         
   3  -1   2       3127.63       3553.35       396.23 o                         
   4  -1   2       4111.53       4201.93       435.96 o                         
   5  -1   2      26471.57      28786.65       990.13 o                         
   6  -1   2       3582.53       3916.45       665.54 o                         
   7  -1   2      39848.38      36832.86      1701.68 o                         
   8  -1   2       1312.60       1348.53       621.81 o                         
   9  -1   2       8533.51       9064.46      1006.31 o                         
  10  -1   2        761.76       -240.52       642.23 o                         
  11  -1   2      15440.75      13287.20      1298.75 o                         
  12  -1   2        990.54        987.66       862.29 o                         
  13  -1   2      15702.56      15393.18      1567.49 o                         
  14  -1   2         99.67       -693.37       967.13 o                         
  15  -1   2        417.99      -1051.58      1051.58 o                         
  16  -1   2         38.73         -7.68      1182.04 o                         
  17  -1   2       6238.76       3708.57      1527.96 o                         
 -17   0   2         13.27       -204.68      1276.71 o                         
 -16   0   2       3519.82       2602.56      1343.50 o                         
 -15   0   2       2528.22       1018.45      1128.49 o                         
 -14   0   2       5740.68       5159.91      1282.30 o                         
 -13   0   2         70.70       -846.88       846.88 o                         
 -12   0   2         21.54        391.46       854.55 o                         
 -11   0   2        568.23       -361.46       403.72 o                         
 -10   0   2       2497.05       2704.92       461.09 o                         
  -9   0   2       1503.70        920.32       383.51 o                         
  -8   0   2      50694.94      48036.49      1340.87 o                         
  -6   0   2        344.73       1210.05       338.03 o                         
  -5   0   2      15833.22      14556.89       773.43 o                         
  -4   0   2      93110.31      93459.23      2137.98 o                         
  -3   0   2       7052.24       7472.00       397.97 o                         
  -2   0   2      11126.52      11379.46       411.40 o                         
  -1   0   2      20139.22      19911.54       424.20 o                         
   1   0   2        993.16       1198.78        86.32 o                         
   2   0   2      20460.00      25067.70      1773.14 o                         
   3   0   2      18436.28      19567.28       697.27 o                         
   4   0   2       1024.13        698.07       353.54 o                         
   5   0   2       1295.75       2205.93       552.76 o                         
   6   0   2      16388.80      15107.01      1012.95 o                         
   7   0   2         23.47       -493.80       493.80 o                         
   8   0   2      47258.86      45577.16      1998.05 o                         
   9   0   2       3021.33       3416.63       726.83 o                         
  10   0   2        453.41        138.17       662.69 o                         
  11   0   2          6.95        237.94       718.95 o                         
  12   0   2      13628.19      15469.12      1444.47 o                         
  13   0   2        845.58        434.98       923.68 o                         
  14   0   2       4335.74       4179.25      1195.17 o                         
  15   0   2        199.52      -1005.51      1005.51 o                         
  16   0   2       3947.41       2986.49      1320.50 o                         
  17   0   2        623.43      -1141.14      1141.14 o                         
 -17   1   2        107.07      -1251.13      1251.13 o                         
 -16   1   2       2225.96       1542.99      1279.43 o                         
 -15   1   2      16100.48      14792.43      1708.20 o                         
 -14   1   2       4204.37       3332.10      1238.66 o                         
 -13   1   2       3648.79       4905.92      1166.98 o                         
 -12   1   2       2333.53       2817.42       995.44 o                         
 -11   1   2       4034.38       3726.35       522.18 o                         
 -10   1   2       2752.83       3043.74       466.77 o                         
  -9   1   2      22231.98      20422.43      1451.16 o                         
  -8   1   2      17346.85      17191.48       742.53 o                         
  -7   1   2      21782.91      23425.53       865.77 o                         
  -6   1   2       5869.15       5526.47       439.89 o                         
  -5   1   2      62742.04      62587.09      1546.18 o                         
  -4   1   2      55072.65      55139.59      1364.47 o                         
  -3   1   2      22714.42      22665.31       697.57 o                         
  -2   1   2       1144.33       1368.48       227.26 o                         
  -1   1   2      49928.57      51197.74      1171.61 o                         
   1   1   2     108515.65     115704.31      2143.84 o                         
   2   1   2      56207.33      63508.06      1354.79 o                         
   3   1   2       3902.15       4559.05       504.57 o                         
   4   1   2       2473.52       3430.23       537.57 o                         
   5   1   2         63.95        539.86       473.33 o                         
   6   1   2       7726.54       8543.46       410.14 o                         
   7   1   2      11126.49      10545.52       906.98 o                         
   8   1   2        460.66        -16.10       256.07 o                         
   9   1   2      13832.09      12971.42      1083.73 o                         
  10   1   2        570.29       -245.63       601.29 o                         
  11   1   2       8923.52       8989.52      1083.04 o                         
  12   1   2       1392.11       1381.75       846.96 o                         
  13   1   2      11572.50      10718.67      1367.36 o                         
  14   1   2        309.58       -245.62       944.12 o                         
  15   1   2       2207.27       1573.71      1125.91 o                         
  16   1   2       1663.08        734.37      1223.10 o                         
  17   1   2       3219.56       1888.53      1366.50 o                         
 -17   2   2         23.56       -312.14      1302.29 o                         
 -16   2   2        997.76       1432.86      1238.40 o                         
 -15   2   2       9123.51      10457.28      1628.11 o                         
 -14   2   2       3677.52       4557.80      1277.00 o                         
 -13   2   2       1949.91       1965.21      1110.55 o                         
 -12   2   2       1005.92       4761.77      1215.39 o                         
 -11   2   2       8476.74       8486.71       655.94 o                         
 -10   2   2       3882.51       4201.42       506.59 o                         
  -9   2   2      17464.76      18130.60       790.27 o                         
  -8   2   2      17435.99      15885.90       875.29 o                         
  -7   2   2       3131.99       3522.26       416.54 o                         
  -6   2   2      10881.00      12055.57       603.30 o                         
  -5   2   2      16835.69      15730.15       641.47 o                         
  -4   2   2      10020.99       9974.21       530.76 o                         
  -3   2   2      83353.88      79862.73      1955.63 o                         
  -2   2   2       1188.47        521.13       253.19 o                         
  -1   2   2       7793.70       8668.55       243.34 o                         
   0   2   2      11839.04      11759.89       381.38 o                         
   1   2   2      63709.88      62584.81      1406.00 o                         
   2   2   2     165572.80     186606.95      5483.11 o                         
   3   2   2     122666.73     135356.38      2945.72 o                         
   4   2   2         10.80        -91.44       227.36 o                         
   5   2   2        276.58        388.68       428.57 o                         
   6   2   2       2889.46       3293.41       311.96 o                         
   7   2   2      33707.16      34244.18       956.49 o                         
   8   2   2      14994.93      15090.22       593.95 o                         
   9   2   2       7910.29       8513.73       489.29 o                         
  10   2   2       1668.92       1890.22       349.93 o                         
  12   2   2      11903.28      13119.19      1316.27 o                         
  13   2   2       5975.27       5830.79      1105.75 o                         
  14   2   2       2372.76       1885.93      1054.28 o                         
  15   2   2       1846.91        678.09      1082.38 o                         
  16   2   2        334.84       -939.00      1072.05 o                         
  17   2   2       3742.53       3076.00      1397.25 o                         
  18   2   2       3383.70       1323.00      1415.12 o                         
 -16   3   2       3563.76       5422.61      1522.63 o                         
 -15   3   2       2301.56       2146.90      1269.20 o                         
 -14   3   2      15350.79      13888.12      1692.80 o                         
 -13   3   2       2000.85       1271.76      1087.52 o                         
 -12   3   2        343.52        990.18       933.89 o                         
 -11   3   2       2376.58       2638.32       974.97 o                         
 -10   3   2      25544.04      25050.61       970.43 o                         
  -9   3   2      10146.63      10905.18       993.61 o                         
  -8   3   2      42988.86      41375.16      1599.40 o                         
  -7   3   2       4217.06       5515.35      1455.20 o                         
  -6   3   2      27252.41      26561.65       897.62 o                         
  -5   3   2      30656.94      30263.51       931.30 o                         
  -4   3   2      33528.12      31735.96      1252.96 o                         
  -3   3   2       9477.95       9043.70       703.86 o                         
  -2   3   2      18310.10      18169.77       509.46 o                         
  -1   3   2         12.25        195.12       159.76 o                         
   0   3   2        347.89        982.25       133.29 o                         
   1   3   2       1079.95       1088.25       224.89 o                         
   2   3   2      69428.91      71638.98      2229.16 o                         
   3   3   2       8866.28       8377.53       579.53 o                         
   4   3   2        606.43        575.26       261.59 o                         
   5   3   2        209.39         72.24       331.34 o                         
   6   3   2       7785.11       8411.21       463.24 o                         
   7   3   2       7440.73       8147.68       477.47 o                         
   8   3   2      37794.58      37115.01      2002.78 o                         
   9   3   2       2409.39       2608.69       356.44 o                         
  10   3   2        274.10        227.91       318.42 o                         
  11   3   2       7274.70       8289.91       776.98 o                         
  12   3   2      12602.78      14741.09      1308.67 o                         
  13   3   2        893.99       1696.41       916.01 o                         
  14   3   2       4756.90       5285.04      1200.33 o                         
  15   3   2        121.62       -862.23       908.29 o                         
  16   3   2       2139.78       1038.90      1205.22 o                         
  17   3   2        321.46      -1136.01      1136.01 o                         
  18   3   2       5211.53       3265.60      1484.36 o                         
 -16   4   2         77.63        360.75      1269.04 o                         
 -15   4   2       6559.69       8730.46      1640.64 o                         
 -14   4   2        245.54       1274.17      1151.36 o                         
 -13   4   2       4930.29       5113.57      1307.83 o                         
 -12   4   2          1.77       -578.23       926.19 o                         
 -11   4   2       4976.78       5720.41      1115.93 o                         
 -10   4   2        533.82        237.77       453.10 o                         
  -9   4   2      38878.98      39268.11      1245.08 o                         
  -8   4   2       3095.06       3252.99       435.88 o                         
  -7   4   2       8338.43       9434.29       554.25 o                         
  -6   4   2       4666.88       4774.28       607.98 o                         
  -5   4   2      32221.20      31252.92       814.37 o                         
  -4   4   2       5376.06       5647.83       365.91 o                         
  -3   4   2      10966.70      13546.41       481.12 o                         
  -2   4   2       8356.46       9401.88       533.86 o                         
  -1   4   2      85140.72      82522.25      1583.31 o                         
   0   4   2      71721.18      74672.23      1439.08 o                         
   1   4   2      77374.94      77512.51      1479.02 o                         
   2   4   2       2364.99       1919.03       287.41 o                         
   3   4   2      16550.62      19192.62       870.64 o                         
   4   4   2       3831.44       3684.48       460.88 o                         
   5   4   2       2627.27       2771.07       412.10 o                         
   6   4   2       4404.77       4698.93       384.45 o                         
   7   4   2      48960.32      51537.11      1337.41 o                         
   8   4   2       8902.53       9358.31       939.91 o                         
   9   4   2      18991.35      18742.53      1282.97 o                         
  10   4   2         19.21         14.24       387.62 o                         
  11   4   2      18287.02      18598.30      1823.16 o                         
  12   4   2       3069.43       3137.50       880.34 o                         
  13   4   2       3798.20       3109.46       985.30 o                         
  14   4   2        412.02        107.46       910.86 o                         
  15   4   2       1760.97       1798.85      1084.94 o                         
  16   4   2        588.32        181.66      1113.00 o                         
  17   4   2       6542.20       5661.57      1458.90 o                         
  18   4   2        668.60      -1271.64      1271.64 o                         
 -16   5   2       2318.59       2745.65      1430.40 o                         
 -15   5   2        292.81       1028.55      1286.96 o                         
 -14   5   2      14085.07      13384.71      1705.42 o                         
 -13   5   2       1765.82       2190.35      1184.73 o                         
 -12   5   2        400.24       1819.16      1128.34 o                         
 -11   5   2        151.71         71.64      1089.95 o                         
 -10   5   2      16629.44      16356.61      1261.69 o                         
  -9   5   2        529.61        385.27       421.16 o                         
  -8   5   2      28558.46      27430.45      1614.76 o                         
  -7   5   2        160.69        285.63       342.15 o                         
  -6   5   2       1442.76       1280.69       319.25 o                         
  -5   5   2       2880.30       3407.39       618.77 o                         
  -4   5   2      33055.57      39525.70      1450.19 o                         
  -3   5   2       4984.83       4375.23       614.21 o                         
  -2   5   2       2057.47       1422.92       282.89 o                         
  -1   5   2       1873.16       3535.89       501.01 o                         
   0   5   2      26390.03      24678.16       623.78 o                         
   1   5   2       4620.77       5836.80       385.07 o                         
   2   5   2       4681.12       5644.15       387.36 o                         
   3   5   2      14512.64      13128.35       795.50 o                         
   4   5   2        900.10       1768.23       450.37 o                         
   5   5   2       1929.11       2823.40       945.67 o                         
   6   5   2      10638.48      10499.12       872.47 o                         
   7   5   2       1740.15       1929.11       355.98 o                         
   8   5   2      57774.42      57002.09      1488.25 o                         
   9   5   2          1.11         78.38       323.03 o                         
  10   5   2        411.63       -253.35       338.04 o                         
  11   5   2        200.58       -199.39       370.10 o                         
  12   5   2      21172.21      21242.07      1465.85 o                         
  13   5   2         53.71       1373.94       846.88 o                         
  14   5   2       4734.75       4770.61      1118.43 o                         
  15   5   2        447.03       -424.73       969.71 o                         
  16   5   2       1472.93       -452.90      1100.27 o                         
  17   5   2         31.75      -1074.58      1074.58 o                         
  18   5   2       9214.09       8969.58      1656.20 o                         
 -16   6   2        370.83       1327.90      1402.10 o                         
 -15   6   2       5112.32       4122.97      1425.51 o                         
 -14   6   2       2124.59       2134.08      1279.42 o                         
 -13   6   2       2724.95       1560.97      1192.48 o                         
 -12   6   2       1442.27       1829.52      1079.80 o                         
 -11   6   2       2611.33       3075.91      1033.83 o                         
 -10   6   2        885.08        988.41       476.56 o                         
  -9   6   2      13955.47      14687.70       780.36 o                         
  -8   6   2       1606.12       1809.23       438.78 o                         
  -7   6   2        865.34        732.42       371.52 o                         
  -6   6   2       1105.90       1204.90       331.61 o                         
  -5   6   2      11903.17      12364.72       539.89 o                         
  -4   6   2       1757.92       1357.48       329.07 o                         
  -3   6   2      12188.88      11758.86       509.87 o                         
  -2   6   2       2778.16       3844.01       324.29 o                         
  -1   6   2       8657.94       9763.31       434.81 o                         
   0   6   2      26794.97      27619.04       697.64 o                         
   1   6   2      26511.24      24079.88       626.57 o                         
   2   6   2        223.74        292.19       283.33 o                         
   3   6   2       5851.18       5355.58       586.53 o                         
   4   6   2      10403.83      11387.15       820.14 o                         
   5   6   2       4730.24       4964.48       591.44 o                         
   6   6   2      19220.25      21352.56       777.21 o                         
   7   6   2      32691.70      34056.90      1012.49 o                         
   8   6   2       9355.76       9510.33       547.48 o                         
   9   6   2      17790.56      17642.90      1355.81 o                         
  10   6   2         18.38        318.89       371.30 o                         
  11   6   2      16575.47      17085.01      1441.14 o                         
  12   6   2       2370.68       2644.10       490.90 o                         
  13   6   2      11273.01      12278.01      1277.73 o                         
  14   6   2       3189.27       3838.61      1010.84 o                         
  15   6   2        443.77        757.35       972.27 o                         
  16   6   2        677.68       -939.02       939.02 o                         
  17   6   2       8545.57       8782.59      1551.22 o                         
  18   6   2        126.00      -1151.35      1151.35 o                         
 -15   7   2       4135.52       7185.99      1578.97 o                         
 -14   7   2       6896.63       9611.10      1686.74 o                         
 -13   7   2       2329.94       2540.98      1218.03 o                         
 -12   7   2        577.69        731.77      1056.71 o                         
 -11   7   2       1309.08       4766.96      1223.09 o                         
 -10   7   2      10298.05      11227.48      1513.21 o                         
  -9   7   2       3234.16       2497.78       532.82 o                         
  -8   7   2      11011.89      10815.94       673.35 o                         
  -7   7   2        706.59        471.62       352.69 o                         
  -6   7   2       5135.21       5063.39       427.38 o                         
  -5   7   2       7036.87       7386.23       528.51 o                         
  -4   7   2      26768.71      24850.09      1123.89 o                         
  -3   7   2      17998.45      19295.23       645.56 o                         
  -2   7   2        993.08       1055.68       308.92 o                         
  -1   7   2       5166.72       5366.35       372.64 o                         
   0   7   2       8088.31       9159.74       427.06 o                         
   1   7   2       6409.02       6758.55       375.32 o                         
   2   7   2      11088.06      10325.70       562.04 o                         
   3   7   2       2014.98       2530.75       316.45 o                         
   4   7   2       1671.96       1983.36       552.78 o                         
   5   7   2         66.61       -253.30       460.54 o                         
   6   7   2      12876.52      12601.95      1146.80 o                         
   7   7   2       9610.97       9855.84       543.26 o                         
   8   7   2      30415.57      28230.34      1201.19 o                         
   9   7   2       4639.57       4868.29       476.96 o                         
  10   7   2        173.74       -362.00       450.31 o                         
  11   7   2       4172.71       3610.56       506.52 o                         
  12   7   2      11304.71      12320.47       837.36 o                         
  13   7   2       2539.69       3452.08       908.44 o                         
  14   7   2      10551.30       9276.07      1205.91 o                         
  15   7   2        402.89       -145.84       941.56 o                         
  16   7   2         91.75       -982.48       982.48 o                         
  17   7   2       4846.95       4941.88      1394.78 o                         
  18   7   2       9355.79       8593.36      1643.41 o                         
 -15   8   2       1093.73       1727.11      1361.22 o                         
 -14   8   2       4546.87       5412.68      1415.23 o                         
 -13   8   2        489.54        608.95      1112.99 o                         
 -12   8   2          3.65        368.43      1005.50 o                         
 -11   8   2        385.30        337.73       982.50 o                         
 -10   8   2       8414.02       8125.54      1254.42 o                         
  -9   8   2       2211.57       2459.17       624.38 o                         
  -8   8   2       8112.95       8648.66       566.99 o                         
  -7   8   2       2545.10       2191.62       418.93 o                         
  -6   8   2       1920.90       1228.48       374.06 o                         
  -5   8   2      12777.77      11818.04       694.89 o                         
  -4   8   2      33998.17      36215.95      1148.84 o                         
  -3   8   2       2003.42       2594.44       489.47 o                         
  -2   8   2      37313.22      35341.71      1011.35 o                         
  -1   8   2        420.12       -198.49       416.99 o                         
   0   8   2      48628.77      47869.66      1082.60 o                         
   1   8   2      10246.91      10214.97       458.07 o                         
   2   8   2       7736.29       6790.57       583.20 o                         
   3   8   2       4633.59       4007.70       350.56 o                         
   4   8   2        460.22        -55.38       388.76 o                         
   5   8   2        136.02       -483.57       483.57 o                         
   6   8   2      14038.91      13567.53       925.18 o                         
   7   8   2      23818.07      24141.23       848.52 o                         
   8   8   2      45658.11      48654.57      1359.04 o                         
   9   8   2      11011.07      13706.71      1481.63 o                         
  10   8   2          1.63        600.59       391.79 o                         
  11   8   2       2085.89       3219.06       976.24 o                         
  12   8   2      16019.59      15490.51       835.42 o                         
  13   8   2       3447.84       5205.31       998.07 o                         
  14   8   2       9050.04      11095.31      1269.79 o                         
  15   8   2       1953.98       2292.72      1015.86 o                         
  16   8   2       2037.95       2896.61      1138.68 o                         
  17   8   2        816.03       -237.95      1128.36 o                         
  18   8   2       4192.10       4309.55      1466.37 o                         
 -14   9   2       1183.92        997.89      1197.47 o                         
 -13   9   2       3521.75       4616.53      1369.09 o                         
 -12   9   2         11.07       1100.17      1043.88 o                         
 -11   9   2       4853.66       2733.36      1110.75 o                         
 -10   9   2         28.48       -570.55       985.04 o                         
  -9   9   2      17021.44      17621.54      1446.05 o                         
  -8   9   2         97.22        326.09       398.97 o                         
  -7   9   2       2760.55       2903.01       649.26 o                         
  -6   9   2       1232.77        532.50       413.67 o                         
  -5   9   2      18632.45      18889.31       697.69 o                         
  -4   9   2        571.40        437.82       339.53 o                         
  -3   9   2      31891.16      28302.84       818.63 o                         
  -2   9   2       4176.15       5369.47       420.41 o                         
  -1   9   2       1610.70       1338.93       507.14 o                         
   0   9   2       1769.22       2823.54       359.14 o                         
   1   9   2      19007.63      18369.51       615.45 o                         
   2   9   2       7092.95       7095.66       421.79 o                         
   3   9   2      23769.56      22585.60       679.38 o                         
   4   9   2       2224.46       2159.09       449.23 o                         
   5   9   2       3703.51       4515.28       558.01 o                         
   6   9   2       3135.31       3094.35       616.82 o                         
   7   9   2      41803.20      41965.73      1216.40 o                         
   8   9   2       3513.95       4386.41       471.98 o                         
   9   9   2      16782.93      16515.06       769.90 o                         
  10   9   2         30.26       -323.19       381.53 o                         
  11   9   2      10852.01      12570.49       743.63 o                         
  12   9   2        732.65        803.09       523.25 o                         
  13   9   2      21407.24      23107.71      1025.10 o                         
  14   9   2       1098.48       1553.14       898.11 o                         
  15   9   2        141.92       1171.82       915.96 o                         
  16   9   2        887.09       -345.42       946.71 o                         
  17   9   2       7583.61       8114.02      1484.58 o                         
  18   9   2        781.86      -1138.59      1138.59 o                         
 -14  10   2       5660.45       5986.24      1515.11 o                         
 -13  10   2        679.85       2049.46      1212.79 o                         
 -12  10   2        119.21       -987.60       987.60 o                         
 -11  10   2          0.62       -388.90       915.95 o                         
 -10  10   2       8243.26       9062.06      1351.63 o                         
  -9  10   2       1530.03       1567.28       943.57 o                         
  -8  10   2      16315.82      15119.20       737.33 o                         
  -7  10   2       3053.09       2024.08       480.59 o                         
  -6  10   2       1527.99       1073.53       408.58 o                         
  -5  10   2        228.88       -267.56       401.29 o                         
  -4  10   2      19056.50      18171.68       689.79 o                         
  -3  10   2       7191.48       8124.64       494.45 o                         
  -2  10   2       7773.56       9048.10       513.24 o                         
  -1  10   2          7.36        596.42       335.97 o                         
   0  10   2       2189.75       2473.32       374.25 o                         
   1  10   2         40.96        246.54       310.65 o                         
   2  10   2      39585.40      39476.30       981.58 o                         
   3  10   2        595.30        649.84       326.18 o                         
   4  10   2      19305.34      19693.48       657.70 o                         
   5  10   2        597.50       2414.72       470.84 o                         
   6  10   2      10340.28      10714.02       916.95 o                         
   7  10   2       3258.95       2252.24       629.60 o                         
   8  10   2      43040.27      41403.47      1246.94 o                         
   9  10   2       1327.28       1752.60       439.78 o                         
  10  10   2        374.65        -34.63       429.85 o                         
  11  10   2        120.48        409.16       439.53 o                         
  12  10   2      13103.54      13823.42       815.55 o                         
  13  10   2        831.82        639.91       527.52 o                         
  14  10   2      13088.71      15694.54      1393.02 o                         
  15  10   2         45.71        186.77       859.67 o                         
  16  10   2        645.09       1210.23      1015.78 o                         
  17  10   2        386.29       -232.83      1097.63 o                         
 -13  11   2       1609.20       -939.06      1067.00 o                         
 -12  11   2        714.77       1980.38      1215.35 o                         
 -11  11   2       3680.30       4253.22      1271.87 o                         
 -10  11   2        594.88        885.28      1013.22 o                         
  -9  11   2      16301.81      14919.38      1142.68 o                         
  -8  11   2       4262.16       4543.41       764.14 o                         
  -7  11   2       3071.28       3286.62       510.73 o                         
  -6  11   2          4.82       -389.67       389.67 o                         
  -5  11   2      16141.35      14855.33       681.40 o                         
  -4  11   2       1029.90        969.68       411.11 o                         
  -3  11   2       5531.06       7562.71       860.78 o                         
  -2  11   2       5882.61       6208.23       476.37 o                         
  -1  11   2          7.52        365.74       437.18 o                         
   0  11   2        357.80        352.33       359.01 o                         
   1  11   2      15352.83      14743.91       601.10 o                         
   2  11   2        329.80         24.43       315.17 o                         
   3  11   2      10218.80      10203.24       513.27 o                         
   4  11   2          4.66        210.40       335.16 o                         
   5  11   2       2232.81       2460.31       522.37 o                         
   6  11   2        539.86       1103.74       493.40 o                         
   7  11   2      30760.00      28741.97      1116.53 o                         
   8  11   2       4139.35       5109.55       516.37 o                         
   9  11   2      12291.46      12940.57       719.84 o                         
  10  11   2       1713.59       1177.14       470.60 o                         
  11  11   2      22020.98      22233.08      3594.28 o                         
  12  11   2       4516.15       4603.56       609.81 o                         
  13  11   2      26476.50      26147.23      1111.80 o                         
  14  11   2         36.88        941.54       816.17 o                         
  15  11   2        217.17       1563.28       944.11 o                         
 -13  12   2        974.71       1888.29      1315.15 o                         
 -12  12   2        379.15       1796.13      1223.00 o                         
 -11  12   2         40.29       -685.69      1043.88 o                         
 -10  12   2       5529.27       4156.46      1210.59 o                         
  -9  12   2       2834.72       5039.34      2406.73 o                         
  -8  12   2       4979.59       5874.78      1226.65 o                         
  -7  12   2       6892.93       6170.16       591.40 o                         
  -6  12   2        450.18        683.18       457.47 o                         
  -5  12   2       2585.29       3160.39       489.69 o                         
  -4  12   2       8787.32       9902.64       837.26 o                         
  -3  12   2       7781.89       6081.93       607.22 o                         
  -2  12   2       1203.00       1042.14       602.68 o                         
  -1  12   2        221.18        141.92       351.61 o                         
   0  12   2        565.28        203.32       356.37 o                         
   1  12   2        515.22        591.09       353.56 o                         
   2  12   2      18085.52      18350.96       672.47 o                         
   3  12   2       3316.48       3415.68       405.72 o                         
   4  12   2       1665.04       1530.62       485.18 o                         
   5  12   2         26.81          6.08       434.48 o                         
   6  12   2       4674.66       5255.67       618.09 o                         
   7  12   2      10273.16      11123.11       805.44 o                         
   8  12   2      14519.78      18250.49      1095.50 o                         
   9  12   2       5975.14       5893.11       579.91 o                         
  10  12   2        159.19       -361.85       441.09 o                         
  11  12   2       3233.10       2933.69       563.12 o                         
  12  12   2      16623.41      15705.10       881.40 o                         
  13  12   2       3086.47       3878.37       636.92 o                         
  14  12   2       4998.86       4834.89       692.22 o                         
 -12  13   2         64.27       -455.42      1143.67 o                         
 -11  13   2       2227.69        747.19      1169.40 o                         
 -10  13   2       3436.82       4370.86      1256.49 o                         
  -9  13   2       2877.69       3221.39       871.87 o                         
  -8  13   2       2068.49       3112.66      1193.25 o                         
  -7  13   2        381.41        -23.40       498.55 o                         
  -6  13   2         58.18        -15.96       478.92 o                         
  -5  13   2       4785.21       4772.27       549.57 o                         
  -4  13   2       2683.90       2317.71       504.42 o                         
  -3  13   2       1967.88       1386.86       458.22 o                         
  -2  13   2       5715.38       5561.34       517.18 o                         
  -1  13   2        863.82        689.28       408.27 o                         
   0  13   2        331.41        594.77       379.98 o                         
   1  13   2       4088.73       4578.83       458.42 o                         
   2  13   2      14821.03      16999.47       678.11 o                         
   3  13   2      11569.74      13025.43       614.26 o                         
   4  13   2       3780.94       3258.04       435.13 o                         
   5  13   2       4670.42       5721.76       631.32 o                         
   6  13   2       5645.42       4989.88       642.78 o                         
   7  13   2      14638.03      14749.33       894.32 o                         
   8  13   2      27247.59      28756.65      1217.19 o                         
   9  13   2       3635.25       4788.97       515.46 o                         
  10  13   2          1.93       -264.11       469.92 o                         
  11  13   2       1702.56       2461.20       637.15 o                         
  12  13   2      15775.72      17259.79      1513.71 o                         
  13  13   2      12547.65      15143.46      1349.44 o                         
  14  13   2        370.99        307.03       841.78 o                         
 -11  14   2        393.48        765.02      1220.45 o                         
 -10  14   2       1268.15        600.02       848.47 o                         
  -9  14   2       8675.68       9992.22      1061.20 o                         
  -8  14   2         52.58       -709.59       709.59 o                         
  -7  14   2        565.98         71.11       506.25 o                         
  -6  14   2        350.05       -689.00       689.00 o                         
  -5  14   2      11013.41      11657.26       893.62 o                         
  -4  14   2        372.90        730.05       480.17 o                         
  -3  14   2       1344.41       1590.15       549.10 o                         
  -2  14   2       3594.45       4228.76       514.65 o                         
  -1  14   2       4038.89       4181.33       725.88 o                         
   0  14   2        713.69        965.87       428.31 o                         
   1  14   2      10874.68      11787.57       635.80 o                         
   2  14   2       1500.73       2135.00       429.57 o                         
   3  14   2      25696.74      24562.04      1183.76 o                         
   4  14   2        151.87       -373.80       373.80 o                         
   5  14   2        449.82        229.79       379.37 o                         
   6  14   2       8701.80      10731.58       944.78 o                         
   7  14   2      25286.84      25140.11      1143.73 o                         
   8  14   2       3100.95       3629.77       705.05 o                         
   9  14   2      14202.16      14257.34       730.12 o                         
  10  14   2          2.62       -454.80       454.80 o                         
  11  14   2      13008.58      14626.03      1069.30 o                         
  12  14   2       2109.78       1970.34       944.23 o                         
  13  14   2       8932.88       8309.70      1182.71 o                         
  14  14   2       2985.66       2077.90       974.98 o                         
 -11  15   2          1.78       -230.27      1240.89 o                         
 -10  15   2       4546.55       4493.92      1361.48 o                         
  -9  15   2         25.86       -125.37      1141.11 o                         
  -8  15   2       6570.03       8853.87      1012.47 o                         
  -7  15   2          3.06        469.95       651.49 o                         
  -6  15   2        597.61       1102.12       555.32 o                         
  -5  15   2          9.07       -460.24       621.07 o                         
  -4  15   2      18592.07      20001.22       897.23 o                         
  -3  15   2        951.96         67.78       491.23 o                         
  -2  15   2       3461.18       2507.54       559.67 o                         
  -1  15   2       1873.61       2752.87       540.53 o                         
   0  15   2        389.04        356.72       670.36 o                         
   1  15   2         78.61        290.56       428.29 o                         
   2  15   2      19482.89      18188.89       755.65 o                         
   3  15   2         22.50       -165.54       402.28 o                         
   4  15   2       5095.32       4808.82       514.63 o                         
   5  15   2        557.72        556.00       421.37 o                         
   6  15   2       5593.07       5531.56       741.06 o                         
   7  15   2       2884.72       2732.98       863.70 o                         
   8  15   2      24653.53      30178.17      3676.98 o                         
   9  15   2        489.85        789.45       470.95 o                         
  10  15   2          4.13        123.99       646.93 o                         
  11  15   2        589.13         99.08       694.95 o                         
  12  15   2      16940.01      17191.87      1179.49 o                         
  13  15   2        177.08       -317.17      1107.86 o                         
  14  15   2       5442.15       7475.90      1202.90 o                         
 -10  16   2        657.11      -1002.98      1212.79 o                         
  -9  16   2       5884.11       5553.84      1492.12 o                         
  -8  16   2        188.72      -1151.35      1151.35 o                         
  -7  16   2       1460.00       1187.31       588.59 o                         
  -6  16   2         48.42         70.55       541.42 o                         
  -5  16   2       4332.10       4877.52       802.98 o                         
  -4  16   2        588.51        372.96       555.04 o                         
  -3  16   2      15724.11      16583.31       869.67 o                         
  -2  16   2        999.51       1422.07       589.09 o                         
  -1  16   2       9069.18      10425.31       859.33 o                         
   0  16   2        114.20       -468.71       468.71 o                         
   1  16   2      12694.20      12961.27       728.95 o                         
   2  16   2       1893.77       1970.41       490.92 o                         
   3  16   2      22345.32      20982.30       835.03 o                         
   4  16   2         62.95       -318.92       432.90 o                         
   5  16   2        109.40        507.10       439.38 o                         
   6  16   2       1008.70        988.43       648.86 o                         
   7  16   2      13240.42      14708.14      1033.65 o                         
   8  16   2        970.89        805.25       884.03 o                         
   9  16   2      12147.55      12860.96      1010.26 o                         
  10  16   2        670.19       -340.90       688.57 o                         
  11  16   2       4449.41       3475.44       839.17 o                         
  12  16   2        780.55       1283.95       787.62 o                         
  13  16   2       6100.30       5744.10       936.22 o                         
  14  16   2         44.07       -269.91       818.18 o                         
  15  16   2       1095.57        135.67       857.13 o                         
  16  16   2        601.95       1530.05      1609.37 o                         
  -9  17   2       2190.15       2175.01      1340.83 o                         
  -8  17   2       3158.85       3398.33      1379.29 o                         
  -7  17   2        286.96       -844.33      1118.10 o                         
  -6  17   2        251.68        294.17       588.30 o                         
  -5  17   2       1656.51        954.40       593.50 o                         
  -4  17   2       6155.57       5684.55       832.49 o                         
  -3  17   2       2028.74       2653.84       600.45 o                         
  -2  17   2       9088.46      10767.21       749.24 o                         
  -1  17   2       1405.94       2635.91       575.29 o                         
   0  17   2        111.00        -88.49       498.37 o                         
   1  17   2        191.05        453.82       521.28 o                         
   2  17   2      20218.79      19948.27       859.10 o                         
   3  17   2       3897.28       3867.18       564.69 o                         
   4  17   2       3416.65       3254.78       537.78 o                         
   5  17   2        196.46        533.64       644.54 o                         
   6  17   2       2589.93       2782.22       719.99 o                         
   7  17   2       4154.42       4747.35       791.60 o                         
   8  17   2       7001.13       7672.17       910.89 o                         
   9  17   2       4235.42       4348.32       949.48 o                         
  10  17   2        817.07        225.94       741.50 o                         
  11  17   2       3079.83       2520.03       840.16 o                         
  12  17   2       6463.38       6399.01       979.47 o                         
  13  17   2       3066.97       4806.34       978.44 o                         
  14  17   2       6634.40       6512.01      1041.97 o                         
  15  17   2         81.09        110.39       888.72 o                         
  16  17   2        152.81        350.52      1604.21 o                         
  -8  18   2       2319.00       2871.03      1335.72 o                         
  -7  18   2        269.83        483.57      1184.62 o                         
  -6  18   2         95.54       -326.41       665.15 o                         
  -5  18   2       1445.21       2001.91       724.53 o                         
  -4  18   2       3402.39       3688.14       666.53 o                         
  -3  18   2       3714.73       3182.01       740.96 o                         
  -2  18   2       4104.52       4738.25       676.55 o                         
  -1  18   2       2794.65       1969.15       605.40 o                         
   0  18   2         43.69       -212.84       537.79 o                         
   1  18   2       4185.03       4485.96       626.03 o                         
   2  18   2       7907.04       7146.50       666.11 o                         
   3  18   2       1877.64       2032.56       859.78 o                         
   4  18   2       1677.71       1775.87       716.59 o                         
   5  18   2        322.30        317.78       661.23 o                         
   6  18   2       5728.70       4966.96       818.51 o                         
   7  18   2       3334.65       2844.39      1065.87 o                         
   8  18   2       3629.11       4835.37       872.52 o                         
   9  18   2       2926.23       4224.46      1339.64 o                         
  10  18   2         58.70       -735.93       735.93 o                         
  11  18   2       2052.44       1399.96       829.82 o                         
  12  18   2       5327.54       6360.32      1439.63 o                         
  13  18   2       2601.12       4032.29      1623.63 o                         
  14  18   2       2360.39       1518.77       952.66 o                         
  15  18   2       1916.44       1160.56       939.05 o                         
  -7  19   2        635.50       2059.69      1340.72 o                         
  -6  19   2        133.57         70.40       712.75 o                         
  -5  19   2        186.24       -534.14       684.44 o                         
  -4  19   2       1473.11       2191.08       771.04 o                         
  -3  19   2       3963.86       4483.37       710.54 o                         
  -2  19   2        420.65        669.69       617.86 o                         
  -1  19   2        608.78        847.36       605.17 o                         
   0  19   2         10.80        466.95       585.42 o                         
   1  19   2       3056.05       3327.32       729.97 o                         
   2  19   2       6455.38       5571.16       901.60 o                         
   3  19   2       4808.90       6308.61       878.19 o                         
   4  19   2        290.18       1636.07      1948.36 o                         
   5  19   2        104.35       -690.47       690.47 o                         
   6  19   2       3508.81       2118.98       796.95 o                         
   7  19   2       9288.33      10064.62      1204.51 o                         
   8  19   2       1606.08       2332.86      1319.06 o                         
   9  19   2       3751.33       3767.82       893.20 o                         
  10  19   2        251.37        280.68      1013.19 o                         
  11  19   2       4689.72       3300.14       914.97 o                         
  12  19   2       2364.52        753.66       904.72 o                         
  13  19   2       7285.46       8529.19      1133.79 o                         
  14  19   2       3059.46       1733.48      1475.24 o                         
  -6  20   2        112.08       1120.64      1212.75 o                         
  -5  20   2        634.78        907.43       769.24 o                         
  -4  20   2       2996.53       3055.29       830.00 o                         
  -3  20   2         66.04        -26.53       735.63 o                         
  -2  20   2       1751.36       1799.01       789.39 o                         
  -1  20   2         22.04        587.20       629.59 o                         
   0  20   2        985.49        483.01       829.84 o                         
   1  20   2       1346.12        333.80      1658.07 o                         
   2  20   2      15862.43      20386.33      2244.79 o                         
   3  20   2        118.76       -742.78       742.78 o                         
   4  20   2       1247.13       2208.74       855.90 o                         
   5  20   2         36.78       -644.30       700.75 o                         
   6  20   2       6226.90       6701.35      1192.74 o                         
   7  20   2         62.54        326.87      1111.69 o                         
   8  20   2      10110.05       9764.94      1079.80 o                         
   9  20   2        300.68       -355.92       802.40 o                         
  10  20   2         20.48       -668.35       795.63 o                         
  11  20   2        635.02       1384.30       909.08 o                         
  12  20   2       5475.58       6365.72      1061.10 o                         
  13  20   2        938.49       2092.72       982.90 o                         
  14  20   2       3361.24       3582.48      2364.51 o                         
  -5  21   2       1215.50        876.86       813.96 o                         
  -4  21   2         14.47       -149.26      1437.90 o                         
  -2  21   2        127.54       -148.40      1043.89 o                         
  -1  21   2        296.82       1269.05      1077.16 o                         
   0  21   2         19.81      -1311.25      1311.25 o                         
   1  21   2       8496.15      10231.20      1114.25 o                         
   2  21   2        476.68       -315.71       813.16 o                         
   3  21   2      11776.80      13392.37      1163.87 o                         
   4  21   2        402.08        -84.65       801.33 o                         
   5  21   2        258.27       -847.36      1159.03 o                         
   6  21   2        399.07       -257.74       792.28 o                         
   7  21   2       7574.12       8588.02      1191.54 o                         
   8  21   2         37.28        758.53       979.92 o                         
   9  21   2       6046.11       6086.90      1031.36 o                         
  10  21   2        519.61        383.49       872.47 o                         
  11  21   2       2145.10       2708.36       997.58 o                         
  12  21   2        120.87       -479.80       925.48 o                         
  13  21   2       9152.36      10655.86      1299.69 o                         
  -3  22   2       1220.61        117.70      1090.01 o                         
  -2  22   2       1188.48       1496.84      1136.06 o                         
  -1  22   2        100.60       -959.45      1061.80 o                         
   0  22   2         56.02       -307.02      1082.26 o                         
   1  22   2         11.75        381.22      1082.26 o                         
   2  22   2      12136.80      13469.78      2333.74 o                         
   3  22   2       2202.59       3117.96       966.59 o                         
   4  22   2       1770.66       1979.92       958.54 o                         
   5  22   2          7.99        -53.16      1243.45 o                         
   6  22   2       3137.92       2011.26       890.48 o                         
   7  22   2       2119.95       2582.96       942.38 o                         
   8  22   2       9030.43      10910.82      1203.59 o                         
   9  22   2          6.03         84.30       877.33 o                         
  10  22   2        584.72       1643.04       934.53 o                         
  11  22   2        311.34       1516.87       984.03 o                         
  12  22   2       5026.88       3718.40      1103.10 o                         
  -1  23   2        633.00       1458.41      1197.43 o                         
   0  23   2          6.37        189.33      1112.96 o                         
   1  23   2       3178.84       2727.87      1253.90 o                         
   2  23   2       1713.03       2338.72      1248.68 o                         
   3  23   2       4749.88       6198.81      2854.80 o                         
   4  23   2       2547.10       3471.23      1122.08 o                         
   5  23   2        157.44        725.41      1394.41 o                         
   6  23   2       2077.58       3978.47      1005.03 o                         
   7  23   2       2984.41       3844.22      1030.66 o                         
   8  23   2       2413.13       1296.78       950.99 o                         
   9  23   2       4038.65       3733.23      1056.42 o                         
  10  23   2          1.31        556.68       988.26 o                         
   1  24   2        749.28        207.25      1210.23 o                         
   2  24   2       2436.23       4767.17      1379.23 o                         
   3  24   2       5316.27       4381.47      1402.48 o                         
   4  24   2        199.98       -110.02      1187.17 o                         
   5  24   2          7.62       1033.58       999.84 o                         
   6  24   2         27.92       -897.27       897.27 o                         
   7  24   2       3206.67       3659.46      1057.07 o                         
   8  24   2       1998.91       4096.25      1064.95 o                         
  -8 -23   3       2220.60       1898.88      1034.78 o                         
  -7 -23   3        200.99        126.74       969.89 o                         
  -6 -23   3        184.53       -949.92       949.92 o                         
  -5 -23   3        534.50        675.39      1219.18 o                         
  -4 -23   3       4729.15       3449.35      1717.22 o                         
  -3 -23   3        238.38       -740.90       977.72 o                         
  -2 -23   3       1106.81       1086.85      1216.65 o                         
  -1 -23   3         54.76       -132.97       941.40 o                         
 -10 -22   3        844.59       1945.32      1018.99 o                         
  -9 -22   3       4676.33       5052.82      2771.60 o                         
  -8 -22   3       1067.01       2006.19      1028.55 o                         
  -7 -22   3        492.48        346.18       954.07 o                         
  -6 -22   3         54.96       -860.36       860.36 o                         
  -5 -22   3       1735.27        339.84       925.05 o                         
  -4 -22   3       1830.02        117.98       935.47 o                         
  -3 -22   3       4937.69       6738.61      1779.96 o                         
  -2 -22   3          7.06       -900.18       900.18 o                         
  -1 -22   3        133.63       -473.28       916.58 o                         
   0 -22   3          8.78        413.74       931.69 o                         
   1 -22   3       1457.51       1286.67       973.22 o                         
   2 -22   3        216.05       -676.57       938.57 o                         
 -12 -21   3         33.37        129.95      1007.63 o                         
 -11 -21   3        823.83       1876.94      1061.12 o                         
 -10 -21   3       2653.76       3202.06      1081.31 o                         
  -9 -21   3       3280.82       4330.20      1030.12 o                         
  -8 -21   3       1284.92        719.04       920.83 o                         
  -7 -21   3        727.02       -631.41      1118.13 o                         
  -6 -21   3        284.95        779.69      1176.94 o                         
  -5 -21   3       2627.07       4711.91       993.85 o                         
  -4 -21   3       2926.89       3708.03       964.77 o                         
  -3 -21   3        628.02       -183.39      1096.37 o                         
  -2 -21   3        874.76       -827.53       859.58 o                         
  -1 -21   3         10.53       -835.64       859.73 o                         
   0 -21   3       1209.51       2385.72       946.93 o                         
   1 -21   3       1839.41       2050.33       942.55 o                         
   2 -21   3       4208.85       5644.00      1196.39 o                         
   3 -21   3        432.65       1059.17       965.87 o                         
   4 -21   3         52.07       1037.78      1473.72 o                         
 -13 -20   3       2356.34       1647.12      1071.71 o                         
 -12 -20   3        107.19       -637.94       952.56 o                         
 -11 -20   3        119.66       -313.39       918.34 o                         
 -10 -20   3       3633.09       4119.82      1026.89 o                         
  -9 -20   3       1379.49       1149.43       923.88 o                         
  -8 -20   3       5356.64       5321.10      1033.49 o                         
  -7 -20   3         52.85       -362.98       791.73 o                         
  -6 -20   3       1482.57       2201.77       965.93 o                         
  -5 -20   3        278.39       -571.15       802.55 o                         
  -4 -20   3       9690.60      10795.62      1101.51 o                         
  -3 -20   3       4830.54       4619.71      1071.06 o                         
  -2 -20   3         57.76       -625.83      1588.85 o                         
  -1 -20   3        334.25        762.33      1111.70 o                         
   0 -20   3       3239.66       3538.07       951.36 o                         
   1 -20   3       4367.59       3494.51       939.39 o                         
   2 -20   3       6424.15       9215.61      1745.56 o                         
   3 -20   3       1197.42       1493.54       913.47 o                         
   4 -20   3        282.54       -398.54       838.02 o                         
   5 -20   3       1061.44       1217.93      1696.40 o                         
 -14 -19   3         98.14       -933.48       933.48 o                         
 -13 -19   3       5352.96       5353.53      1382.01 o                         
 -12 -19   3        948.89       1763.28       987.79 o                         
 -11 -19   3       3219.13       3375.80      1944.85 o                         
 -10 -19   3         21.57        769.76       872.44 o                         
  -9 -19   3       8009.11       7861.82      1415.55 o                         
  -8 -19   3        128.07       1717.35       910.84 o                         
  -7 -19   3       1345.38       1381.99       877.16 o                         
  -6 -19   3        378.67        542.66       816.02 o                         
  -5 -19   3       9312.63       9093.22      1045.75 o                         
  -4 -19   3         15.81       -186.09      1031.09 o                         
  -3 -19   3       9561.87      10899.23      1089.93 o                         
  -2 -19   3       1063.52       -321.83       785.07 o                         
  -1 -19   3        311.53       -327.05       867.36 o                         
   0 -19   3       1034.62       1472.99       815.21 o                         
   1 -19   3      11973.17      14592.14      2370.93 o                         
   2 -19   3       1153.32       1295.22      1221.78 o                         
   3 -19   3       5885.74       5426.41       966.78 o                         
   4 -19   3         20.09       -378.63       801.46 o                         
   5 -19   3        471.45       -300.67       778.81 o                         
   6 -19   3        560.78       1083.59       986.05 o                         
 -14 -18   3       7715.61       5871.38      2005.46 o                         
 -13 -18   3        306.21        282.14      1184.62 o                         
 -12 -18   3         29.97        662.75       888.96 o                         
 -11 -18   3        874.34        797.72       899.80 o                         
 -10 -18   3       7378.60       6787.47      1038.35 o                         
  -9 -18   3       1017.41        613.63       817.04 o                         
  -8 -18   3      12363.91      13657.79      1162.15 o                         
  -7 -18   3        544.80        540.38      1231.98 o                         
  -6 -18   3        769.17        845.50       760.20 o                         
  -5 -18   3       3907.39       4590.40      1049.27 o                         
  -4 -18   3      15640.70      17386.49      1360.00 o                         
  -3 -18   3       1800.45       1979.90      1596.71 o                         
  -2 -18   3      11991.43      12133.24      1194.50 o                         
  -1 -18   3        595.85       -976.12       976.12 o                         
   0 -18   3       6889.12       8648.01      1635.63 o                         
   1 -18   3        476.00        689.78      1335.59 o                         
   2 -18   3      18427.88      19696.05      1625.26 o                         
   3 -18   3         34.19       -160.73      1405.92 o                         
   4 -18   3        340.20        813.13       627.89 o                         
   5 -18   3          0.76        200.22       636.60 o                         
   6 -18   3       3650.47       4609.97      1403.64 o                         
   7 -18   3        200.94        698.90       945.28 o                         
 -15 -17   3       4691.68       3962.70      1073.02 o                         
 -14 -17   3       4449.52       3768.08      1058.07 o                         
 -13 -17   3       3265.66       4072.00      1402.34 o                         
 -12 -17   3        245.10        664.00       857.07 o                         
 -11 -17   3       2262.87       1223.56       851.68 o                         
 -10 -17   3       3600.05       3777.97       923.45 o                         
  -9 -17   3       5687.06       7748.01      1245.18 o                         
  -8 -17   3       7266.19       6885.60      1034.14 o                         
  -7 -17   3        489.71        194.41       729.16 o                         
  -6 -17   3          3.49        269.16       666.24 o                         
  -5 -17   3       1771.41       2208.93       771.29 o                         
  -4 -17   3        895.39        421.22       718.84 o                         
  -3 -17   3      15023.69      13253.29      1044.80 o                         
  -2 -17   3         24.60        312.82       686.15 o                         
  -1 -17   3       5214.80       4489.87       822.63 o                         
   0 -17   3        576.97        813.50       738.30 o                         
   1 -17   3      14981.85      15067.41      1105.11 o                         
   2 -17   3       3627.53       3673.69       867.71 o                         
   3 -17   3       8699.57       9988.90      1069.19 o                         
   4 -17   3        222.09       -112.80       554.69 o                         
   5 -17   3        359.61        353.44       712.91 o                         
   6 -17   3         10.80       -304.85      1197.39 o                         
   7 -17   3       4684.93       5599.98      1264.25 o                         
   8 -17   3        204.57       1621.22       982.99 o                         
 -16 -16   3       1451.44       1183.73       991.50 o                         
 -15 -16   3       2313.18       5741.10      1585.21 o                         
 -14 -16   3       5104.52       4324.24       992.33 o                         
 -13 -16   3       5775.60       5854.62      1598.35 o                         
 -12 -16   3        736.96      -1277.86      1304.91 o                         
 -11 -16   3       2149.62       1878.17       833.97 o                         
 -10 -16   3       4200.77       3417.22       873.49 o                         
  -9 -16   3       9756.82       8762.91       981.26 o                         
  -8 -16   3       5112.27       5144.28       953.39 o                         
  -7 -16   3        988.74       -439.39       674.95 o                         
  -6 -16   3         99.10        324.53       664.63 o                         
  -5 -16   3       2712.82       1733.95       703.44 o                         
  -4 -16   3      12606.60      10903.89      1094.79 o                         
  -3 -16   3       1270.60        398.86       664.33 o                         
  -2 -16   3      15785.68      14235.45      1024.96 o                         
  -1 -16   3          1.66        865.40       678.83 o                         
   0 -16   3       6621.43       7044.74      1171.15 o                         
   1 -16   3       4208.93       4922.79       738.66 o                         
   2 -16   3       7957.32       9154.99       700.71 o                         
   3 -16   3       1960.25       2593.01       594.69 o                         
   4 -16   3        132.14       -248.73       542.69 o                         
   5 -16   3        581.18        267.35       619.66 o                         
   6 -16   3       5674.02       5953.87       683.27 o                         
   7 -16   3        171.52        155.68       848.51 o                         
   8 -16   3       1251.18        593.71       933.79 o                         
   9 -16   3        198.04       -670.97       885.68 o                         
 -16 -15   3       1555.11       1910.20       944.80 o                         
 -15 -15   3        684.46        218.82       871.87 o                         
 -14 -15   3       7655.97       8784.56      2000.38 o                         
 -13 -15   3        517.87        336.95       802.99 o                         
 -12 -15   3         13.97       -396.96       946.66 o                         
 -11 -15   3        141.90       -432.81       708.29 o                         
 -10 -15   3       2424.91       2404.88      1003.11 o                         
  -9 -15   3       5583.47       5645.76       860.27 o                         
  -8 -15   3      12982.08      12791.88      1016.74 o                         
  -7 -15   3       1591.75        961.57      1122.05 o                         
  -6 -15   3        240.90       -220.17       604.90 o                         
  -5 -15   3        458.84       -244.55       867.37 o                         
  -4 -15   3       5703.33       5519.87       749.01 o                         
  -3 -15   3       4849.57       5934.38       761.64 o                         
  -2 -15   3       6536.61       7534.65      1121.21 o                         
  -1 -15   3         81.17       -414.20       414.20 o                         
   0 -15   3       2510.68       2850.38       500.29 o                         
   1 -15   3       5915.67       7567.23       619.27 o                         
   2 -15   3      14883.36      13312.96      1059.36 o                         
   3 -15   3       1129.68        996.41       507.63 o                         
   4 -15   3        550.00       -149.69      1330.68 o                         
   5 -15   3        300.40        317.70       529.03 o                         
   6 -15   3       2959.08       2998.74       618.75 o                         
   7 -15   3       4537.42       4153.32      1050.57 o                         
   8 -15   3       2362.34       2199.63      1068.33 o                         
   9 -15   3         60.70        278.79       886.85 o                         
  10 -15   3         29.03        183.38      1492.91 o                         
 -16 -14   3       1004.49        153.52      1489.15 o                         
 -15 -14   3       8793.58       8166.63      1070.37 o                         
 -14 -14   3        179.93       1800.12       853.85 o                         
 -13 -14   3       3333.48       3793.54       881.92 o                         
 -12 -14   3        433.88        315.95       785.39 o                         
 -11 -14   3       2311.69       1058.34      1079.87 o                         
 -10 -14   3        251.14         31.61       667.80 o                         
  -9 -14   3       6416.18       7881.65       894.65 o                         
  -8 -14   3       6396.30       6596.83       835.07 o                         
  -7 -14   3       3085.91       2972.59      1371.70 o                         
  -6 -14   3       1220.40        667.64       849.51 o                         
  -5 -14   3       9477.46       9923.58       832.55 o                         
  -4 -14   3       2342.22       2171.90       627.20 o                         
  -3 -14   3      15625.81      14821.77       923.21 o                         
  -2 -14   3       5997.31       7102.12       515.78 o                         
  -1 -14   3        184.67        574.02       387.97 o                         
   0 -14   3      11125.61      11268.08       636.44 o                         
   1 -14   3      25154.68      24862.58      1312.05 o                         
   2 -14   3        921.78        846.18       450.52 o                         
   3 -14   3       8367.48       8626.40       824.61 o                         
   4 -14   3        432.81        371.59       492.50 o                         
   5 -14   3       7406.95       7089.91       710.34 o                         
   6 -14   3       1594.75       2341.47       873.27 o                         
   7 -14   3       5398.89       4426.65       924.28 o                         
   8 -14   3        476.95        313.72       836.79 o                         
   9 -14   3       2074.35       2509.52       963.71 o                         
  10 -14   3        136.26        334.50      1217.87 o                         
  11 -14   3       1953.01       1067.33       934.48 o                         
 -17 -13   3        482.67       1361.17      1614.47 o                         
 -16 -13   3       1321.71       1507.09      1476.38 o                         
 -15 -13   3        422.58       1601.53      1098.92 o                         
 -14 -13   3      12540.14      12221.58      1925.48 o                         
 -13 -13   3        339.32       -325.47       711.87 o                         
 -12 -13   3        197.84        425.87       741.94 o                         
 -11 -13   3        455.73       -230.43       661.87 o                         
 -10 -13   3       5250.29       5713.45       813.49 o                         
  -9 -13   3       1241.82       1381.77       651.91 o                         
  -8 -13   3       8063.33      10057.26      1874.02 o                         
  -7 -13   3       2923.61       2027.96       633.41 o                         
  -6 -13   3       2207.95        963.04       583.98 o                         
  -5 -13   3         26.20        137.01       556.48 o                         
  -4 -13   3      23047.88      21873.02      1049.81 o                         
  -3 -13   3       1255.79        903.47       339.83 o                         
  -2 -13   3       9147.13      10046.29      1638.35 o                         
  -1 -13   3        126.59        147.80       358.11 o                         
   0 -13   3       3936.08       4213.62       473.92 o                         
   1 -13   3        912.91       1013.36       424.47 o                         
   2 -13   3      32261.26      30945.52       975.95 o                         
   3 -13   3        616.74       -412.14       412.14 o                         
   4 -13   3         42.62        159.93       444.53 o                         
   5 -13   3         65.10       -883.72       883.72 o                         
   6 -13   3       6588.68       6866.45       770.12 o                         
   7 -13   3        147.85       -156.51       753.64 o                         
   8 -13   3       5392.62       6528.96      1014.16 o                         
   9 -13   3        661.05        405.43       861.19 o                         
  10 -13   3        194.72        559.41      2089.06 o                         
  11 -13   3        190.28       -219.19       911.69 o                         
  12 -13   3       2501.28       1635.80      1095.20 o                         
 -15 -12   3       7838.84       8664.63      1251.70 o                         
 -14 -12   3       1720.91       1895.69       769.21 o                         
 -13 -12   3       6696.15       7210.52      1833.98 o                         
 -12 -12   3       1231.73       1119.78       704.93 o                         
 -11 -12   3         59.32       -163.89       642.76 o                         
 -10 -12   3       2515.08        942.78       656.05 o                         
  -9 -12   3      24273.17      22565.14      1917.40 o                         
  -8 -12   3        684.00        464.23       578.64 o                         
  -7 -12   3      13334.76      12864.86       873.13 o                         
  -6 -12   3       2700.57       2187.61      1091.47 o                         
  -5 -12   3      32125.76      28833.22      1172.67 o                         
  -4 -12   3       4858.48       5267.76       640.75 o                         
  -3 -12   3      37932.61      35438.84      2102.92 o                         
  -2 -12   3         24.89         16.50       305.17 o                         
  -1 -12   3        325.64        495.75       349.93 o                         
   0 -12   3       2080.22       2692.73       417.35 o                         
   1 -12   3      30909.89      28436.54       905.77 o                         
   2 -12   3       5013.26       4902.77       722.52 o                         
   3 -12   3      20503.47      20463.50       796.22 o                         
   4 -12   3       5576.58       4932.00       536.71 o                         
   5 -12   3       5375.37       4925.74       565.62 o                         
   6 -12   3        170.65       -369.84       517.15 o                         
   7 -12   3      11235.88      11279.09      2152.10 o                         
   8 -12   3         42.09        -73.72       756.49 o                         
   9 -12   3       4587.76       3279.07       901.85 o                         
  10 -12   3        208.74       -493.16       836.69 o                         
  11 -12   3       1394.54        685.73       924.03 o                         
  12 -12   3         69.83        254.54       914.06 o                         
 -15 -11   3       7001.77       6329.89      1121.11 o                         
 -14 -11   3       5992.33       6442.24      1092.90 o                         
 -13 -11   3        753.08        463.12       857.15 o                         
 -12 -11   3       2057.28       2512.37       708.57 o                         
 -11 -11   3       6741.47       5935.67       791.39 o                         
 -10 -11   3       4052.79       4619.42      1004.54 o                         
  -9 -11   3       6697.14       7219.17       546.61 o                         
  -8 -11   3      34215.04      33190.57       910.67 o                         
  -7 -11   3       3828.96       4565.01       640.48 o                         
  -6 -11   3         32.80        154.77       470.24 o                         
  -5 -11   3      15647.76      15844.48       853.80 o                         
  -4 -11   3      23702.22      22176.01       975.25 o                         
  -3 -11   3       1489.94       1890.11       375.37 o                         
  -2 -11   3       3137.02       3533.49       559.58 o                         
  -1 -11   3       2780.78       2814.06       364.13 o                         
   0 -11   3       1558.54       1488.21       360.33 o                         
   1 -11   3       3875.62       4034.62       434.77 o                         
   2 -11   3      34905.58      33274.88       960.34 o                         
   3 -11   3       3649.70       4794.97       876.82 o                         
   4 -11   3       1432.22       1713.51       427.11 o                         
   5 -11   3        768.79        216.17       416.77 o                         
   6 -11   3       1895.51       2068.13       451.86 o                         
   7 -11   3       1732.88       1735.92       531.72 o                         
   8 -11   3      16730.53      18617.00      1231.53 o                         
   9 -11   3        266.63        710.31      1084.84 o                         
  10 -11   3        286.08          9.12       817.46 o                         
  11 -11   3        185.28        784.73       857.53 o                         
  12 -11   3       5577.18       5320.86      1417.87 o                         
  13 -11   3       1066.06       1038.82      1335.63 o                         
 -15 -10   3       1721.82       1026.08       921.17 o                         
 -14 -10   3       8326.13      10288.17      1192.91 o                         
 -13 -10   3       5183.74       4926.88       959.78 o                         
 -12 -10   3       2889.33       1892.36       665.35 o                         
 -11 -10   3         86.49       -408.81       433.88 o                         
 -10 -10   3       7891.69       8188.92       552.90 o                         
  -9 -10   3      13137.24      13191.76      1096.75 o                         
  -8 -10   3      27292.19      27081.54       808.16 o                         
  -7 -10   3      13007.55      13554.70       846.15 o                         
  -6 -10   3       1675.40       1486.97       490.85 o                         
  -5 -10   3      16544.48      16735.41      2205.39 o                         
  -4 -10   3      20640.91      20521.71       920.33 o                         
  -3 -10   3      23647.78      24870.29      1481.39 o                         
  -2 -10   3       2311.70       1793.25       309.15 o                         
  -1 -10   3       3288.46       3054.96       365.11 o                         
   0 -10   3       1180.07        910.30       680.48 o                         
   1 -10   3      10453.46      11144.22       558.47 o                         
   2 -10   3      27318.29      27656.92       958.78 o                         
   3 -10   3      16856.64      16903.89       676.50 o                         
   4 -10   3        502.22        455.82       393.90 o                         
   5 -10   3       2371.88       2089.33       417.06 o                         
   6 -10   3        135.19        543.81       389.10 o                         
   7 -10   3       1029.02        517.90       430.28 o                         
   8 -10   3       2385.94       2450.97       948.10 o                         
   9 -10   3       5476.71       6174.09       984.40 o                         
  10 -10   3        175.31       -823.97       895.50 o                         
  11 -10   3       2015.31       2978.28       912.96 o                         
  12 -10   3       2127.91       1233.36      1376.66 o                         
  13 -10   3       2604.84       2244.16      1353.66 o                         
 -14  -9   3        889.60          0.93       569.78 o                         
 -13  -9   3      18047.98      16672.44       922.41 o                         
 -12  -9   3         13.40       -456.05       456.05 o                         
 -11  -9   3       1055.36       1723.09       490.53 o                         
 -10  -9   3       3882.19       4622.19       675.66 o                         
  -9  -9   3      23042.22      21369.69       835.85 o                         
  -8  -9   3       3079.03       3093.84       369.64 o                         
  -7  -9   3      32738.88      31150.91      1089.71 o                         
  -6  -9   3        326.66        532.90       453.67 o                         
  -5  -9   3      22855.88      21892.73       932.36 o                         
  -4  -9   3      15543.80      14515.59       770.74 o                         
  -3  -9   3       6740.10       5794.22       564.46 o                         
  -2  -9   3       2387.92       2719.92       311.24 o                         
  -1  -9   3      13633.25      12552.33       948.34 o                         
   0  -9   3       1421.50       1634.32       892.46 o                         
   1  -9   3      33817.83      33768.35       915.03 o                         
   2  -9   3      10734.24      11709.32       585.73 o                         
   3  -9   3       9860.30      10209.75       536.25 o                         
   4  -9   3         25.01       -235.31       320.71 o                         
   5  -9   3       2590.80       2234.66       398.22 o                         
   6  -9   3       1918.51       1828.25       383.74 o                         
   7  -9   3        293.13        518.72       594.18 o                         
   8  -9   3       3340.40       6292.31      1223.28 o                         
   9  -9   3       4670.82       4255.02       828.28 o                         
  10  -9   3         26.71        189.38       745.10 o                         
  11  -9   3        173.15        286.12       797.00 o                         
  12  -9   3       5326.05       4983.04      1325.74 o                         
  13  -9   3       3603.01       2257.09      1307.68 o                         
  14  -9   3        844.49       -598.72      1207.68 o                         
 -15  -8   3        299.06       -892.94       892.94 o                         
 -14  -8   3      20727.35      21419.76      1451.36 o                         
 -13  -8   3        264.65       -501.11       501.11 o                         
 -12  -8   3       1611.81       2018.70       724.15 o                         
 -11  -8   3          5.31       -374.26       438.59 o                         
 -10  -8   3       6596.73       6080.32       561.67 o                         
  -9  -8   3       2652.26       2387.24       435.82 o                         
  -8  -8   3      41211.51      38492.67      1138.98 o                         
  -7  -8   3         14.21       -462.34       462.34 o                         
  -6  -8   3        455.93        434.58       544.07 o                         
  -5  -8   3       6439.91       7276.98       838.56 o                         
  -4  -8   3      35256.92      34356.26      1151.75 o                         
  -3  -8   3       2498.12       2325.72       731.98 o                         
  -2  -8   3      10573.74      10827.80       660.03 o                         
  -1  -8   3       1687.97       1757.67       301.79 o                         
   0  -8   3       6495.56       4555.57       382.40 o                         
   1  -8   3       1756.95       2379.75       864.31 o                         
   2  -8   3      85302.02      89705.88      1856.50 o                         
   3  -8   3       7210.21       8383.16       484.33 o                         
   4  -8   3        557.10         81.82       385.39 o                         
   5  -8   3        742.44        526.01       354.52 o                         
   6  -8   3       9378.97       9915.72       788.69 o                         
   7  -8   3       4885.67       4794.33       454.53 o                         
   8  -8   3       8395.39      11206.54      2103.20 o                         
   9  -8   3       1171.28       2144.23      1028.62 o                         
  10  -8   3          3.09       2054.00       741.45 o                         
  11  -8   3       3840.02       3264.99       833.67 o                         
  12  -8   3       4321.04       3373.04      1202.83 o                         
  13  -8   3       1695.63       2277.32      1312.66 o                         
  14  -8   3       2219.58       1706.75      1320.37 o                         
 -16  -7   3          3.73       -962.01       962.01 o                         
 -15  -7   3      10952.86       9178.55      1310.86 o                         
 -14  -7   3        120.00       -551.05       551.05 o                         
 -13  -7   3      17380.94      17057.10       948.13 o                         
 -12  -7   3       1665.51       1604.78       531.92 o                         
 -11  -7   3       1025.30        934.87       477.40 o                         
 -10  -7   3          3.33       -378.63       378.63 o                         
  -9  -7   3      19778.39      19300.13      1601.98 o                         
  -8  -7   3         33.83        315.30       340.12 o                         
  -7  -7   3      36405.33      37708.24      1086.17 o                         
  -6  -7   3       5460.10       5052.59       351.96 o                         
  -5  -7   3       5179.08       5246.05       543.17 o                         
  -4  -7   3        407.37        330.40       461.84 o                         
  -3  -7   3      16991.56      17353.66      1113.12 o                         
  -2  -7   3       1199.02        817.59       392.89 o                         
  -1  -7   3       7741.54       7619.71       555.28 o                         
   0  -7   3        932.28        799.68       289.66 o                         
   1  -7   3      68425.48      69017.33      1456.38 o                         
   2  -7   3        942.27        868.18       321.86 o                         
   3  -7   3      24513.34      23720.56      1326.65 o                         
   4  -7   3          0.59        142.69       286.11 o                         
   5  -7   3       6492.94       7308.54       443.47 o                         
   6  -7   3       1230.64       1672.73       548.37 o                         
   7  -7   3      17140.45      16800.88      1214.46 o                         
   8  -7   3        128.08        734.51       855.79 o                         
   9  -7   3      18723.32      16607.55      1039.84 o                         
  10  -7   3        536.16       1083.58       713.29 o                         
  11  -7   3       5153.54       5331.24      1231.07 o                         
  12  -7   3        700.73       1136.04      1059.28 o                         
  13  -7   3       5694.90       3659.94      1241.31 o                         
  14  -7   3        152.28         79.32      1128.32 o                         
  15  -7   3       1199.62        491.27      1269.11 o                         
 -17  -6   3        205.32      -1061.80      1061.80 o                         
 -16  -6   3       1843.76        268.67      1110.52 o                         
 -15  -6   3       1290.25       -910.91       910.91 o                         
 -14  -6   3      30829.39      31710.32      2385.54 o                         
 -13  -6   3        346.81       1126.60      1174.39 o                         
 -12  -6   3        703.72        141.84      1244.79 o                         
 -11  -6   3       4354.34       4576.13       563.26 o                         
 -10  -6   3      12333.53      12533.57       698.90 o                         
  -9  -6   3       1409.99       1027.81       398.28 o                         
  -8  -6   3      51831.32      54280.46      1463.11 o                         
  -7  -6   3        655.27        485.69       315.99 o                         
  -6  -6   3       4552.02       5012.14       388.44 o                         
  -5  -6   3       3325.54       3550.77       291.74 o                         
  -4  -6   3      38408.53      40829.61      1225.98 o                         
  -3  -6   3       6463.99       5390.26       494.51 o                         
  -2  -6   3       9584.80       7874.19      1314.63 o                         
  -1  -6   3       1507.37       1708.40       252.60 o                         
   0  -6   3       3458.82       3409.67       316.31 o                         
   1  -6   3      11956.65      12313.00       500.77 o                         
   2  -6   3     123012.25     135719.59      2597.53 o                         
   3  -6   3        194.31        222.47       289.20 o                         
   4  -6   3        978.28        232.45      1155.31 o                         
   5  -6   3       2623.55       3135.62       334.28 o                         
   6  -6   3      17002.17      16007.07       596.78 o                         
   7  -6   3        139.16        534.30       292.33 o                         
   8  -6   3      25913.53      25081.83      1137.34 o                         
   9  -6   3        124.73        909.91       711.28 o                         
  10  -6   3       3044.59       3349.81       743.64 o                         
  11  -6   3        979.68        724.11       910.90 o                         
  12  -6   3       9676.40       9326.55      1392.71 o                         
  13  -6   3          5.88       -921.07       921.07 o                         
  14  -6   3       4979.46       6712.97      1525.33 o                         
  15  -6   3        389.81       -422.17      1197.42 o                         
 -18  -5   3        170.29      -1212.75      1212.75 o                         
 -17  -5   3        525.41      -1120.67      1120.67 o                         
 -16  -5   3        390.29       -788.05      1061.81 o                         
 -15  -5   3       5478.25       4279.32      1177.33 o                         
 -14  -5   3      11298.92      10062.52      1326.31 o                         
 -13  -5   3      10838.71      13226.33       845.31 o                         
 -12  -5   3        283.41       -789.32       789.32 o                         
 -11  -5   3       2044.23       1291.58       471.06 o                         
 -10  -5   3       3658.76       3742.92       494.40 o                         
  -9  -5   3      30290.23      29227.77       990.48 o                         
  -8  -5   3      10556.98      11456.35       611.22 o                         
  -7  -5   3      19138.34      17243.47       693.42 o                         
  -6  -5   3       1916.94       2507.17       514.39 o                         
  -5  -5   3      13877.51      11332.02       703.72 o                         
  -4  -5   3      33483.04      33745.91      1262.99 o                         
  -3  -5   3      16719.98      15595.74       678.76 o                         
  -2  -5   3      29168.82      29989.40       944.57 o                         
  -1  -5   3        940.25        426.95       164.50 o                         
   0  -5   3       2207.82       1714.93       271.65 o                         
   1  -5   3      16512.60      14206.58       507.15 o                         
   2  -5   3      14005.41      15220.72       530.11 o                         
   3  -5   3      23943.40      23693.76       665.85 o                         
   4  -5   3       1980.65       1872.86       290.02 o                         
   5  -5   3         19.17         63.22       245.42 o                         
   6  -5   3       4287.86       3917.00       482.50 o                         
   7  -5   3      14628.55      12732.47       845.76 o                         
   8  -5   3       2956.36       3579.31       650.02 o                         
   9  -5   3      22020.27      21216.64      1458.41 o                         
  10  -5   3        769.71       1156.52       816.22 o                         
  11  -5   3       1447.76        698.55       877.67 o                         
  12  -5   3       1215.05        -58.85       910.91 o                         
  13  -5   3       8494.98       5690.63      1290.18 o                         
  14  -5   3       1205.86       2397.51      1240.98 o                         
  15  -5   3        190.47        -86.99      1246.02 o                         
  16  -5   3         41.84       -197.01      1373.93 o                         
 -18  -4   3        975.22       -892.97      1207.69 o                         
 -17  -4   3         45.54       1481.39      1235.77 o                         
 -16  -4   3         20.70       -954.33       954.33 o                         
 -15  -4   3       8121.96       8332.23      1336.23 o                         
 -14  -4   3       3973.25       2234.18      1008.33 o                         
 -13  -4   3       5587.39       6073.49       685.59 o                         
 -12  -4   3        847.64        244.41       477.24 o                         
 -11  -4   3       1141.45        744.18       464.13 o                         
 -10  -4   3       2006.75       3340.12      1037.67 o                         
  -9  -4   3      14110.75      14631.48      1342.50 o                         
  -8  -4   3      32509.06      30830.35       997.55 o                         
  -7  -4   3      12426.68      14179.31      2326.59 o                         
  -6  -4   3       4028.66       6058.45       428.89 o                         
  -5  -4   3      51781.84      52418.56      1319.48 o                         
  -4  -4   3      67056.44      69379.31      1403.04 o                         
  -3  -4   3      48917.95      50003.91      1351.89 o                         
  -2  -4   3      20533.08      22015.04       767.88 o                         
  -1  -4   3        412.59        642.20       325.05 o                         
   0  -4   3        316.57        995.86       239.91 o                         
   1  -4   3      14521.63      14556.82       487.47 o                         
   2  -4   3      31930.15      34308.43       800.85 o                         
   3  -4   3      15421.93      14938.31       500.22 o                         
   4  -4   3      18878.23      17900.44       550.96 o                         
   5  -4   3         32.09       -304.99       511.71 o                         
   6  -4   3         68.97        372.66       235.80 o                         
   7  -4   3       4881.41       5872.02       662.99 o                         
   8  -4   3      23418.79      23178.35      1053.56 o                         
   9  -4   3      10933.03      11504.09       879.08 o                         
  10  -4   3       3730.37       4555.51       969.96 o                         
  11  -4   3       1921.34       2525.62       980.05 o                         
  12  -4   3       3266.09       3324.27      1059.47 o                         
  13  -4   3       5872.27       7350.85      1333.49 o                         
  14  -4   3       2298.08       2594.71      1146.38 o                         
  15  -4   3        808.28        -94.67      1197.45 o                         
  16  -4   3         36.74       -184.21      1266.48 o                         
 -18  -3   3       1694.59       1798.81      1368.94 o                         
 -17  -3   3        513.15       -496.37      1156.49 o                         
 -16  -3   3       1290.59       -458.01      1107.93 o                         
 -15  -3   3        122.21       -964.57       964.57 o                         
 -14  -3   3      24698.43      23827.87      1778.51 o                         
 -13  -3   3       2126.82       2178.58       594.54 o                         
 -12  -3   3         48.33       -120.84       712.55 o                         
 -11  -3   3       3234.58       3190.67       566.86 o                         
 -10  -3   3       2555.03       2394.61       470.25 o                         
  -9  -3   3       2179.60       2429.42       434.96 o                         
  -8  -3   3      38653.15      37535.06      1128.72 o                         
  -7  -3   3       2292.07       4806.25      2436.40 o                         
  -6  -3   3       5412.08       5936.16       513.37 o                         
  -5  -3   3       1230.11       1636.35       309.71 o                         
  -4  -3   3      86570.40      90236.34      2064.74 o                         
  -3  -3   3       6874.06       9612.14       406.85 o                         
  -2  -3   3      22326.65      21011.13       714.25 o                         
  -1  -3   3      10718.96      11477.66       534.50 o                         
   0  -3   3       1201.97       1431.61       222.40 o                         
   1  -3   3      15105.98      14873.29       548.40 o                         
   2  -3   3      19289.99      22626.45       596.46 o                         
   3  -3   3         79.82        485.94       218.24 o                         
   4  -3   3        974.00       1199.46       223.90 o                         
   5  -3   3        433.22        324.96       228.57 o                         
   6  -3   3       2442.77       2860.32       501.15 o                         
   7  -3   3       1558.35       2085.30       486.45 o                         
   8  -3   3      12101.81      12689.41      1285.87 o                         
   9  -3   3       4852.54       5682.34       898.42 o                         
  10  -3   3       9342.70       8516.06      1116.36 o                         
  11  -3   3        134.45       -718.95       718.95 o                         
  12  -3   3       6841.06       6407.04      1174.92 o                         
  13  -3   3       2560.76       2180.23      1064.53 o                         
  14  -3   3       6542.01       7189.81      1402.64 o                         
  15  -3   3         13.55       -130.49      1112.96 o                         
  16  -3   3         54.36         -2.56      1240.89 o                         
 -17  -2   3       1140.87       -514.30      1194.91 o                         
 -16  -2   3         35.21        314.70      1133.43 o                         
 -15  -2   3       7267.17       6619.33      1323.35 o                         
 -14  -2   3        418.60        153.52       992.74 o                         
 -13  -2   3      14054.97      13348.15      1416.26 o                         
 -12  -2   3         26.60       -447.53       447.53 o                         
 -11  -2   3       5760.40       6097.71       589.74 o                         
 -10  -2   3         55.20        -13.31       637.08 o                         
  -9  -2   3      17954.93      17853.02       778.00 o                         
  -8  -2   3       2519.51       3440.21       440.21 o                         
  -7  -2   3      41331.85      43253.03      4434.35 o                         
  -6  -2   3        986.75        715.54       340.15 o                         
  -5  -2   3      17975.08      17490.53       656.34 o                         
  -4  -2   3       2612.09       2742.89       318.98 o                         
  -3  -2   3      43243.95      47866.14      1166.18 o                         
  -2  -2   3       9952.25       8811.28       263.33 o                         
  -1  -2   3       6741.28       7098.86       277.04 o                         
   0  -2   3        737.79        236.49       179.55 o                         
   1  -2   3      21239.57      26467.63       610.31 o                         
   2  -2   3       1171.30        862.38       208.75 o                         
   3  -2   3       8945.48       9905.66       573.80 o                         
   4  -2   3        189.87        -20.89       364.46 o                         
   5  -2   3       6126.70       8525.24      1129.31 o                         
   6  -2   3       1902.06       2860.77       485.12 o                         
   7  -2   3       7545.68       8157.94       646.04 o                         
   8  -2   3         22.45       -504.03       504.03 o                         
   9  -2   3      24501.61      22377.59      1443.63 o                         
  10  -2   3        384.08        647.33       729.20 o                         
  11  -2   3       1101.69       2597.13       877.65 o                         
  12  -2   3       2519.15       2149.55       964.74 o                         
  13  -2   3      14398.37      16428.67      1664.64 o                         
  14  -2   3         10.07       -931.31       931.31 o                         
  15  -2   3       1018.79        826.46      1156.53 o                         
  16  -2   3        138.24       -619.17      1182.05 o                         
  17  -2   3       3626.86        818.89      1425.38 o                         
 -17  -1   3         16.00        995.27      1263.92 o                         
 -16  -1   3         54.72         35.82      1207.63 o                         
 -15  -1   3         75.97       -736.86       992.71 o                         
 -14  -1   3      29469.36      27887.56      1991.78 o                         
 -13  -1   3       2080.31       2336.28      1018.44 o                         
 -12  -1   3         58.52        399.59       473.29 o                         
 -11  -1   3       1405.25       1300.79       480.93 o                         
 -10  -1   3      13243.51      12623.10       733.25 o                         
  -9  -1   3        455.96        604.97       910.88 o                         
  -8  -1   3      57389.22      56201.32      1517.26 o                         
  -7  -1   3       3696.73      11400.80      1046.91 o                         
  -6  -1   3       3973.54       4395.44       415.87 o                         
  -5  -1   3       5820.80       7392.88       453.84 o                         
  -4  -1   3      43538.48      44318.88      1147.38 o                         
  -3  -1   3         52.19        127.93       245.69 o                         
  -2  -1   3       2564.67       3523.02       268.51 o                         
  -1  -1   3        968.76        515.43       127.41 o                         
   0  -1   3       7517.22       5679.47       519.61 o                         
   1  -1   3         56.26        -18.41       156.89 o                         
   2  -1   3     112673.80     123695.59      1938.07 o                         
   3  -1   3      25276.42      24329.26       855.46 o                         
   4  -1   3        965.62       1722.51       397.00 o                         
   5  -1   3       1016.23       1114.58       411.47 o                         
   6  -1   3      27630.22      26941.21      1037.40 o                         
   7  -1   3       2105.92       1504.78       606.52 o                         
   8  -1   3      25389.74      23923.12      1380.08 o                         
   9  -1   3       8165.66       7929.78       944.81 o                         
  10  -1   3       3795.17       4750.16       880.42 o                         
  11  -1   3        514.90        125.37       724.09 o                         
  12  -1   3      21520.26      22147.79      1686.13 o                         
  13  -1   3        682.76        432.41       949.26 o                         
  14  -1   3       3861.23       5297.46      1274.46 o                         
  15  -1   3         95.82         76.76      1069.47 o                         
  16  -1   3        150.26      -1125.76      1125.76 o                         
  17  -1   3         16.07      -1164.13      1164.13 o                         
 -17   0   3        178.86      -1031.10      1156.47 o                         
 -16   0   3        139.80       -557.76      1184.61 o                         
 -15   0   3       5312.87       6198.76      1356.46 o                         
 -14   0   3       5563.97       6135.00      1289.96 o                         
 -13   0   3      12351.55      12603.76      1446.79 o                         
 -12   0   3       1581.52       1206.59       520.05 o                         
 -11   0   3      10574.44      10897.48       709.16 o                         
 -10   0   3       1362.06       1838.94       455.83 o                         
  -9   0   3      12859.75      13262.89       696.94 o                         
  -8   0   3       5023.86       5085.48       549.10 o                         
  -7   0   3      32895.52      32500.56      3299.31 o                         
  -6   0   3        955.50       1151.04       355.21 o                         
  -5   0   3      66783.98      66538.13      1632.08 o                         
  -4   0   3      17799.31      16832.93       626.34 o                         
  -3   0   3      90523.12      91688.41      2080.22 o                         
  -2   0   3       1100.80       1715.68       463.25 o                         
  -1   0   3      19006.79      19629.74       455.03 o                         
   0   0   3       1062.30       1439.91       154.28 o                         
   1   0   3       5806.47       5413.30       210.97 o                         
   2   0   3      12066.90      11235.99       270.35 o                         
   3   0   3     170498.02     180939.66      4228.29 o                         
   4   0   3      12771.27      11982.66       623.68 o                         
   5   0   3       3347.93       2826.69       448.90 o                         
   6   0   3        769.34        591.08       542.47 o                         
   7   0   3      39963.52      39871.73      1791.79 o                         
   8   0   3       6450.88       6134.43       819.29 o                         
   9   0   3      34767.85      35319.13      1766.08 o                         
  10   0   3       3860.08       3526.83       788.29 o                         
  11   0   3       6644.57       7664.29      1057.23 o                         
  12   0   3       3650.92       3539.40       969.94 o                         
  13   0   3      20002.68      17716.52      1614.09 o                         
  14   0   3        768.89       -440.09      1051.61 o                         
  15   0   3       1921.43       1051.68      1159.15 o                         
  16   0   3         48.31      -1125.76      1125.76 o                         
  17   0   3       2636.48        954.47      1358.78 o                         
 -17   1   3         30.40        107.46      1284.38 o                         
 -16   1   3         11.92       1379.05      1246.01 o                         
 -15   1   3       4231.54       4081.90      1289.83 o                         
 -14   1   3      14963.69      12771.54      1610.85 o                         
 -13   1   3       8526.34       8071.71      1290.24 o                         
 -12   1   3        432.17       1279.31       990.18 o                         
 -11   1   3       2142.95       2115.35       514.09 o                         
 -10   1   3       3957.84       4211.25       525.09 o                         
  -9   1   3       4959.47       4637.64       494.07 o                         
  -8   1   3      23274.02      23456.66      1209.25 o                         
  -7   1   3      11393.14      13469.50       676.91 o                         
  -6   1   3        755.35       1346.60       363.95 o                         
  -5   1   3      36344.15      36123.26      1036.22 o                         
  -4   1   3      51591.63      49486.09      1271.83 o                         
  -3   1   3      59072.94      65906.12      1572.37 o                         
  -2   1   3        638.67        283.72       301.96 o                         
  -1   1   3       1422.02       1109.39       156.51 o                         
   0   1   3      10055.93       8939.80       246.64 o                         
   1   1   3      10273.71      11252.35       847.80 o                         
   2   1   3      85615.50      93501.48      2128.41 o                         
   3   1   3      12173.80      11422.60       566.28 o                         
   4   1   3       2198.07       3020.40       542.65 o                         
   5   1   3       1335.42       1816.96       527.17 o                         
   6   1   3      14622.08      15867.34      1028.08 o                         
   7   1   3       3884.23       3217.60       652.74 o                         
   8   1   3      37017.39      35184.30      1690.24 o                         
   9   1   3      32517.47      28081.09      1537.39 o                         
  10   1   3       6285.85       5749.64       890.86 o                         
  11   1   3        492.24        -99.79       670.36 o                         
  12   1   3      24274.80      22345.66      1607.10 o                         
  13   1   3      16609.72      18291.56      1603.49 o                         
  14   1   3       7307.60       8470.21      1348.99 o                         
  15   1   3        411.65       -708.73      1000.41 o                         
  16   1   3        188.72      -1118.09      1118.09 o                         
  17   1   3       1668.75       -516.87      1220.53 o                         
 -17   2   3        184.08       2671.13      1389.30 o                         
 -16   2   3        451.14       -158.63      1192.31 o                         
 -15   2   3       3366.13       3592.90      1282.08 o                         
 -14   2   3      13711.53      13874.05      1633.75 o                         
 -13   2   3       4365.73       5438.46      1261.72 o                         
 -12   2   3         59.52       2576.45      1092.50 o                         
 -11   2   3        391.06       -429.10       744.55 o                         
 -10   2   3       7964.05       8436.54       637.72 o                         
  -9   2   3       1195.47       1399.86       430.63 o                         
  -8   2   3      31780.82      28976.72       989.37 o                         
  -7   2   3       6711.08       8129.91       691.33 o                         
  -6   2   3        572.36       1134.24       442.66 o                         
  -5   2   3      10324.16       9891.74       561.79 o                         
  -4   2   3      54348.98      56248.91      1419.65 o                         
  -3   2   3        897.84       1227.19       793.29 o                         
  -2   2   3        256.00        523.69       289.42 o                         
  -1   2   3        115.28        497.67       228.60 o                         
   0   2   3       2084.02       1852.29       227.36 o                         
   1   2   3       6192.65       5920.87       235.68 o                         
   2   2   3      73844.50      76349.70      2323.54 o                         
   3   2   3      86175.96      88341.37      2662.60 o                         
   4   2   3      12104.86      11552.56       507.83 o                         
   5   2   3       6445.94       6650.83       626.24 o                         
   6   2   3      16689.38      16720.55       825.81 o                         
   7   2   3       1243.05       1099.78       260.02 o                         
   8   2   3      15386.07      14305.82      1073.83 o                         
   9   2   3      10115.28      10702.73      1006.50 o                         
  10   2   3       8049.28       8569.55       995.98 o                         
  11   2   3       2136.12       2351.70       777.93 o                         
  12   2   3      23558.74      21711.82      1530.16 o                         
  13   2   3       8244.24       7411.24      1182.73 o                         
  14   2   3       4962.53       5428.42      1182.43 o                         
  15   2   3       4176.36       4255.94      1207.94 o                         
  16   2   3        125.39       -982.48       982.48 o                         
  17   2   3        193.28       -790.59      1136.00 o                         
 -16   3   3        339.96       1476.30      1322.79 o                         
 -15   3   3       9517.69      10954.06      1669.09 o                         
 -14   3   3       3751.85       4381.22      1300.04 o                         
 -13   3   3      21199.74      22197.90      1860.07 o                         
 -12   3   3       1109.31       1269.13      1000.46 o                         
 -11   3   3      10212.50      10266.71      1472.28 o                         
 -10   3   3        229.61        672.63       958.19 o                         
  -9   3   3      17213.87      19636.56      1282.49 o                         
  -8   3   3         35.43        400.83       576.95 o                         
  -7   3   3      31111.47      30922.30      1056.37 o                         
  -6   3   3       2382.32       3793.45       583.51 o                         
  -5   3   3        480.37        501.65       334.42 o                         
  -4   3   3       9096.54      11230.67       584.32 o                         
  -3   3   3      53787.43      50442.57      1292.68 o                         
  -2   3   3        390.49       1238.08       362.06 o                         
  -1   3   3         81.07        206.56       142.39 o                         
   0   3   3       3531.27       3054.85       183.10 o                         
   1   3   3       2343.47       2976.88       274.21 o                         
   2   3   3       1095.68       1023.73       319.92 o                         
   3   3   3     160324.89     167989.47      4982.01 o                         
   4   3   3         16.73       1105.29       324.93 o                         
   5   3   3       1089.81       1377.01       288.77 o                         
   6   3   3       1795.24       2244.29       556.62 o                         
   7   3   3      37143.98      36688.46      1014.65 o                         
   8   3   3        452.42        332.67       279.65 o                         
   9   3   3      31436.10      30297.95      1402.58 o                         
  10   3   3         64.84        -95.67       373.55 o                         
  11   3   3       8155.56       7801.08       993.38 o                         
  12   3   3        303.74        775.25       770.14 o                         
  13   3   3      15146.82      15413.74      1465.05 o                         
  14   3   3       2027.15       1914.04      1015.87 o                         
  15   3   3       1133.74        557.80      1036.28 o                         
  16   3   3        259.97       -788.04      1072.04 o                         
  17   3   3       1292.11      -1020.93      1235.86 o                         
  18   3   3        305.61      -1189.74      1189.74 o                         
 -16   4   3         85.63       1489.07      1256.24 o                         
 -15   4   3       1055.56       1461.01      1338.19 o                         
 -14   4   3      13995.87      13704.91      1656.78 o                         
 -13   4   3         76.37       1182.05      1107.85 o                         
 -12   4   3        430.33        949.24       951.80 o                         
 -11   4   3        709.71        720.74       550.33 o                         
 -10   4   3      10148.65      13245.98       788.67 o                         
  -9   4   3        264.92        785.71       442.45 o                         
  -8   4   3      46889.97      45121.61      1344.44 o                         
  -7   4   3       3654.27       3476.07       451.75 o                         
  -6   4   3       1548.68       1704.29       673.01 o                         
  -5   4   3        304.44       -335.18       335.18 o                         
  -4   4   3      43396.50      41169.88      1151.54 o                         
  -3   4   3        166.79          8.95       242.11 o                         
  -2   4   3       9100.05       9629.56       403.35 o                         
  -1   4   3       5123.56       4774.23       240.90 o                         
   0   4   3       1844.48       1861.82       180.35 o                         
   1   4   3       1186.62       1661.61       293.64 o                         
   2   4   3      17499.50      18460.69       622.27 o                         
   3   4   3      21077.12      24710.96      1007.56 o                         
   4   4   3      27512.55      25018.10      1002.99 o                         
   5   4   3       3771.52       4315.64       365.83 o                         
   6   4   3       4706.91       5342.44       396.98 o                         
   7   4   3       1341.88       2034.37       568.09 o                         
   8   4   3      49778.73      48558.68      1288.43 o                         
   9   4   3        129.96        468.71       303.66 o                         
  10   4   3       5226.74       5363.26      1191.56 o                         
  11   4   3         32.97        204.81       341.65 o                         
  12   4   3      11504.46      12547.81      1252.22 o                         
  13   4   3       1014.49       2420.54       900.67 o                         
  14   4   3      10829.92      11434.64      1372.36 o                         
  15   4   3         74.81       -555.20       964.57 o                         
  16   4   3         13.11       -997.83       997.83 o                         
  17   4   3        115.33       -588.47      1184.61 o                         
  18   4   3       9304.54       6205.00      1579.41 o                         
 -16   5   3        578.52       -693.38      1194.87 o                         
 -15   5   3       2765.35       4235.03      1430.44 o                         
 -14   5   3       2575.99       3293.34      1302.49 o                         
 -13   5   3      13633.98      11402.93      1549.24 o                         
 -12   5   3       2285.69       1195.02      1092.66 o                         
 -11   5   3       2326.76       1576.32      1059.41 o                         
 -10   5   3        226.91        865.15       789.32 o                         
  -9   5   3      17572.47      17632.86      1013.37 o                         
  -8   5   3        675.74        197.48       390.38 o                         
  -7   5   3      21704.92      22082.76       874.73 o                         
  -6   5   3       6698.33       6168.30       971.67 o                         
  -5   5   3        983.36       1289.12       398.84 o                         
  -4   5   3       1248.50       1152.13       294.13 o                         
  -3   5   3      15427.24      15495.38       522.81 o                         
  -2   5   3       5064.60       6436.94       353.90 o                         
  -1   5   3       2694.10       3816.34       292.97 o                         
   0   5   3        101.57        -10.16       284.06 o                         
   1   5   3       3819.08       4730.93       352.78 o                         
   2   5   3       1831.87       2363.20       341.47 o                         
   3   5   3      46711.33      43941.61      1572.48 o                         
   4   5   3       5683.80       7706.32       601.86 o                         
   5   5   3          6.43        695.92       422.16 o                         
   6   5   3       2437.00       3166.75       505.48 o                         
   7   5   3      18308.64      19395.55       907.73 o                         
   8   5   3       2965.65       3203.74       389.94 o                         
   9   5   3      36152.44      36235.79      1084.91 o                         
  10   5   3        216.48        235.01       335.48 o                         
  11   5   3       3233.66       3394.48       698.67 o                         
  12   5   3       3803.16       3964.31       926.46 o                         
  13   5   3       9476.07       6495.37      1067.63 o                         
  14   5   3        756.58        939.03       895.53 o                         
  15   5   3       1147.05        846.93      1005.58 o                         
  16   5   3         54.96       -967.13       967.13 o                         
  17   5   3       1283.34       1893.45      1271.68 o                         
  18   5   3         82.92      -1233.22      1233.22 o                         
 -15   6   3       1504.18       2860.68      1315.20 o                         
 -14   6   3       4431.67       4652.62      1374.29 o                         
 -13   6   3       7154.79       5679.89      1341.26 o                         
 -12   6   3        761.89       -908.32       908.32 o                         
 -11   6   3          6.06         53.73       931.31 o                         
 -10   6   3       4272.22       5390.19       610.34 o                         
  -9   6   3       4259.97       4357.04       552.92 o                         
  -8   6   3       8049.44       7203.13      1219.99 o                         
  -7   6   3        594.73        458.98       387.42 o                         
  -6   6   3       4832.97       4454.37       469.10 o                         
  -5   6   3        150.52         27.72       297.40 o                         
  -4   6   3      49360.41      49658.60      1137.10 o                         
  -3   6   3      13058.63      11157.50       497.16 o                         
  -2   6   3       9461.26       8830.24       477.23 o                         
  -1   6   3       1640.66       2067.39       275.20 o                         
   0   6   3        492.06       1336.65       263.36 o                         
   1   6   3       2294.13       3286.95       290.59 o                         
   2   6   3       3160.82       3370.39       294.95 o                         
   3   6   3        626.40       1081.47       341.03 o                         
   4   6   3       4665.54       6529.19       609.39 o                         
   5   6   3      26303.74      27191.22      1186.58 o                         
   6   6   3        321.31        234.81       324.75 o                         
   7   6   3      30824.15      31385.10       963.78 o                         
   8   6   3      22149.04      21562.36       786.11 o                         
   9   6   3       5402.24       5471.80       472.11 o                         
  10   6   3       7366.44       7077.05       830.79 o                         
  11   6   3         30.78         21.52       367.19 o                         
  12   6   3      10680.42      10239.88      1142.03 o                         
  13   6   3      10078.06      10461.64      1244.34 o                         
  14   6   3      15758.03      16248.36      1526.49 o                         
  15   6   3        821.45       1675.92      1003.00 o                         
  16   6   3          0.44       -703.60      1025.97 o                         
  17   6   3        990.35      -1026.03      1164.20 o                         
  18   6   3       7612.36       5915.21      1548.55 o                         
 -15   7   3       1456.91       3290.53      1338.22 o                         
 -14   7   3       3830.35       4056.16      1351.20 o                         
 -13   7   3       4143.89       6438.87      1389.63 o                         
 -12   7   3       4452.41       3613.67      1172.14 o                         
 -11   7   3        963.25       -255.87      1010.69 o                         
 -10   7   3       1519.19       1768.81      2232.56 o                         
  -9   7   3       5372.93       5156.50       596.98 o                         
  -8   7   3       4115.97       4103.26       522.39 o                         
  -7   7   3       6645.79       6529.27       572.45 o                         
  -6   7   3        717.87        940.87       393.99 o                         
  -5   7   3       8288.10       9626.62       511.75 o                         
  -4   7   3      12255.09      11778.75       534.80 o                         
  -3   7   3      33200.76      32601.09       845.91 o                         
  -2   7   3      54811.23      59866.15      1294.75 o                         
  -1   7   3        177.67        238.72       429.20 o                         
   0   7   3      10342.37      12082.58       474.96 o                         
   1   7   3       2174.03       2298.48       293.70 o                         
   2   7   3       7295.43       6942.32       375.20 o                         
   3   7   3       7664.20       8753.30       923.48 o                         
   4   7   3      11370.43      10412.91       766.30 o                         
   5   7   3      15700.88      18281.54      1012.79 o                         
   6   7   3       4864.16       4316.31       614.42 o                         
   7   7   3       7908.45       8698.82       527.00 o                         
   8   7   3      34635.12      33436.27      1039.77 o                         
   9   7   3      12442.50      12791.22       658.91 o                         
  10   7   3       2038.85       2269.99       425.44 o                         
  11   7   3        903.69       1210.73       426.00 o                         
  12   7   3      12123.98      12283.28       743.03 o                         
  13   7   3      13140.16      15618.96      1405.94 o                         
  14   7   3       6032.42       6749.55      1131.32 o                         
  15   7   3       5512.32       7337.85      1241.32 o                         
  16   7   3        101.54       -227.71      1018.30 o                         
  17   7   3       1012.89        133.05      1169.32 o                         
  18   7   3       2445.22       1724.68      1376.67 o                         
 -15   8   3       2653.63       2487.25      1407.39 o                         
 -14   8   3       1188.59       2110.93      1289.59 o                         
 -13   8   3       7488.96       8032.22      1471.81 o                         
 -12   8   3        202.56       1936.83      1092.51 o                         
 -11   8   3       1874.22       2287.61       982.60 o                         
 -10   8   3       2819.82       2359.43       969.87 o                         
  -9   8   3      10273.01      10173.59      1095.88 o                         
  -8   8   3       1920.45       1429.48       478.42 o                         
  -7   8   3       6295.20       6901.05       515.12 o                         
  -6   8   3       2945.92       3019.21       399.96 o                         
  -5   8   3      10647.75      11727.41       556.64 o                         
  -4   8   3      12697.90      12122.54       557.58 o                         
  -3   8   3      50744.05      48397.29      1163.85 o                         
  -2   8   3        646.86        -69.74       302.03 o                         
  -1   8   3       5738.65       7218.88       424.24 o                         
   0   8   3       3214.50       3693.54       466.95 o                         
   1   8   3        178.87        -99.16       269.37 o                         
   2   8   3       8011.47       9055.93       447.01 o                         
   3   8   3      24819.77      21541.49       653.52 o                         
   4   8   3       2798.69       2434.09       570.77 o                         
   5   8   3       2690.62       3094.33       606.58 o                         
   6   8   3       5861.64       6290.67       688.72 o                         
   7   8   3      38501.88      41697.52      1208.40 o                         
   8   8   3       3852.31       4149.07       454.10 o                         
   9   8   3      22609.96      21432.58       846.93 o                         
  10   8   3       5250.23       5678.00       524.55 o                         
  11   8   3        136.94        920.62       538.58 o                         
  12   8   3       1997.66       1774.43       486.11 o                         
  13   8   3      24074.11      21492.01      1522.33 o                         
  14   8   3       5088.20       7046.00      1161.96 o                         
  15   8   3       5137.93       4778.31      1097.96 o                         
  16   8   3       1628.20        959.54      1036.31 o                         
  17   8   3       4200.46       2794.58      1271.89 o                         
  18   8   3       2861.07        957.04      1322.97 o                         
 -14   9   3       7909.08      11001.36      1761.04 o                         
 -13   9   3         21.92        -97.22      1164.13 o                         
 -12   9   3       2705.91       2175.11      1164.32 o                         
 -11   9   3        171.96       1890.78      1082.27 o                         
 -10   9   3      12509.65       9943.13      1416.06 o                         
  -9   9   3        366.81         25.48      1047.75 o                         
  -8   9   3      19591.59      19254.59       936.45 o                         
  -7   9   3        376.91        403.82       395.46 o                         
  -6   9   3        375.36       -449.47       554.63 o                         
  -5   9   3        670.65        638.90       464.01 o                         
  -4   9   3      31098.86      31149.25       880.36 o                         
  -3   9   3       2577.79       3334.80       474.71 o                         
  -2   9   3      34497.51      34548.50       907.99 o                         
  -1   9   3       1407.34       2317.69       724.82 o                         
   0   9   3       1893.44       2262.18       377.63 o                         
   1   9   3       2163.44       2071.51       346.98 o                         
   2   9   3      31819.12      30865.13       910.87 o                         
   3   9   3        416.95        244.66       417.56 o                         
   4   9   3      34759.80      33652.71       873.36 o                         
   5   9   3        915.10       1540.40       560.38 o                         
   6   9   3        999.63        133.06       514.32 o                         
   7   9   3         38.57       -501.47       501.47 o                         
   8   9   3      60724.87      63082.79      1684.26 o                         
   9   9   3       7915.95       8153.88       698.98 o                         
  10   9   3      12211.77      12276.35       699.29 o                         
  11   9   3        612.11        875.80       447.99 o                         
  12   9   3      14935.18      15261.11       846.30 o                         
  13   9   3        207.05        657.55       790.60 o                         
  14   9   3      10727.49      10994.05      1298.09 o                         
  15   9   3        582.78       1146.26       903.19 o                         
  16   9   3          3.24        486.12       959.45 o                         
  17   9   3        245.37       -670.34      1054.13 o                         
  18   9   3       4709.53       1929.62      1323.10 o                         
 -14  10   3        381.55       1647.73      1261.38 o                         
 -13  10   3       5332.57       7429.65      1448.56 o                         
 -12  10   3        458.57       1087.40      1138.58 o                         
 -11  10   3        203.46        631.97       964.58 o                         
 -10  10   3        254.07        675.46       946.67 o                         
  -9  10   3      10983.29      12375.41       819.89 o                         
  -8  10   3       2406.16       2256.53       926.33 o                         
  -7  10   3       6975.09       7132.88       569.87 o                         
  -6  10   3        541.87        168.89       388.88 o                         
  -5  10   3       3126.34       2968.48       445.73 o                         
  -4  10   3         12.49         82.70       345.71 o                         
  -3  10   3      32871.82      33246.54       937.17 o                         
  -2  10   3      10026.84       9681.76       515.74 o                         
  -1  10   3       9133.86       8822.01       489.73 o                         
   0  10   3         13.05        412.03       328.52 o                         
   1  10   3      11224.39      11854.70       544.58 o                         
   2  10   3       5904.25       7094.83       443.22 o                         
   3  10   3      42682.52      44904.09      1203.35 o                         
   4  10   3       9674.82      10192.58       508.05 o                         
   5  10   3       8709.54       9357.75      1055.13 o                         
   6  10   3          6.39        102.34       527.06 o                         
   7  10   3      11684.50      11485.74       929.82 o                         
   8  10   3       8565.58       9734.49       615.06 o                         
   9  10   3      29381.87      29643.58      1048.29 o                         
  10  10   3        240.44        332.48       548.82 o                         
  11  10   3        868.73       1042.30       471.00 o                         
  12  10   3       1935.99       2062.08       541.86 o                         
  13  10   3      18058.06      17932.29       943.29 o                         
  14  10   3        407.39        335.18       841.78 o                         
  15  10   3       4345.30       4906.02      1100.46 o                         
  16  10   3        372.22        -35.82       895.51 o                         
  17  10   3       1325.55        491.27      1087.46 o                         
  18  10   3         10.21        -86.99      1215.30 o                         
 -13  11   3       3581.48       4524.37      1346.05 o                         
 -12  11   3        350.32      -1025.99      1025.99 o                         
 -11  11   3        236.37       -836.65       915.97 o                         
 -10  11   3       3276.67       2802.17      1172.05 o                         
  -9  11   3       4822.63       5260.43      1490.82 o                         
  -8  11   3      12522.30      14729.85      1002.01 o                         
  -7  11   3       2491.52       2191.86       495.05 o                         
  -6  11   3         87.75       -663.19       663.19 o                         
  -5  11   3          4.91       -349.52       375.63 o                         
  -4  11   3      11728.10      11868.42       616.14 o                         
  -3  11   3       6762.55       7422.76       977.97 o                         
  -2  11   3      10176.14      10700.01       568.00 o                         
  -1  11   3       2239.94       2268.55       568.53 o                         
   0  11   3        262.18        205.01       333.03 o                         
   1  11   3        145.58        615.82       372.50 o                         
   2  11   3      10731.36      11416.77       538.25 o                         
   3  11   3       6895.12       6570.29       511.21 o                         
   4  11   3      28051.03      27336.51       801.42 o                         
   5  11   3      10347.32      10389.29       919.50 o                         
   6  11   3       1864.10       1456.33       492.40 o                         
   7  11   3       6077.41       6458.87       808.96 o                         
   8  11   3      19550.93      20501.38      1266.12 o                         
   9  11   3       7442.43       8129.62      1210.94 o                         
  10  11   3       1857.94       1604.68       490.34 o                         
  11  11   3       2368.99       2703.09       547.38 o                         
  12  11   3      22797.36      22904.81      1033.76 o                         
  13  11   3       7885.02       9651.25       777.32 o                         
  14  11   3      10408.49      12122.70      1295.48 o                         
  15  11   3         25.10       -457.98       864.78 o                         
  16  11   3        141.96        557.76       951.78 o                         
 -13  12   3       1563.69       -104.91      1194.93 o                         
 -12  12   3       1074.45       1532.65      1207.70 o                         
 -11  12   3       1057.23        452.89      1125.82 o                         
 -10  12   3        301.54        803.39      1056.69 o                         
  -9  12   3       7687.41       7461.78      1341.33 o                         
  -8  12   3      13934.27      12446.24       745.94 o                         
  -7  12   3        758.46       1057.80       480.32 o                         
  -6  12   3       3628.59       3795.20       514.69 o                         
  -5  12   3       1969.66       2464.69       468.20 o                         
  -4  12   3       5553.08       5745.39       528.90 o                         
  -3  12   3       4442.32       5188.08       661.81 o                         
  -2  12   3       8082.49       9698.78       719.35 o                         
  -1  12   3       6734.81       6754.58       503.28 o                         
   0  12   3       2155.81       1795.94       390.32 o                         
   1  12   3       3876.24       5383.57       450.42 o                         
   2  12   3      10547.62      11643.53       566.77 o                         
   3  12   3      12188.81      12954.94       595.86 o                         
   4  12   3       8982.67      10066.89       539.73 o                         
   5  12   3        845.93       1167.25       657.60 o                         
   6  12   3       1016.37       1216.45       496.61 o                         
   7  12   3      10268.80      10639.07      1111.42 o                         
   8  12   3      13318.11      12666.33      1065.56 o                         
   9  12   3       4851.39       5732.01      1521.65 o                         
  10  12   3       2377.73       1863.05       509.11 o                         
  11  12   3       6251.02       5748.61       637.32 o                         
  12  12   3       7245.88       7406.87       705.58 o                         
  13  12   3       8760.04      10336.53       799.14 o                         
  14  12   3       4160.18       3746.67       975.06 o                         
  15  12   3       4961.91       6086.00      1128.65 o                         
 -12  13   3         37.27      -1056.68      1056.68 o                         
 -11  13   3          1.16       -135.60      1115.52 o                         
 -10  13   3         84.29       -882.70      1010.62 o                         
  -9  13   3       6893.55       7249.23       977.98 o                         
  -8  13   3       1073.63       1264.34       524.84 o                         
  -7  13   3       3296.27       3012.45       624.81 o                         
  -6  13   3         40.58        -79.23       470.33 o                         
  -5  13   3        897.26       -431.50       431.50 o                         
  -4  13   3       3239.20       3925.52       708.22 o                         
  -3  13   3       6366.73       6788.92       552.14 o                         
  -2  13   3        923.41       1201.38       419.37 o                         
  -1  13   3      15210.77      15376.71       692.00 o                         
   0  13   3        148.59        278.97       383.26 o                         
   1  13   3       5532.08       6194.98       813.37 o                         
   2  13   3       3642.80       3093.62       419.61 o                         
   3  13   3      25092.98      23697.87       793.24 o                         
   4  13   3       3527.07       4040.94       458.06 o                         
   5  13   3        921.06       1616.68       500.34 o                         
   6  13   3        420.24         46.36       502.61 o                         
   7  13   3      25837.93      26526.24      1116.40 o                         
   8  13   3       7826.25       9295.80      1871.48 o                         
   9  13   3      16880.80      15991.92       830.59 o                         
  10  13   3        364.95        178.33       591.04 o                         
  11  13   3       4513.02       4585.21       631.89 o                         
  12  13   3       3001.62       3256.85       612.51 o                         
  13  13   3       5340.38       5654.26       716.56 o                         
  14  13   3       5934.43       7609.31      1080.10 o                         
 -11  14   3        551.06         40.94      1148.82 o                         
 -10  14   3       1844.44       -368.47      1110.52 o                         
  -9  14   3         21.26       -396.57      1020.85 o                         
  -8  14   3       7751.10       7147.62       871.65 o                         
  -7  14   3          7.86        -94.93       533.64 o                         
  -6  14   3        160.88       -468.61       468.61 o                         
  -5  14   3        259.52        580.92       745.96 o                         
  -4  14   3       2050.19       2042.74       504.01 o                         
  -3  14   3       1195.28       1343.14       466.98 o                         
  -2  14   3       6886.28       7100.82       579.55 o                         
  -1  14   3          7.35        765.36       434.75 o                         
   0  14   3        634.02        381.57       418.85 o                         
   1  14   3          7.43        -96.01       386.97 o                         
   2  14   3      17509.52      18108.59       734.43 o                         
   3  14   3        690.66        934.67       406.03 o                         
   4  14   3      17826.93      19278.11       844.86 o                         
   5  14   3         90.13        165.98       387.90 o                         
   6  14   3       6511.54       9214.54       756.37 o                         
   7  14   3       2455.14       1186.75      1170.76 o                         
   8  14   3      35663.95      34452.69      1344.61 o                         
   9  14   3       1141.98       2285.99       474.77 o                         
  10  14   3       1522.84       1486.95       493.66 o                         
  11  14   3          5.47        652.01       637.07 o                         
  12  14   3       5481.43       5469.76       692.14 o                         
  13  14   3       1665.58       2300.36       928.84 o                         
  14  14   3       9519.88      11404.86      1287.69 o                         
 -11  15   3          7.38        -69.08      1233.21 o                         
 -10  15   3        402.34       1573.53      1225.56 o                         
  -9  15   3       6042.02       3793.07      1376.97 o                         
  -8  15   3         45.95        186.77      1066.91 o                         
  -7  15   3       3093.94       3175.38       612.57 o                         
  -6  15   3         60.96       -101.97       620.03 o                         
  -5  15   3       4741.14       3396.25       667.19 o                         
  -4  15   3         36.71       -174.33       808.61 o                         
  -3  15   3       7018.08       6711.25       619.31 o                         
  -2  15   3         81.14        275.78       456.20 o                         
  -1  15   3       6566.22       8952.02       655.18 o                         
   0  15   3        147.21       -353.95       523.66 o                         
   1  15   3       5119.85       5787.43       564.00 o                         
   2  15   3        128.65         20.86       408.36 o                         
   3  15   3      37798.84      35265.33      1041.19 o                         
   4  15   3        177.01       -173.13       405.16 o                         
   5  15   3       1861.89       1183.24       443.69 o                         
   6  15   3        576.88       1505.92       607.00 o                         
   7  15   3      22997.16      22941.44      1116.96 o                         
   8  15   3         40.43        402.29       627.68 o                         
   9  15   3      23372.82      23328.00      1191.85 o                         
  10  15   3        623.51       1283.62       519.97 o                         
  11  15   3       4378.52       4395.49       812.44 o                         
  12  15   3        639.15        725.87       708.71 o                         
  13  15   3      10130.39      12490.92      1356.87 o                         
  14  15   3        859.33        -12.79       936.47 o                         
 -10  16   3        500.16       2052.00      1322.80 o                         
  -9  16   3       2159.98       1755.36      1289.66 o                         
  -8  16   3       5082.67       4929.18      1405.05 o                         
  -7  16   3         75.85        851.85       895.49 o                         
  -6  16   3       1026.83        -70.79       562.28 o                         
  -5  16   3        634.88        689.96       876.07 o                         
  -4  16   3      12118.71      13729.09       812.99 o                         
  -3  16   3       1601.95        897.70      1416.30 o                         
  -2  16   3      11751.32      11617.55      1800.15 o                         
  -1  16   3       1754.67       2403.55       540.07 o                         
   0  16   3       1351.94        739.25       502.94 o                         
   1  16   3        749.66        238.92       468.66 o                         
   2  16   3      24412.73      25225.27       918.56 o                         
   3  16   3       7381.64       8313.69      1062.25 o                         
   4  16   3      15264.72      14198.20       816.79 o                         
   5  16   3        714.97        959.39       466.18 o                         
   6  16   3       1768.29        830.96       780.46 o                         
   7  16   3       4905.58       5410.88       785.93 o                         
   8  16   3      12987.79      13209.99      1115.28 o                         
   9  16   3        157.22        829.58       680.60 o                         
  10  16   3       3890.83       4622.55       851.67 o                         
  11  16   3       1372.73       1194.87       742.28 o                         
  12  16   3       2918.44       3520.70      1229.60 o                         
  13  16   3       1454.07        694.52       831.60 o                         
  14  16   3      10958.99      10202.59      1401.69 o                         
  -9  17   3        726.78       1092.54      1330.49 o                         
  -8  17   3       3494.53       3838.55      1404.91 o                         
  -7  17   3       2097.30       1344.88       711.83 o                         
  -6  17   3        267.45       1371.46       694.67 o                         
  -5  17   3        127.58       -506.07       932.59 o                         
  -4  17   3       3102.29       3438.40       792.95 o                         
  -3  17   3      10257.21      10485.79      1000.54 o                         
  -2  17   3       7085.54       8993.33       895.75 o                         
  -1  17   3       4428.10       4166.95       613.17 o                         
   0  17   3        138.17        610.92       766.35 o                         
   1  17   3        420.75        -13.09       501.13 o                         
   2  17   3       2614.96       2377.73       544.89 o                         
   3  17   3      19540.18      19989.97       858.81 o                         
   4  17   3       3591.28       4467.36       778.98 o                         
   5  17   3        842.45       1045.10       486.14 o                         
   6  17   3        430.15       1198.42       678.61 o                         
   7  17   3       1002.30       1064.82       700.24 o                         
   8  17   3       4964.31       3915.98       796.04 o                         
   9  17   3      10466.12      10530.87       994.73 o                         
  10  17   3         93.25        146.72       709.25 o                         
  11  17   3        230.28        437.36       750.89 o                         
  12  17   3       3731.40       4218.53      1567.46 o                         
  13  17   3       6052.58       5680.25      1497.28 o                         
  14  17   3       1456.62        622.82       856.56 o                         
  15  17   3       2595.19       2390.01      1624.90 o                         
  16  17   3          2.98        222.59      1655.37 o                         
  -8  18   3        302.38       -741.99      1161.59 o                         
  -7  18   3       3643.65       4245.47      1358.86 o                         
  -6  18   3        276.17       -619.87       683.39 o                         
  -5  18   3          2.02        236.54      1203.79 o                         
  -4  18   3        928.00        391.38       667.02 o                         
  -3  18   3       7261.20       8536.10       992.94 o                         
  -2  18   3       2633.23       2544.20      1067.12 o                         
  -1  18   3       4913.99       7239.38       893.76 o                         
   0  18   3       2579.64       3193.51       610.76 o                         
   1  18   3        219.78       -187.65       542.96 o                         
   2  18   3       6903.46       7530.54       696.32 o                         
   3  18   3       9855.76      11600.10       749.25 o                         
   4  18   3        714.72        865.43       661.36 o                         
   5  18   3        328.20        248.99       866.08 o                         
   6  18   3        527.53       1742.60       714.93 o                         
   7  18   3       2121.38       1665.57       760.55 o                         
   8  18   3        830.85        584.07       830.29 o                         
   9  18   3       4812.28       4749.58      1481.85 o                         
  10  18   3       1466.70       1453.91       787.55 o                         
  11  18   3          0.60        414.45       783.61 o                         
  12  18   3        409.31        960.07      1018.32 o                         
  13  18   3       5725.28       6360.31      1037.37 o                         
  14  18   3       2085.02       2916.32       973.58 o                         
  15  18   3       1759.61       4270.65      3509.36 o                         
  -7  19   3        231.81       -202.13      1233.23 o                         
  -6  19   3       1438.91       1513.05       751.06 o                         
  -5  19   3        365.26        862.85       740.71 o                         
  -4  19   3       1298.23        420.78       714.30 o                         
  -3  19   3         76.09       -208.63      1201.24 o                         
  -2  19   3       3839.41       5804.21       737.08 o                         
  -1  19   3       1777.56       3373.96       661.34 o                         
   0  19   3       2681.14       2861.69       635.28 o                         
   1  19   3         62.31         92.38       562.73 o                         
   2  19   3      10089.25      10428.25       769.99 o                         
   3  19   3       3185.37       3578.52       810.16 o                         
   4  19   3       5321.89       6173.22       874.87 o                         
   5  19   3        658.60        210.61      1407.25 o                         
   6  19   3       4401.54       2964.67       779.59 o                         
   7  19   3        582.88       1177.27       886.56 o                         
   8  19   3       5250.28       5136.12       897.82 o                         
   9  19   3       1037.72       1817.99       840.20 o                         
  10  19   3        668.66        644.63      1404.69 o                         
  11  19   3          1.54        323.25       803.15 o                         
  12  19   3       3727.06       4397.64       973.92 o                         
  13  19   3       2600.20       3523.78       989.38 o                         
  14  19   3       3394.79       2399.81       975.66 o                         
  -6  20   3          6.08        -63.81       744.10 o                         
  -5  20   3         63.37       -549.66       722.24 o                         
  -4  20   3        195.36       -356.64       697.07 o                         
  -3  20   3       4713.92       6057.96      1338.48 o                         
  -2  20   3         69.27       -186.62       703.72 o                         
  -1  20   3       1814.66       2389.79       771.65 o                         
   0  20   3         55.80       -283.57       602.35 o                         
   1  20   3        761.15       -490.98       783.01 o                         
   2  20   3          8.94      -1303.57      1303.57 o                         
   3  20   3      14744.09      17117.01      1195.37 o                         
   4  20   3        242.99        266.74       736.10 o                         
   5  20   3         73.36        195.44       708.08 o                         
   6  20   3        211.50        608.86      1164.15 o                         
   7  20   3       3558.65       3689.47      1137.52 o                         
   8  20   3         19.88        663.43       801.01 o                         
   9  20   3       9165.09       8504.32      1063.22 o                         
  10  20   3          5.70        209.23       835.11 o                         
  11  20   3        653.93        590.40       900.64 o                         
  12  20   3        832.88        -32.21       889.86 o                         
  13  20   3       5733.29       5323.26      1100.24 o                         
  14  20   3        157.47        807.95      3013.98 o                         
  -5  21   3         20.65       -125.76       813.61 o                         
  -4  21   3       2163.15       2331.90       849.67 o                         
  -3  21   3        638.63       1772.00       811.25 o                         
  -2  21   3       3621.37       4305.16       859.50 o                         
  -1  21   3         11.70       -967.13       967.13 o                         
   0  21   3        110.17       -933.87       933.87 o                         
   1  21   3          8.76       -346.04       839.65 o                         
   2  21   3      12539.74      10922.12      1337.84 o                         
   3  21   3        179.17       -724.48       810.14 o                         
   4  21   3       7407.42       6762.45      1425.74 o                         
   5  21   3         61.71        526.73       781.25 o                         
   6  21   3        729.69        576.35       793.31 o                         
   7  21   3        943.55       1909.55       859.42 o                         
   8  21   3       7580.66       8018.23      1049.74 o                         
   9  21   3        103.38       -807.46       807.46 o                         
  10  21   3       3527.47       4377.78      1047.93 o                         
  11  21   3         67.61       -324.90      1574.78 o                         
  12  21   3       5748.40       5822.96      1110.83 o                         
  13  21   3        370.97        864.26       974.85 o                         
  -3  22   3       4031.92       4606.36      1266.75 o                         
  -1  22   3       1229.18       -299.37      1084.89 o                         
   0  22   3        358.39        411.93      1123.22 o                         
   1  22   3       2624.65       1942.22      1177.10 o                         
   2  22   3       1737.91       2308.03      1200.07 o                         
   3  22   3      12212.08      12620.57      1199.63 o                         
   4  22   3       2188.35       3174.78      1175.80 o                         
   5  22   3         33.86        268.17       831.99 o                         
   6  22   3        387.46       -182.63       817.58 o                         
   7  22   3       1509.23       2274.01      1200.06 o                         
   8  22   3       1755.49       1600.34       913.71 o                         
   9  22   3       6899.81       6991.92      1092.26 o                         
  10  22   3         23.26       -832.54       832.54 o                         
  11  22   3         51.67         34.41      1862.62 o                         
  12  22   3        157.74         15.37      1454.54 o                         
  -1  23   3       2253.13       3868.97      1289.66 o                         
   0  23   3         34.71       1404.64      1210.19 o                         
   1  23   3        430.22       -440.08      1120.66 o                         
   2  23   3       4503.15       4803.57      1376.84 o                         
   3  23   3       4102.78       4992.85      1335.86 o                         
   4  23   3       2808.04       4432.08      1266.67 o                         
   5  23   3        407.23       1131.20       966.93 o                         
   6  23   3        102.78        388.00       913.40 o                         
   7  23   3       2078.59       1620.49       927.31 o                         
   8  23   3       3716.85       3235.67      1024.90 o                         
   9  23   3       1812.82       2471.23       997.35 o                         
  10  23   3       3649.11       3557.37      1071.16 o                         
   1  24   3        308.83       -772.69      1136.01 o                         
   2  24   3       4424.96       5604.52      1474.07 o                         
   3  24   3       2191.45       4140.20      1386.89 o                         
   4  24   3       3426.09       5455.81      1433.05 o                         
   5  24   3         28.54       -110.02      1189.72 o                         
   6  24   3        127.61        667.58       928.04 o                         
   7  24   3         16.88        -37.89      1088.66 o                         
   8  24   3       3165.48       5712.23      1390.80 o                         
  -7 -23   4       2778.53       4005.95      1110.51 o                         
  -6 -23   4          7.71         41.47      1035.11 o                         
  -5 -23   4        356.04         12.68      1235.79 o                         
  -4 -23   4        452.75       -326.93      1508.29 o                         
  -3 -23   4       6044.57       8581.49      2409.65 o                         
  -2 -23   4        208.19        142.51      1031.65 o                         
 -10 -22   4       1796.20       1216.63      1048.34 o                         
  -9 -22   4       2427.04       1520.23      1044.69 o                         
  -8 -22   4       3459.63       3241.48      1865.52 o                         
  -7 -22   4       1144.84        657.65      1585.11 o                         
  -6 -22   4        382.35       -164.90       960.06 o                         
  -5 -22   4        383.69        815.52       984.02 o                         
  -4 -22   4       1398.18       1529.85       999.82 o                         
  -3 -22   4       1087.04       1774.41       983.58 o                         
  -2 -22   4       3483.87       3731.78      1093.98 o                         
  -1 -22   4        401.04        173.88      1159.04 o                         
   0 -22   4         47.33       -770.91       909.75 o                         
   1 -22   4         37.66       1728.71      1011.45 o                         
 -11 -21   4        222.75       -728.07      1420.00 o                         
 -10 -21   4       2702.74       1430.99      1623.63 o                         
  -9 -21   4       2512.05       2630.55      1075.00 o                         
  -8 -21   4       3371.38       2869.60      1039.10 o                         
  -7 -21   4       1010.93       2288.98      2211.98 o                         
  -6 -21   4        284.29       -845.28       845.28 o                         
  -5 -21   4         86.95       -876.04       876.04 o                         
  -4 -21   4       3098.14       2365.13       996.85 o                         
  -3 -21   4       5732.95       5792.91      1082.06 o                         
  -2 -21   4       1331.24       1153.66       976.99 o                         
  -1 -21   4         17.35       -711.50       904.44 o                         
   0 -21   4        211.71        664.54       919.18 o                         
   1 -21   4       1661.62       2747.97       973.49 o                         
   2 -21   4       2705.32       3210.90      1016.68 o                         
   3 -21   4       1969.07       2328.47       966.40 o                         
 -12 -20   4         77.08       -896.41       896.41 o                         
 -11 -20   4         49.63       -912.04       912.04 o                         
 -10 -20   4        146.89        391.04       962.41 o                         
  -9 -20   4       4129.91       5192.13      2388.96 o                         
  -8 -20   4       1137.86        737.42       898.42 o                         
  -7 -20   4       3564.06       4854.42      1000.93 o                         
  -6 -20   4          1.44        176.44       852.76 o                         
  -5 -20   4       1650.43       1324.51       902.33 o                         
  -4 -20   4        410.15       1256.90      1171.84 o                         
  -3 -20   4       5733.36       8154.55      1062.31 o                         
  -2 -20   4       1897.58       1672.47      1910.16 o                         
  -1 -20   4        187.26        127.32       906.51 o                         
   0 -20   4        491.06        525.93       857.45 o                         
   1 -20   4       6127.18       7394.02      1137.67 o                         
   2 -20   4       3051.05       4575.38       992.41 o                         
   3 -20   4       6916.19       6027.71      1011.19 o                         
   4 -20   4        694.63        635.19       987.63 o                         
   5 -20   4         43.71       3090.71      1875.41 o                         
 -13 -19   4          2.75       -126.33       981.08 o                         
 -12 -19   4       2323.19       3198.47      1041.58 o                         
 -11 -19   4        374.28        725.57       917.25 o                         
 -10 -19   4       4585.67       3433.80       978.48 o                         
  -9 -19   4          5.89        -50.87       794.64 o                         
  -8 -19   4       7693.86       8791.96      1436.01 o                         
  -7 -19   4         48.61        200.01       789.97 o                         
  -6 -19   4         27.11       -773.58       773.58 o                         
  -5 -19   4       1592.34       1541.36       897.92 o                         
  -4 -19   4       9583.54      10207.10      1086.76 o                         
  -3 -19   4        218.29        559.70       848.16 o                         
  -2 -19   4       5011.04       4019.10      2211.26 o                         
  -1 -19   4        382.43       -260.68       903.18 o                         
   0 -19   4        179.61       1366.66       832.34 o                         
   1 -19   4        402.01       -598.68       786.56 o                         
   2 -19   4      13238.21      14885.36      1170.38 o                         
   3 -19   4        100.76         75.22       988.88 o                         
   4 -19   4       2294.31       1560.00       853.61 o                         
   5 -19   4          0.49       -284.00      1634.90 o                         
   6 -19   4        713.37       3067.80      1839.65 o                         
 -14 -18   4       1062.74       1130.76      1361.22 o                         
 -13 -18   4       6820.99       6571.82      1428.21 o                         
 -12 -18   4        179.98       1086.68      1317.66 o                         
 -11 -18   4         15.99        342.20       993.99 o                         
 -10 -18   4       1283.54       -137.81       836.81 o                         
  -9 -18   4       7996.76       7070.14      1181.35 o                         
  -8 -18   4        513.82       1103.63      1197.43 o                         
  -7 -18   4      11099.84       9616.35      1696.23 o                         
  -6 -18   4         33.97        541.67       781.93 o                         
  -5 -18   4       1728.75       2186.99       930.13 o                         
  -4 -18   4       2941.07       3223.15       844.19 o                         
  -3 -18   4      19939.45      18554.17      1246.62 o                         
  -2 -18   4        439.83        778.96       787.14 o                         
  -1 -18   4       3481.43       2631.99       849.06 o                         
   0 -18   4        233.19       -531.81      1083.55 o                         
   1 -18   4       7783.53      10076.55      1812.33 o                         
   2 -18   4        628.44        -50.06       749.31 o                         
   3 -18   4      11379.61      11412.76      1075.83 o                         
   4 -18   4         12.25       -271.83       762.48 o                         
   5 -18   4          2.17       1163.00       658.42 o                         
   6 -18   4          0.45        320.53       919.22 o                         
   7 -18   4       4844.14       5573.52      1103.13 o                         
 -15 -17   4       1649.35       1373.81      1007.58 o                         
 -14 -17   4       3347.00       3381.69      1025.12 o                         
 -13 -17   4       4183.48       3579.75      1000.41 o                         
 -12 -17   4       2590.58       2535.60       941.56 o                         
 -11 -17   4       1954.23        600.31       931.42 o                         
 -10 -17   4       2355.94       2730.21       879.55 o                         
  -9 -17   4       2983.00       3060.43       865.37 o                         
  -8 -17   4       8245.98       8227.20      1347.79 o                         
  -7 -17   4       7999.46       7853.21       989.70 o                         
  -6 -17   4       1712.38       1185.52       753.95 o                         
  -5 -17   4        470.00        620.04       708.38 o                         
  -4 -17   4       6886.18       7690.37       993.18 o                         
  -3 -17   4       2309.35       2457.91       776.78 o                         
  -2 -17   4      20437.04      21969.93      1265.73 o                         
  -1 -17   4       1286.53       2612.62      1160.40 o                         
   0 -17   4        192.59       -655.10       686.30 o                         
   1 -17   4         15.94         37.41       775.24 o                         
   2 -17   4      13137.08      13356.35      1068.73 o                         
   3 -17   4       4508.46       5634.99       693.68 o                         
   4 -17   4       1786.33       1372.59       610.35 o                         
   5 -17   4        158.63       -123.18       873.74 o                         
   6 -17   4        475.10       -973.55       973.55 o                         
   7 -17   4        324.48       -529.88       881.81 o                         
   8 -17   4       3612.64       4022.85      2298.01 o                         
 -15 -16   4       1940.81        398.50       931.10 o                         
 -14 -16   4      10664.36      11238.30      1209.30 o                         
 -13 -16   4       3787.85       2357.54       917.92 o                         
 -12 -16   4       3119.53       3910.92      1274.39 o                         
 -11 -16   4       1322.96        811.58       838.27 o                         
 -10 -16   4       4602.65       6167.18       954.56 o                         
  -9 -16   4       3792.02       3481.73       860.16 o                         
  -8 -16   4      12910.47      11864.66      1036.46 o                         
  -7 -16   4       3273.09       3633.71       790.11 o                         
  -6 -16   4       4197.84       3345.76       791.97 o                         
  -5 -16   4        549.95       -135.03       656.35 o                         
  -4 -16   4       4595.91       4489.18       953.37 o                         
  -3 -16   4       9072.19      10612.27      1571.97 o                         
  -2 -16   4       2392.33       1564.51      1264.13 o                         
  -1 -16   4       9171.73      11270.16       969.46 o                         
   0 -16   4       1267.64       1603.83       707.13 o                         
   1 -16   4       3770.19       3039.85       772.06 o                         
   2 -16   4       8679.01       8175.17       713.03 o                         
   3 -16   4       7200.33       7516.47       688.47 o                         
   4 -16   4       2042.31       2026.07       654.17 o                         
   5 -16   4         85.94       -604.58       604.58 o                         
   6 -16   4        275.71         62.71       836.81 o                         
   7 -16   4       3568.63       3850.93      1351.18 o                         
   8 -16   4        495.33        978.06       969.45 o                         
   9 -16   4       1187.90        142.73      1116.87 o                         
 -16 -15   4       1087.18       2281.54       992.58 o                         
 -15 -15   4       3509.46       4469.11      1893.68 o                         
 -14 -15   4         63.84       -283.12       838.68 o                         
 -13 -15   4       8300.84       7973.43      1919.85 o                         
 -12 -15   4       3412.25       3584.80      1044.10 o                         
 -11 -15   4        187.46       -684.83       968.42 o                         
 -10 -15   4        975.19       1548.63       780.36 o                         
  -9 -15   4       6182.52       6039.34       890.70 o                         
  -8 -15   4       2076.73       2438.43       762.49 o                         
  -7 -15   4      18836.30      18581.42      1153.32 o                         
  -6 -15   4       5111.43       4077.19       746.39 o                         
  -5 -15   4       1902.26       2161.35       686.84 o                         
  -4 -15   4       4788.00       4204.04       744.00 o                         
  -3 -15   4       9949.48      10888.65      1313.52 o                         
  -2 -15   4      11085.51      10434.23       899.51 o                         
  -1 -15   4        594.11         70.37       628.16 o                         
   0 -15   4       1925.64       1715.22       485.84 o                         
   1 -15   4       1055.05        559.08       491.15 o                         
   2 -15   4       1816.04       1629.49       904.21 o                         
   3 -15   4       5647.32       7280.51       672.98 o                         
   4 -15   4        492.32       -496.18       754.40 o                         
   5 -15   4        163.03       -530.43       530.43 o                         
   6 -15   4        286.67        -70.16       535.61 o                         
   7 -15   4       1387.23       2094.70       895.56 o                         
   8 -15   4       1883.71       1035.48       945.56 o                         
   9 -15   4       1499.93       1415.42       940.68 o                         
  10 -15   4        126.38       1044.77      1370.10 o                         
 -16 -14   4        194.03       -852.25       852.25 o                         
 -15 -14   4          0.64       -549.04       819.17 o                         
 -14 -14   4       8131.23       5116.95      1192.85 o                         
 -13 -14   4        719.33       1063.75       831.15 o                         
 -12 -14   4       6503.62       6232.46       938.38 o                         
 -11 -14   4        367.34        450.41       752.28 o                         
 -10 -14   4        913.40        360.09       889.15 o                         
  -9 -14   4       5257.28       5280.13       852.57 o                         
  -8 -14   4      10122.20       9251.73       907.43 o                         
  -7 -14   4        203.28        639.06       633.30 o                         
  -6 -14   4      14062.06      15830.58      1018.39 o                         
  -5 -14   4       1745.07       1830.19       661.26 o                         
  -4 -14   4      16853.14      16885.83      1020.96 o                         
  -3 -14   4        641.03       -260.37       575.50 o                         
  -2 -14   4      11002.58      11887.24      1226.63 o                         
  -1 -14   4        953.11       1120.01       407.29 o                         
   0 -14   4        155.34       -214.65       471.05 o                         
   1 -14   4       4759.16       4811.83       542.67 o                         
   2 -14   4      24496.92      23664.09       893.53 o                         
   3 -14   4         60.43       -395.88       602.54 o                         
   4 -14   4       1167.11       1005.95       504.23 o                         
   5 -14   4       2231.40        476.29      1580.76 o                         
   6 -14   4       4010.27       3902.45       691.35 o                         
   7 -14   4       2365.93       2133.68       874.18 o                         
   8 -14   4       3486.55       2122.64      1161.82 o                         
   9 -14   4        264.90        320.08      2017.43 o                         
  10 -14   4       1765.50        892.16       932.62 o                         
  11 -14   4        450.11       -213.97      1173.11 o                         
 -16 -13   4       1078.87       1259.38       868.85 o                         
 -15 -13   4       5065.02       4581.79       952.01 o                         
 -14 -13   4       1113.41       1408.50       825.50 o                         
 -13 -13   4      15622.00      13861.57      2335.66 o                         
 -12 -13   4        144.33        -98.73       712.63 o                         
 -11 -13   4       1962.04        326.13       708.14 o                         
 -10 -13   4        178.22       -495.35       736.87 o                         
  -9 -13   4       6614.92       5042.11       791.72 o                         
  -8 -13   4       5971.69       4773.13       743.53 o                         
  -7 -13   4      22043.48      20571.50      1241.78 o                         
  -6 -13   4        178.73        -70.01       576.52 o                         
  -5 -13   4       5595.31       4215.14       668.69 o                         
  -4 -13   4         98.22        344.88       572.44 o                         
  -3 -13   4      28772.76      26865.38      1146.83 o                         
  -2 -13   4        326.44        188.49       343.75 o                         
  -1 -13   4        987.25       1172.65       534.78 o                         
   0 -13   4       2681.54       2580.66       442.69 o                         
   1 -13   4      12693.38      12814.32       662.64 o                         
   2 -13   4        231.47        843.89       550.10 o                         
   3 -13   4      12501.66      11233.60       687.80 o                         
   4 -13   4         38.42        -90.84       444.12 o                         
   5 -13   4        270.81       -397.04       568.80 o                         
   6 -13   4        527.55       -305.66       589.48 o                         
   7 -13   4       5187.90       4063.96      1375.67 o                         
   8 -13   4        559.37        657.95       939.01 o                         
   9 -13   4       7792.44       7754.32      1071.85 o                         
  10 -13   4         16.28        536.42       959.82 o                         
  11 -13   4         13.49       -107.20      1061.79 o                         
 -17 -12   4         20.36      -1394.40      1394.40 o                         
 -16 -12   4          4.49      -1417.43      1417.43 o                         
 -15 -12   4       1746.32       2024.27       846.16 o                         
 -14 -12   4       6562.81       5886.92       908.77 o                         
 -13 -12   4       2230.21       1347.51       772.92 o                         
 -12 -12   4      11417.86      11567.33      1021.21 o                         
 -11 -12   4        482.42       -309.94       977.39 o                         
 -10 -12   4       4569.66       5025.16       922.66 o                         
  -9 -12   4        852.82        534.94       619.76 o                         
  -8 -12   4      25337.22      26459.48      1215.08 o                         
  -7 -12   4       1438.17        984.55      1493.08 o                         
  -6 -12   4       3041.10       3680.24       622.09 o                         
  -5 -12   4       3780.27       4487.86       642.82 o                         
  -4 -12   4      38387.86      37764.51      2011.59 o                         
  -3 -12   4       2935.43       2181.79       882.93 o                         
  -2 -12   4      16478.86      15480.40       605.05 o                         
  -1 -12   4       2787.18       3508.11       834.29 o                         
   0 -12   4        247.17       -277.31       350.83 o                         
   1 -12   4        408.00       -396.46       781.55 o                         
   2 -12   4      34994.61      35337.36      1025.03 o                         
   3 -12   4      10856.50      12005.21       834.21 o                         
   4 -12   4       6917.33       6102.21       892.85 o                         
   5 -12   4       4219.15       5058.67       541.45 o                         
   6 -12   4       8320.50       8769.47       927.73 o                         
   7 -12   4        113.31       1290.78       866.39 o                         
   8 -12   4       9789.12      11585.69      1129.89 o                         
   9 -12   4         15.96        -69.67       796.63 o                         
  10 -12   4       7589.51       9323.33      1152.90 o                         
  11 -12   4          6.92       -684.30       968.40 o                         
  12 -12   4       2166.08       2774.00      1038.66 o                         
 -15 -11   4       1116.56       1077.21       979.98 o                         
 -14 -11   4       7895.16       7306.44       926.42 o                         
 -13 -11   4       8942.65       9688.93       953.99 o                         
 -12 -11   4       1583.74        896.80       685.84 o                         
 -11 -11   4        124.19       -345.88       615.68 o                         
 -10 -11   4       7942.18       7508.96       819.39 o                         
  -9 -11   4      13419.10      14165.90       946.73 o                         
  -8 -11   4      12508.27      13167.03       910.51 o                         
  -7 -11   4      19353.89      16763.67      1424.95 o                         
  -6 -11   4        412.56       -498.27       498.27 o                         
  -5 -11   4       2369.30       1955.55       543.47 o                         
  -4 -11   4      21982.57      19775.96      1425.57 o                         
  -3 -11   4      35324.93      31280.85      1170.86 o                         
  -2 -11   4       5504.23       5650.25       398.41 o                         
  -1 -11   4        287.26       -216.27       435.13 o                         
   0 -11   4        822.49        603.59       340.39 o                         
   1 -11   4      14392.14      13119.38       618.60 o                         
   2 -11   4      12482.54      12467.72       664.42 o                         
   3 -11   4      11554.28      12707.87       661.98 o                         
   4 -11   4       7031.62       6375.46       917.76 o                         
   5 -11   4       1081.43        483.70       508.39 o                         
   6 -11   4       2010.45       2701.70       476.31 o                         
   7 -11   4       8022.75       8503.51      1790.71 o                         
   8 -11   4       2372.52       3221.99       934.54 o                         
   9 -11   4      11079.13      11911.02      1104.84 o                         
  10 -11   4       2237.56       1743.09       848.02 o                         
  11 -11   4        137.00       -198.43       882.68 o                         
  12 -11   4       1825.40       2151.11      1014.54 o                         
  13 -11   4       2118.92       2812.15      1507.15 o                         
 -15 -10   4       3777.51       4619.19      1036.44 o                         
 -14 -10   4       1552.31       2525.52       946.75 o                         
 -13 -10   4      17019.91      16941.15      1413.90 o                         
 -12 -10   4       1904.37        435.01       790.69 o                         
 -11 -10   4        146.73          1.30       613.81 o                         
 -10 -10   4        142.85       -631.75       717.59 o                         
  -9 -10   4      13595.61      13263.96       915.60 o                         
  -8 -10   4       9523.13       9403.37       871.90 o                         
  -7 -10   4      32137.45      33165.30      1261.16 o                         
  -6 -10   4        994.24       2703.63      1596.68 o                         
  -5 -10   4       4609.14       4398.00       575.94 o                         
  -4 -10   4      10921.67       9713.71      1357.56 o                         
  -3 -10   4      12634.53      12025.52       747.64 o                         
  -2 -10   4       1977.41       2023.50       303.67 o                         
  -1 -10   4       3461.47       3231.51       517.95 o                         
   0 -10   4          0.79       -301.32       301.32 o                         
   1 -10   4       2295.77       2556.61       390.21 o                         
   2 -10   4      17104.72      16185.07       656.30 o                         
   3 -10   4      41555.61      39783.25      1068.92 o                         
   4 -10   4       5018.48       5673.28       497.93 o                         
   5 -10   4        451.31         31.88       365.88 o                         
   6 -10   4         20.00       -457.13       546.17 o                         
   7 -10   4        619.05        566.20       437.49 o                         
   8 -10   4       4024.57       4078.44       930.29 o                         
   9 -10   4      10315.31      10662.65      1075.17 o                         
  10 -10   4       2495.38       2548.68       898.47 o                         
  11 -10   4         67.61       -762.06       762.06 o                         
  12 -10   4       3076.52       2152.11       986.16 o
[truncated: 1,570,429 more chars]
